# Supplementary material for: Transcriptome Profiling of Spike Development Reveals Key Genes and Pathways Associated with Early Heading in Wheat–Psathyrstachys huashanica 7Ns Chromosome Addition Line
Source: Plants (Basel). 2025 Jul 7;14(13):2077. doi: 10.3390/plants14132077 (PMC12252408; doi:10.3390/plants14132077)
Supplement: Supplementary file 1 [file plants-14-02077-s001.zip › Supplementary Tables/Table S1.xlsx]

## Sheet: Sheet1
Table S1 Heading and maturity time of 18-1-5 and its wheat parents CS and CSph2b under field conditions
Materials	Heading time (days)			Mean	Maturity time (days)			Mean
	2020-2021	2021-2022	2022-2023		2020-2021	2021-2022	2022-2023
CS	152	151	151	151.3	196	196	198	196.7
CSph2b	151	150	149	150.0	194	195	196	195.0
18-1-5	140	141	141	140.7	186	186	188	186.7
