# Supplementary material for: Transcriptome Profiling of Spike Development Reveals Key Genes and Pathways Associated with Early Heading in Wheat–Psathyrstachys huashanica 7Ns Chromosome Addition Line
Source: Plants (Basel). 2025 Jul 7;14(13):2077. doi: 10.3390/plants14132077 (PMC12252408; doi:10.3390/plants14132077)
Supplement: Supplementary file 1 [file plants-14-02077-s001.zip › Supplementary Tables/Table S10.xlsx]

## Sheet: C-S1 vs. D-S1
Table S10 DEGs involved in circadian rhythm in different comparison groups
Gene ID	Pathway_ID	Pathway_Name	Description	FPKM.C-S1_1	FPKM.C-S1_2	FPKM.C-S1_3	FPKM.A-S1_1	FPKM.A-S1_2	FPKM.A-S1_3	FPKM.B-S1_1	FPKM.B-S1_2	FPKM.B-S1_3	P-value	Q-value	log2(fc)
TraesCS1A02G107700	taes04712	Circadian rhythm - plant	Protein REVEILLE 6	1.163	0.074996	0.038238	0	0	0	0	0	0	1.4083e-06	3.80289e-05	12.0546
TraesCS1B02G129800	taes04712	Circadian rhythm - plant	Protein REVEILLE 6	6.9032	0.074304	0.080497	0	0	0	0	0	0	0.0002346	0.00273482	14.522
TraesCS1D02G111400	taes04712	Circadian rhythm - plant	Protein REVEILLE 5	3.20689	0	0.035921	0	0	0	0	0	0	0.00434304	0.0281812	13.4
TraesCS2B02G365300	taes04712	Circadian rhythm - plant	Protein FLOWERING LOCUS T	0	0	0.02573	0.154919	0.077571	0.176677	0.049821	0.086631	0.222686	0.00464013	0.0296347	-3.90016
TraesCS2D02G292000	taes04712	Circadian rhythm - plant	Protein SELF-PRUNING	0.626435	0.607686	0.409554	0.280578	0.802799	1.979	2.07184	1.60232	1.85455	0.00793114	0.0448015	-1.38592
TraesCS3A02G128900	taes04712	Circadian rhythm - plant	Transcription factor HY5	7.23946	5.45895	3.33631	2.12338	1.27193	1.94707	3.42373	3.17077	3.5565	0.00271702	0.0195165	1.04955
TraesCS3A02G143100	taes04712	Circadian rhythm - plant	Protein HEADING DATE 3A	2.20788	4.76667	1.90681	0.391508	0	0.55744	0.609201	0.630351	1.14054	0.00148635	0.0121252	2.41567
TraesCS3A02G180600	taes04712	Circadian rhythm - plant	Cyclic dof factor 2	0.38512	0.451598	1.23498	1.91843	2.14327	1.7374	1.98734	1.80479	2.73464	1.79786e-06	4.66929e-05	-1.57281
TraesCS3B02G162000	taes04712	Circadian rhythm - plant	Protein HEADING DATE 3A	0.315687	0.395409	0.483326	0.023945	0	0.022339	0	0.024741	0.055187	8.259e-07	2.41984e-05	4.24239
TraesCS3D02G134000	taes04712	Circadian rhythm - plant	Protein REVEILLE 5	2.6562	0	0	0	0	0	0	0	0	1.43875e-12	1.8461e-10	13.1121
TraesCS3D02G144500	taes04712	Circadian rhythm - plant	Protein HEADING DATE 3A	2.67323	3.28456	2.43155	0.150461	0.192372	0.210163	0.354666	0.442776	0.541567	2.79738e-16	7.66095e-14	3.14864
TraesCS3D02G185500	taes04712	Circadian rhythm - plant	Cyclic dof factor 2	0.248517	0.454439	0.489896	0.815486	0.722326	0.535596	1.21596	1.08296	1.64932	0.000395066	0.00418471	-1.33574
TraesCS4B02G045700	taes04712	Circadian rhythm - plant	Zinc finger protein CONSTANS-LIKE 16	0.752247	1.16265	0.987619	0.046847	0	0.063163	0.312499	0.129963	0.226494	0.000310303	0.00343303	2.89767
TraesCS5A02G297300	taes04712	Circadian rhythm - plant	Protein FLOWERING LOCUS T	0	0	0	0.103714	0.0722089	0.0883662	0.0256124	0.110468	0	0.00630022	0.0376276	-9.38215
TraesCS5D02G272800	taes04712	Circadian rhythm - plant	Transcription factor bHLH130	0.03058	0	0	0.192592	0.043357	0.03037	0.174368	0.436978	0.139746	0.000859861	0.00782996	-4.05617
TraesCS5D02G449200	taes04712	Circadian rhythm - plant	Transcription factor UNE12	2.42846	2.26955	1.00676	0.740358	0.922763	0.726563	0.989063	0.900636	1.30558	0.0014121	0.0116617	1.03062
TraesCS6A02G286400	taes04712	Circadian rhythm - plant	Zinc finger protein CONSTANS-LIKE 10	1.17492	1.73507	2.76917	0.692613	0.815061	0.338713	0.576582	0.616897	1.11372	6.60231e-05	0.000970318	1.45132
TraesCS6B02G244800	taes04712	Circadian rhythm - plant	Transcription factor bHLH128	0.300728	0.215843	0.265373	0.485955	0.810781	0.446512	0.581246	0.817821	0.480021	0.00089028	0.00805996	-1.21178
TraesCS6B02G317600	taes04712	Circadian rhythm - plant	Transcription factor BIM2	0	0	0	0.063866	0.245641	0.069302	0.081623	0.1031	0.029417	9.59595e-05	0.00132511	-9.94873
TraesCS7A02G553800	taes04712	Circadian rhythm - plant	Protein REVEILLE 2	0.12385	0.0279832	0.0941616	4.71835	4.26969	3.85558	0.909825	0.64637	1.87654	5.83546e-11	5.2616e-09	-5.04801
TraesCS7B02G113400	taes04712	Circadian rhythm - plant	Zinc finger protein CONSTANS-LIKE 16	0.295219	0.372334	0.300547	0.114058	0.126576	0.085266	0.212217	0.161172	0.167051	0.00523225	0.0325987	1.16022
TraesCS7B02G462200	taes04712	Circadian rhythm - plant	Chalcone synthase 2	0.054368	0	0.086152	0.200133	0.153822	0.219057	0.225949	1.25424	0.266973	0.00081556	0.00749443	-3.04538
TraesCSU02G196100	taes04712	Circadian rhythm - plant	Two-component response regulator-like PRR37	0.0298756	0.0678741	0.0279442	0.609653	0.849167	0.877262	2.3514	2.96432	2.43717	2.38991e-23	1.70299e-20	-5.32672
TraesCSU02G199500	taes04712	Circadian rhythm - plant	Two-component response regulator-like PRR37	0.0222098	0.0173283	0.00508143	0.198732	0.31763	0.214098	0.702919	0.989069	0.883953	3.19228e-12	3.79736e-10	-5.21144
TraesCSU02G221500	taes04712	Circadian rhythm - plant	Two-component response regulator-like PRR37	0.0267888	0.0204308	0.00612942	0.273395	0.424909	0.289351	1.54875	1.20371	1.31748	4.31064e-13	6.15525e-11	-5.56685
The capital letters A, B, and C stand for CS, CSph2b, and 18-1-5, respectively. The capital letter D indicates CS and CSph2b. S1 represents the double-ridge stage.

## Sheet: C-S2 vs. D-S2
Table S10 DEGs involved in circadian rhythm in different comparison groups
Gene ID	Pathway_ID	Pathway_Name	Description	FPKM.C-S2_1	FPKM.C-S2_2	FPKM.C-S2_3	FPKM.A-S2_1	FPKM.A-S2_2	FPKM.A-S2_3	FPKM.B-S2_1	FPKM.B-S2_2	FPKM.B-S2_3	P-value	Q-value	log2(fc)
TraesCS2B02G310700	taes04712	Circadian rhythm - plant	Protein SELF-PRUNING	0.836177	0.154307	0.14059	1.69008	4.59487	2.95844	0.586691	1.24496	0.606923	0.000869154	0.0276869	-1.37946
TraesCS2D02G292000	taes04712	Circadian rhythm - plant	Protein SELF-PRUNING	0.060918	0.031944	0.098575	0.76389	1.52579	1.94366	0	0.513206	0.402714	0.000487777	0.0185053	-1.005
TraesCS3A02G128900	taes04712	Circadian rhythm - plant	Transcription factor HY5	7.7745	8.10308	8.96008	3.60694	1.5202	2.97446	5.5141	3.70854	1.97238	0.000440077	0.0172656	2.54499
TraesCS5D02G136300	taes04712	Circadian rhythm - plant	CEN-like protein 2	0.267005	0.112724	0.214871	2.4117	2.05904	0.443493	0.412556	0.316919	0.475833	0.00123013	0.0346887	-11.1627
TraesCS6B02G244800	taes04712	Circadian rhythm - plant	Transcription factor bHLH128	0	0.076942	0.095997	1.107	0.59985	0.646602	0.361677	0.203619	0.392641	2.06554e-05	0.00184124	-4.06718
TraesCS7A02G553800	taes04712	Circadian rhythm - plant	Protein REVEILLE 2	0.584512	0.0889883	0.0514796	1.51205	1.42413	2.52537	0.851734	0.755952	0.806735	0.000146671	0.00803839	-3.16467
TraesCS7B02G478200	taes04712	Circadian rhythm - plant	Protein REVEILLE 2	4.83949	4.37671	4.94621	0.830481	1.4583	1.46149	2.50736	3.46969	2.21441	0.00114303	0.033069	1.55229
TraesCS7D02G540700	taes04712	Circadian rhythm - plant	Protein REVEILLE 2	7.5575	6.96343	8.58262	0.861645	1.57779	2.64344	2.6183	5.01355	2.84494	0.000303959	0.0134097	11.6624
TraesCSU02G196100	taes04712	Circadian rhythm - plant	Two-component response regulator-like PRR37	0.134584	0.0145598	0.0211379	0.934626	1.2917	0.794496	2.84658	1.83156	1.66919	6.46271e-16	2.54086e-12	-1.96723
TraesCSU02G199500	taes04712	Circadian rhythm - plant	Two-component response regulator-like PRR37	0.0697537	0	0	0.342308	0.362179	0.278375	1.07573	0.863462	0.492943	4.54049e-07	9.04465e-05	-1.92409
TraesCSU02G221500	taes04712	Circadian rhythm - plant	Two-component response regulator-like PRR37	0.105707	0	0	0.412799	0.482997	0.35599	1.57451	1.10139	0.698922	5.40968e-06	0.0006603	-2.81818
The capital letters A, B, and C stand for CS, CSph2b, and 18-1-5, respectively. The capital letter D indicates CS and CSph2b. S2 represents the glume primordia differentiation stage.

## Sheet: C-S3 vs. D-S3
Table S10 DEGs involved in circadian rhythm in different comparison groups
Gene ID	Pathway_ID	Pathway_Name	Description	FPKM.C-S3_1	FPKM.C-S3_2	FPKM.C-S3_3	FPKM.A-S3_1	FPKM.A-S3_2	FPKM.A-S3_3	FPKM.B-S3_1	FPKM.B-S3_2	FPKM.B-S3_3	P-value	Q-value	log2(fc)
TraesCS1D02G157500	taes04712	Circadian rhythm - plant	Type III polyketide synthase A	0.022244	0	0	0.027333	0.083521	0.072126	0.093921	0.064901	0.087396	0.00343912	0.0303472	-1.46325
TraesCS2D02G351900	taes04712	Circadian rhythm - plant	Zinc finger protein CONSTANS-LIKE 5	0.11125	0.028973	0.062	0.37203	0.554686	0.396673	0.28856	0.170716	0.510823	7.70319e-06	0.000196253	-1.34472
TraesCS3A02G180600	taes04712	Circadian rhythm - plant	Cyclic dof factor 2	0.36438	0.42095	0.431561	1.03709	0.78649	0.83669	0.941934	0.84603	0.607184	3.40962e-06	9.72983e-05	-1.11174
TraesCS5A02G166100	taes04712	Circadian rhythm - plant	Zinc finger protein CO3	0	0	0	0.297375	0.0147916	0.0325969	0.0284876	0.157487	0	0.00120585	0.0132397	-2.87489
TraesCS5B02G264300	taes04712	Circadian rhythm - plant	Transcription factor bHLH130	0.420711	0.667194	0.234263	0.098447	0.051934	0.05303	0.132129	0.021324	0.320353	0.00646215	0.0496253	3.6445
TraesCS6D02G274100	taes04712	Circadian rhythm - plant	Zinc finger protein CONSTANS-LIKE 16	0.269212	0.284861	0.283653	0.754042	0.855989	0.736661	0.610995	0.476508	0.438983	6.15639e-05	0.00114399	-10.0499
TraesCS7A02G553800	taes04712	Circadian rhythm - plant	Protein REVEILLE 2	0.0426367	0.0265301	0.0280069	7.41416	6.24809	5.26797	2.64026	1.32376	1.24619	4.96506e-21	2.40996e-18	-5.68633
TraesCSU02G196100	taes04712	Circadian rhythm - plant	Two-component response regulator-like PRR37	0.0288133	0.0609966	0	0.539935	0.482564	0.619265	1.67414	2.74554	2.65273	1.84381e-08	9.74702e-07	-1.03281
TraesCSU02G199500	taes04712	Circadian rhythm - plant	Two-component response regulator-like PRR37	0.00558593	0	0	0.108211	0.123986	0.136663	0.404245	0.900087	0.649747	1.28335e-08	7.08487e-07	-1.15139
TraesCSU02G202000	taes04712	Circadian rhythm - plant	Protein SELF-PRUNING	1.55531	1.24215	1.12531	0.540497	0.557743	0.852563	0.49044	0.40859	1.0121	0.00230256	0.0222744	2.44642
TraesCSU02G221500	taes04712	Circadian rhythm - plant	Two-component response regulator-like PRR37	0	0	0	0.151301	0.168466	0.181182	0.603787	1.18435	1.44056	1.78057e-11	1.73527e-09	-6.13801
The capital letters A, B, and C stand for CS, CSph2b, and 18-1-5, respectively. The capital letter D indicates CS and CSph2b. S3 represents the floret primordia differentiation stage.

## Sheet: C-S4 vs. D-S4
Table S10 DEGs involved in circadian rhythm in different comparison groups
Gene ID	Pathway_ID	Pathway_Name	Description	FPKM.C-S4_1	FPKM.C-S4_2	FPKM.C-S4_3	FPKM.A-S4_1	FPKM.A-S4_2	FPKM.A-S4_3	FPKM.B-S4_1	FPKM.B-S4_2	FPKM.B-S4_3	P-value	Q-value	log2(fc)
TraesCS3B02G210300	taes04712	Circadian rhythm - plant	Cyclic dof factor 2	0.266314	0.577047	0.16514	0.998783	0.891733	0.889887	0.609314	0.605533	0.574082	0.00161159	0.0156455	-1.21802
TraesCS3B02G474700	taes04712	Circadian rhythm - plant	Transcription factor bHLH84	0.284698	0.299081	0.169102	0	0	0	0	0	0	5.00306e-05	0.000969637	1.16137
TraesCS3D02G004300	taes04712	Circadian rhythm - plant	Transcription factor RHD6	0	0	0	0.172329	0	0.186154	0.105442	0	0.089154	0.00228762	0.0204911	-2.47696
TraesCS4A02G355900	taes04712	Circadian rhythm - plant	Transcription factor PCF2	4.35159	3.42885	2.31944	0.758561	0.754512	0.909998	2.21531	1.80299	2.63925	0.00445947	0.0340112	1.05293
TraesCS4B02G093700	taes04712	Circadian rhythm - plant	Transcription factor PCF3	6.90142	5.84623	7.28982	3.23875	3.0584	2.48942	3.24239	3.61912	3.13282	5.25586e-14	1.05965e-11	1.10192
TraesCS5B02G127600	taes04712	Circadian rhythm - plant	CEN-like protein 2	1.31344	1.93391	2.54399	1.12454	0.824988	0.785045	0.319484	0.525718	0.865843	0.000575469	0.00698114	1.02621
TraesCS6A02G233800	taes04712	Circadian rhythm - plant	Transcription factor TCP7	2.02699	1.95842	2.827	0.428862	1.40781	1.05663	0.955923	0.602078	1.17477	0.00102325	0.0109688	1.19331
TraesCS6B02G317600	taes04712	Circadian rhythm - plant	Transcription factor BIM2	0	0	0.016474	0.134756	0.04824	0.157911	0.10341	0.109427	0.094025	0.00134633	0.0135701	-1.10276
TraesCS7A02G553800	taes04712	Circadian rhythm - plant	Protein REVEILLE 2	0	0	0.0561365	4.81972	5.3458	3.97863	4.45285	3.29754	3.62709	1.03212e-19	4.30128e-17	-15.6281
TraesCS7B02G091900	taes04712	Circadian rhythm - plant	Transcription factor TCP15	3.58419	2.74534	2.9578	1.42968	1.46606	1.31621	1.03832	0.862621	0.671548	7.06037e-09	4.81428e-07	1.58041
TraesCS7B02G462200	taes04712	Circadian rhythm - plant	Chalcone synthase 2	0.357038	0.720573	0.387545	0.208656	0.139369	0	0.06783	0.055465	0.109268	0.00347354	0.0281872	1.31561
TraesCS7D02G187600	taes04712	Circadian rhythm - plant	Transcription factor TCP15	1.99558	1.77407	1.748	0.81909	0.592513	0.638022	0.69136	0.298339	0.579476	3.89144e-08	2.18263e-06	2.36203
TraesCS7D02G209000	taes04712	Circadian rhythm - plant	Zinc finger protein CONSTANS-LIKE 16	0.527596	0.677565	0.734858	0.153601	0.142737	0.296409	0.271753	0.117603	0.153189	4.94437e-05	0.00096176	1.72764
TraesCSU02G196100	taes04712	Circadian rhythm - plant	Two-component response regulator-like PRR37	0.0732885	0.277384	0.0812605	0.615387	0.627981	0.470793	1.38841	2.5672	2.37938	8.08682e-06	0.000214071	-11.6515
TraesCSU02G199500	taes04712	Circadian rhythm - plant	Two-component response regulator-like PRR37	0.115212	0.110616	0.0155048	0.17433	0.178832	0.19433	0.245859	0.65628	0.841627	0.00087777	0.00973521	-1.09063
TraesCSU02G221500	taes04712	Circadian rhythm - plant	Two-component response regulator-like PRR37	0.0708052	0.133909	0.0187025	0.295107	0.195036	0.32001	0.686284	0.814965	1.08931	3.7368e-06	0.00011195	-1.53602
The capital letters A, B, and C stand for CS, CSph2b, and 18-1-5, respectively. The capital letter D indicates CS and CSph2b. S4 represents the stamen and pistil differentiation stage.
