# Supplementary material for: Transcriptome Profiling of Spike Development Reveals Key Genes and Pathways Associated with Early Heading in Wheat–Psathyrstachys huashanica 7Ns Chromosome Addition Line
Source: Plants (Basel). 2025 Jul 7;14(13):2077. doi: 10.3390/plants14132077 (PMC12252408; doi:10.3390/plants14132077)
Supplement: Supplementary file 1 [file plants-14-02077-s001.zip › Supplementary Tables/Table S11.xlsx]

## Sheet: C-S1 vs.D-S1
Table S11 Identification of transcription factors using DEGs
Gene_ID	Type	TF Family Name	FPKM.C-S1_1	FPKM.C-S1_2	FPKM.C-S1_3	FPKM.A-S1_1	FPKM.A-S1_2	FPKM.A-S1_3	FPKM.B-S1_1	FPKM.B-S1_2	FPKM.B-S1_3	P-value	Q-value	log2(fc)
TraesCS1A02G231200	TF	AP2/ERF->AP2/ERF-ERF	16.8154	20.2047	5.18092	8.02927	7.1132	4.06635	2.79873	1.57273	3.47733	0.00730996	0.0421225	1.64124
TraesCS1A02G370400	TF	AP2/ERF->AP2/ERF-ERF	0.660971	0	0	0	0	0	0	0	0	3.43351e-15	7.59043e-13	11.1054
TraesCS1A02G370600	TF	AP2/ERF->AP2/ERF-ERF	5.63229	0.688406	0.032031	0.027678	0	0	0.058363	0.029186	0.031896	2.04246e-05	0.000364027	6.43228
TraesCS1A02G370700	TF	AP2/ERF->AP2/ERF-ERF	1.66315	0.008683	0.022683	0.018746	0.00307	0.001959	0.002174	0	0.014402	1.37497e-05	0.000262665	6.39212
TraesCS1B02G235100	TF	AP2/ERF->AP2/ERF-ERF	9.50226	7.2792	9.73124	4.08024	3.40881	3.13681	4.74569	4.77221	5.23897	2.38557e-09	1.43869e-07	1.06284
TraesCS1B02G243200	TF	AP2/ERF->AP2/ERF-ERF	30.2738	48.3668	21.5445	16.499	7.19818	3.37974	9.23133	6.1821	9.22848	9.2027e-05	0.00128458	1.95391
TraesCS1B02G326500	TF	AP2/ERF->AP2/ERF-ERF	4.00876	2.34945	1.46696	0.533687	0.19359	0.078057	0.234993	0.393065	0.943734	1.78848e-05	0.000325801	2.71891
TraesCS1B02G326600	TF	AP2/ERF->AP2/ERF-ERF	1.67372	1.15278	0.784501	0.465581	0.236506	0.127529	0.296197	0.457113	0.672477	0.000678999	0.00646334	1.67901
TraesCS1B02G389800	TF	AP2/ERF->AP2/ERF-ERF	4.90961	0.156383	0.095681	0	0.015874	0	0.027789	0.013897	0.045561	1.21035e-05	0.000236511	6.64543
TraesCS1D02G221500	TF	AP2/ERF->AP2/ERF-ERF	1.0855	0.218156	0.241027	0	0.050069	0.042736	0.180609	0	0.082622	0.00748849	0.0429221	3.11721
TraesCS1D02G230900	TF	AP2/ERF->AP2/ERF-ERF	21.0133	40.2182	14.3312	12.4161	8.00417	1.83901	6.70513	2.95561	3.75572	0.00123614	0.0104971	2.08273
TraesCS1D02G314700	TF	AP2/ERF->AP2/ERF-ERF	1.5186	0.873334	0.425968	0.25892	0.144904	0.008217	0.083327	0.074801	0.153446	7.75677e-05	0.00110998	2.96133
TraesCS1D02G376600	TF	AP2/ERF->AP2/ERF-ERF	3.92659	0.033593	0.028508	0	0	0	0	0	0	0.000797963	0.00736685	13.6987
TraesCS1D02G376700	TF	AP2/ERF->AP2/ERF-ERF	6.13579	0.13275	0.138032	0.028518	0	0	0.030168	0.060142	0.0472	4.51893e-05	0.000708661	6.27005
TraesCS1D02G376800	TF	AP2/ERF->AP2/ERF-ERF	0.562954	0	0	0	0	0	0	0	0.005477	0.00281932	0.0201112	7.68349
TraesCS2A02G116900	TF	AP2/ERF->AP2/ERF-ERF	0.137524	0.40808	0.445923	0	0	0	0	0	0	1.65386e-09	1.04193e-07	11.6905
TraesCS2A02G326400	TF	AP2/ERF->AP2/ERF-ERF	3.3345	1.77765	3.40613	0.613817	0.995866	0.32197	0.492454	0.847481	0.887852	1.75285e-08	8.44162e-07	2.03417
TraesCS2A02G427700	TF	AP2/ERF->AP2/ERF-ERF	1.11658	0.325504	0.341412	0.09852	0.09091	0	0.047463	0.049702	0.324382	0.00658543	0.0388862	2.54552
TraesCS2B02G136100	TF	AP2/ERF->AP2/ERF-ERF	0.307839	0.42147	0.36771	0	0	0	0.019916	0	0	2.17308e-07	7.58953e-06	6.78352
TraesCS2B02G448100	TF	AP2/ERF->AP2/ERF-ERF	1.8088	0.589087	0.051479	0.077316	0.170466	0.048165	0.045621	0.052132	0.365234	0.00361384	0.0243847	2.69036
TraesCS2D02G118200	TF	AP2/ERF->AP2/ERF-ERF	0.620759	0.53669	0.607574	0.010124	0	0	0	0	0	2.7132e-10	2.10503e-08	8.44576
TraesCS2D02G286300	TF	AP2/ERF->AP2/ERF-ERF	0.419777	0.646643	0.952644	0.162102	0.20709	0.326797	0.082397	0.142653	0.494174	0.00676233	0.0397088	1.51267
TraesCS2D02G414300	TF	AP2/ERF->AP2/ERF-ERF	0.115521	0.291281	0.03082	0	0	0	0	0	0	0.000115176	0.00153864	10.5105
TraesCS3A02G149000	TF	AP2/ERF->AP2/ERF-ERF	8.2349	4.4135	5.78882	3.46183	2.06965	1.49821	2.51606	3.0331	3.11027	9.90254e-06	0.000200109	1.23286
TraesCS3A02G328000	TF	AP2/ERF->AP2/ERF-ERF	4.35764	3.58256	2.9562	1.29849	0.130733	0.16512	1.00097	1.21789	1.67606	0.00107517	0.00936528	1.98917
TraesCS3A02G328100	TF	AP2/ERF->AP2/ERF-ERF	2.86623	3.12658	3.30142	0.837594	0.949833	0.171175	0.46702	0.586744	0.308149	2.30354e-08	1.07618e-06	2.48493
TraesCS3B02G357500	TF	AP2/ERF->AP2/ERF-ERF	8.37328	7.13562	5.92483	3.27763	1.89353	0.794714	4.54168	3.05118	5.0128	0.00418898	0.0273946	1.20679
TraesCS3B02G357600	TF	AP2/ERF->AP2/ERF-ERF	1.61992	2.73111	1.2882	0.486783	0.185419	0.37112	0.483321	0.489147	0.38306	3.53347e-08	1.57271e-06	2.23316
TraesCS3D02G321500	TF	AP2/ERF->AP2/ERF-ERF	5.08115	4.72539	3.8338	1.41272	0.529844	0.219716	1.50924	1.26361	2.30107	0.000128	0.00167252	1.91457
TraesCS3D02G321700	TF	AP2/ERF->AP2/ERF-ERF	3.16671	5.37901	4.82547	0.351959	0.034044	0.016036	0.660967	0.24252	0.571504	7.59026e-05	0.00108934	3.8326
TraesCS3D02G372900	TF	AP2/ERF->AP2/ERF-ERF	1.15018	0.525883	0.185918	0.036833	0.044367	0.059638	0.038505	0.090603	0.14189	9.33796e-07	2.68324e-05	3.17669
TraesCS4B02G299500	TF	AP2/ERF->AP2/ERF-ERF	0.12401	0.164766	0.117691	0.85241	1.02755	0.508555	0.308072	0.474249	0.291544	9.58492e-05	0.00132383	-2.09056
TraesCS4D02G298400	TF	AP2/ERF->AP2/ERF-ERF	0.903223	0.433051	0.696731	1.28268	1.16733	1.19733	3.34842	4.05428	1.69368	0.000235696	0.00274497	-1.6481
TraesCS5A02G180800	TF	AP2/ERF->AP2/ERF-ERF	7.12667	4.45885	6.77131	0.727909	0.469224	0.680588	1.92657	2.05408	1.76866	1.70578e-07	6.19781e-06	2.26712
TraesCS5B02G315500	TF	AP2/ERF->AP2/ERF-ERF	2.69215	4.23619	1.27213	0.933511	0.52707	1.02509	0.215291	0.977931	0.533739	5.66627e-05	0.000855887	1.96098
TraesCS5D02G185300	TF	AP2/ERF->AP2/ERF-ERF	4.00434	2.48988	3.35864	0.166903	0.316482	0.390651	0.470393	0.949232	0.786311	2.54257e-09	1.52035e-07	2.67762
TraesCS5D02G320800	TF	AP2/ERF->AP2/ERF-ERF	1.95604	1.98701	0.365949	0.09907	0.101359	0.461921	0.152796	0.156732	0.364673	3.94569e-05	0.000629141	2.68884
TraesCS6D02G225500	TF	AP2/ERF->AP2/ERF-ERF	1.29181	0.674665	0.061491	0	0	0.095849	0.09351	0.026838	0.087103	0.0009244	0.00829316	3.74122
TraesCS7A02G180900	TF	AP2/ERF->AP2/ERF-ERF	0.551246	0.675593	0.841503	0.355022	0.039818	0.268301	0.13612	0.100038	0.285702	0.00151762	0.0123187	1.80359
TraesCS1B02G392300	TF	AP2/ERF->AP2/ERF-RAV	0	0	0.026679	0.066144	0.02433	0.050038	0.104956	0.084648	0.503467	0.00277756	0.0198751	-3.96555
TraesCS1D02G378900	TF	AP2/ERF->AP2/ERF-RAV	0	0	0	0.033067	0	0.310799	0.071035	0.022787	0.124347	0.000623489	0.00603706	-9.87148
TraesCS3A02G054000	TF	AP2/ERF->AP2/ERF-RAV	0.973566	0.474543	0.538175	1.07074	1.36173	0.848273	1.77961	2.48238	2.61555	0.000628902	0.00607665	-1.35452
TraesCS3A02G259900	TF	AP2/ERF->AP2/ERF-RAV	6.54992	1.89533	2.16809	0.770455	0.594519	0.373917	0.619929	0.658909	2.09915	5.328e-05	0.00081267	2.05254
TraesCS3B02G064900	TF	AP2/ERF->AP2/ERF-RAV	1.53009	1.79521	1.35088	3.71618	1.97219	1.21288	5.0023	4.92532	3.77396	0.00394052	0.0261354	-1.13944
TraesCS3B02G293000	TF	AP2/ERF->AP2/ERF-RAV	2.09764	0.329035	0.548695	0.099976	0.254672	0.192785	0.211449	0.147308	0.29723	5.43491e-05	0.00082587	2.30593
TraesCS3D02G052300	TF	AP2/ERF->AP2/ERF-RAV	0.072855	0.094345	0.215979	0.764055	0.611792	0.204839	1.09619	1.31916	0.997506	3.11672e-07	1.04167e-05	-2.70397
TraesCS3D02G052400	TF	AP2/ERF->AP2/ERF-RAV	0	0	0	0.174357	0.118385	0.070108	0.034656	0.095405	0.205487	6.38511e-05	0.000943877	-10.1849
TraesCS3D02G260100	TF	AP2/ERF->AP2/ERF-RAV	4.87537	1.65011	1.0443	0.278749	0.549026	0.279803	0.615878	0.285397	0.911418	8.19103e-06	0.000170065	2.37415
TraesCS4B02G325700	TF	AP2/ERF->AP2/ERF-RAV	1.36796	1.22753	1.08447	0.570234	0.179241	0.335676	0.423743	0.725538	0.674052	0.000972828	0.00864207	1.33943
TraesCS1A02G075800	TF	B3->B3	0.374134	0.666214	0.751255	1.3136	2.11321	1.25004	1.31568	1.68579	1.30271	2.20929e-06	5.58755e-05	-1.32563
TraesCS1D02G078100	TF	B3->B3	2.7108	2.14373	4.08704	6.15021	6.28015	7.19784	6.22354	7.17577	5.84867	3.23399e-10	2.46223e-08	-1.12029
TraesCS2A02G009100	TF	B3->B3	0.007835	0	0.138807	0.595823	0.668138	0.520227	0.644939	0.468304	0.528922	1.47409e-06	3.9428e-05	-3.54631
TraesCS2A02G394700	TF	B3->B3	0.111717	0	0.131274	0.218799	0.275823	0.281539	0.672416	0.609876	0.61834	0.0014768	0.0120634	-2.46153
TraesCS2B02G412700	TF	B3->B3	0.06078	0.19869	0.092363	0.241218	0.472156	0.216067	0.307789	0.489687	0.261424	0.00345809	0.0235704	-1.4986
TraesCS2B02G487800	TF	B3->B3	0.257834	0.106011	0.218772	0.786252	0.703944	0.299868	0.654809	0.399097	0.614136	0.000494431	0.00500052	-1.56936
TraesCS3A02G310500	TF	B3->B3	1.30735	0.470689	1.31801	3.23456	3.22762	3.61738	2.63157	3.53037	2.08774	1.11567e-07	4.2939e-06	-1.56565
TraesCS3A02G405100	TF	B3->B3	0.949622	0.271667	0.361872	1.91553	1.35403	1.52538	1.82102	1.49962	1.43905	3.14975e-05	0.000521371	-1.59339
TraesCS3A02G483400	TF	B3->B3	0.842789	0.628233	0.354815	1.45666	0.919102	1.2417	1.36669	1.18925	1.34085	0.000235019	0.00273859	-1.04107
TraesCS3B02G153600	TF	B3->B3	1.86904	0.220782	1.85589	2.80858	3.24631	4.84898	5.4838	4.83077	3.84716	0.00399106	0.0263729	-1.66735
TraesCS3D02G136500	TF	B3->B3	9.23138	3.98809	9.46445	14.8194	13.8051	16.1365	20.246	18.6747	13.1125	3.13253e-06	7.49662e-05	-1.09325
TraesCS3D02G478700	TF	B3->B3	1.33836	1.54597	0.960173	4.21901	5.51868	5.89715	5.40287	4.72257	4.92394	7.81407e-29	9.88817e-26	-1.99663
TraesCS4A02G055500	TF	B3->B3	0.845789	2.0242	1.08618	0.222702	0.109707	0.066935	0.112189	0.128696	0.100965	9.75912e-13	1.30945e-10	3.41618
TraesCS4A02G233900	TF	B3->B3	0.043941	0.051803	0.041238	0.466676	0.088835	0.339811	0.195041	0.166446	0.111856	0.000550024	0.00546574	-2.32071
TraesCS4A02G241500	TF	B3->B3	4.37843	3.49483	4.98726	11.1702	10.6295	11.7475	12.2295	13.3352	12.4004	1.21552e-35	3.3042e-32	-1.47524
TraesCS4A02G242300	TF	B3->B3	0.123886	0.165109	0.321202	0.329955	0.240742	0.439021	0.618691	0.518732	0.524063	0.00770535	0.0438263	-1.13014
TraesCS4A02G464900	TF	B3->B3	0.063012	0.04274	0.034384	0	0	0	0	0	0	2.25658e-05	0.00039462	8.86765
TraesCS4B02G072900	TF	B3->B3	0.538444	0.676719	0.96014	0.187378	0.135223	0.070079	0.284015	0.187296	0.162907	8.13093e-07	2.38517e-05	2.08292
TraesCS4B02G073400	TF	B3->B3	3.88696	4.19629	4.78299	10.2441	8.63882	6.57853	8.75151	8.41535	10.4316	6.24803e-12	7.05499e-10	-1.04403
TraesCS4B02G081600	TF	B3->B3	0.405284	0.193136	0.502273	0.929105	1.01401	0.714032	0.914242	1.1296	1.00408	5.77309e-06	0.000126407	-1.37383
TraesCS4B02G249100	TF	B3->B3	0.730438	0.660699	0.437306	0.113205	0	0	0	0.03979	0	0.000507516	0.00511242	4.57906
TraesCS5B02G073400	TF	B3->B3	0.226745	0.11728	0.139409	0.585102	0.725668	0.449041	0.807776	1.04237	0.66494	2.85914e-07	9.6659e-06	-2.1445
TraesCS5D02G078200	TF	B3->B3	0.635149	0.899928	1.30016	0.502023	0.495026	0.279958	0.399087	0.485643	0.280963	7.33406e-05	0.00105857	1.21499
TraesCS5D02G496200	TF	B3->B3	1.77434	2.06746	1.71628	0.371526	0.453193	0.281686	0.247379	0.26755	0.590418	1.80796e-12	2.25289e-10	2.3294
TraesCS5D02G514900	TF	B3->B3	5.69035	4.93652	5.33456	2.54401	1.80679	1.1464	2.31157	3.28578	3.89722	0.000268741	0.00305239	1.09042
TraesCS6B02G241100	TF	B3->B3	1.69252	1.04156	1.72777	2.94961	3.41975	4.50558	4.77611	4.44381	3.77302	1.13883e-12	1.50062e-10	-1.41936
TraesCS7A02G032400	TF	B3->B3	0	0	0	0.340566	0.291795	0.042313	0.114256	0.177072	0.130393	7.70168e-05	0.00110317	-10.8355
TraesCS7D02G022400	TF	B3->B3	0.734577	0.491263	0.707637	0.211198	0.421895	0.342201	0.271853	0.168222	0.266857	0.000126256	0.00165459	1.20083
TraesCS7A02G475600	TF	B3->B3-ARF	1.21219	1.443	1.07146	0.58562	0.293681	0.209342	0.368009	0.214266	0.302551	1.54662e-06	4.10244e-05	1.91715
TraesCS7A02G475700	TF	B3->B3-ARF	1.01882	1.62473	0.900934	0.503114	0.293039	0.16617	0.304243	0.186961	0.2513	7.50771e-07	2.22638e-05	2.05595
TraesCS7D02G463000	TF	B3->B3-ARF	1.13895	1.1318	0.808564	0.420436	0.583636	0.53315	0.596073	0.609303	0.186282	0.00543957	0.0335663	1.07226
TraesCS1A02G102400	TF	bHLH	0.033564	0.044589	0.0292	0.076704	0.101598	0.0929727	0.107641	0.122444	0.125935	0.00852677	0.0473319	-1.54678
TraesCS3A02G058000	TF	bHLH	0	0	0	0.0315796	0.0504664	0.0197343	0.0431192	0.0738024	0.129777	0.00361732	0.024393	-9.18189
TraesCS3A02G252900	TF	bHLH	3.32373	0.246351	0.154191	0.054221	0	0.032484	0.057293	0.152273	0.180671	0.00187087	0.0145535	3.96507
TraesCS3B02G284800	TF	bHLH	1.54747	0.079231	0.012263	0.020792	0.03712	0.035399	0.020858	0.000349	0.035512	1.74554e-05	0.000319565	4.44946
TraesCS3B02G383000	TF	bHLH	2.3138	2.15031	1.22835	0.001279	0.232625	0.046649	0.329153	0.112321	0.336882	2.42934e-06	6.06056e-05	3.42647
TraesCS3D02G253700	TF	bHLH	2.11527	0.312866	0.029389	0.109171	0	0.024786	0.064059	0.102355	0.073634	0.00447739	0.0288312	3.71607
TraesCS4A02G354100	TF	bHLH	3.30765	0.884891	0.475021	0.161871	0.180601	0.928573	0.134555	0.173187	0.294071	0.00102549	0.00901636	2.31743
TraesCS4B02G051500	TF	bHLH	0	0	0	0.056942	0.068436	0.064398	0	0.177109	0	0.00558502	0.034265	-9.25615
TraesCS4D02G329100	TF	bHLH	0	0	0	0.485049	0.491279	0.253932	0.104492	0	0	0.00448105	0.0288497	-11.1193
TraesCS4D02G342000	TF	bHLH	1.27219	1.49159	1.17341	0.345003	0.234232	0	0.251344	0.206668	0.261929	0.000159848	0.00201029	2.59957
TraesCS5A02G515800	TF	bHLH	1.25953	1.28047	0.672469	0.298307	0.335306	0.269604	0.418715	0.635631	0.600269	0.000822037	0.00754182	1.32876
TraesCS5B02G518400	TF	bHLH	25.0848	15.0898	12.1132	5.56831	5.6611	10.0171	6.4809	7.67021	9.28737	5.89568e-07	1.80749e-05	1.22669
TraesCS5D02G255100	TF	bHLH	0.285034	0.178558	0.330993	0.806187	0.892495	0.651803	0.729702	0.906473	0.49461	1.02579e-05	0.000205987	-1.49563
TraesCS6A02G315700	TF	bHLH	1.49252	0.653541	0.968176	0.361424	0.191378	0.250449	0.406421	0.521577	0.835557	0.0067829	0.0398042	1.2789
TraesCS7A02G323000	TF	bHLH	0.253967	0.869594	0.556784	0.320233	0.064995	0.244322	0.082303	0.147852	0.212049	0.0073086	0.04212	1.64878
TraesCS7A02G543300	TF	bHLH	1.30211	0.411984	1.29886	53.4131	49.4454	38.3024	21.1871	18.4854	17.4099	1.08598e-22	7.18066e-20	-5.03995
TraesCS7B02G223900	TF	bHLH	0.432386	1.41691	0.925669	0.387806	0.418983	0.062866	0.266971	0.131344	0.19153	0.00135895	0.0113072	1.927
TraesCS7D02G308300	TF	bHLH	0.361204	0.267639	0.400276	0.769364	1.04697	1.11018	0.843828	1.51879	1.07098	6.47267e-09	3.55852e-07	-1.62764
TraesCS7D02G319600	TF	bHLH	0.544654	0.670756	0.29132	0.020887	0.154946	0.079154	0.106553	0.125237	0.111302	4.45347e-05	0.000699621	2.33301
TraesCSU02G069300	TF	bHLH	0.310037	0.172828	0.143042	1.39715	1.49179	0.615563	0.863577	0.503736	0.323916	0.000291492	0.0032603	-2.05331
TraesCSU02G069400	TF	bHLH	0.405946	0.435453	0.412383	3.33976	2.83508	1.74333	1.57615	1.09354	0.642104	5.70699e-06	0.000125184	-2.16299
TraesCSU02G075200	TF	bHLH	24.1767	18.683	7.82158	8.64383	6.58718	4.8882	4.30657	5.39176	5.5951	4.20859e-07	1.3471e-05	1.51719
TraesCS3A02G128900	TF	bZIP	7.23946	5.45895	3.33631	2.12338	1.27193	1.94707	3.42373	3.17077	3.5565	0.00271702	0.0195165	1.04955
TraesCS4A02G120500	TF	bZIP	0	0	0	0.196901	0.04604	0.026812	0.047785	0.324141	0.242656	0.00162664	0.0130122	-10.5254
TraesCS5B02G332300	TF	bZIP	4.51054	2.22933	5.13723	5.68931	5.49382	5.22527	12.9524	8.7031	9.62317	0.00159819	0.0128266	-1.00541
TraesCS5D02G338000	TF	bZIP	3.17548	1.91857	2.40155	4.41772	5.61996	4.97096	5.94599	6.70375	6.30319	1.44523e-09	9.29645e-08	-1.17979
TraesCS6D02G160300	TF	bZIP	0.024867	0.05533	0	0.175174	0.432239	0.130402	0.117432	0.0379	0.251071	0.00180741	0.014155	-2.83467
TraesCS7A02G266400	TF	bZIP	0.110881	0.372116	0.317741	0.093607	0.121649	0.050967	0.064288	0.072487	0.123018	0.00301878	0.0211916	1.60622
TraesCS7A02G488600	TF	bZIP	1.69968	2.61733	2.63568	1.11193	0.649881	0.647261	1.00764	0.858074	0.957086	4.22357e-08	1.83752e-06	1.41025
TraesCS7A02G530300	TF	bZIP	0.037954	0.064477	0.183701	7.42112	9.25561	7.79847	3.48496	3.35938	2.97505	3.35061e-22	2.08405e-19	-5.90516
TraesCS6D02G267100	TF	C2C2->C2C2-CO-like	1.32132	2.44863	3.1672	0.988741	1.16247	1.01982	0.894691	0.873783	1.29541	1.40776e-05	0.000267259	1.15398
TraesCS7B02G113400	TF	C2C2->C2C2-CO-like	0.295219	0.372334	0.300547	0.114058	0.126576	0.085266	0.212217	0.161172	0.167051	0.00523225	0.0325987	1.16022
TraesCS3A02G180600	TF	C2C2->C2C2-Dof	0.38512	0.451598	1.23498	1.91843	2.14327	1.7374	1.98734	1.80479	2.73464	1.79786e-06	4.66929e-05	-1.57281
TraesCS3A02G532000	TF	C2C2->C2C2-Dof	0.654897	0.47559	0.684505	0.261678	0.204381	0.384241	0.242409	0.352085	0.301979	0.000671805	0.00640519	1.05527
TraesCS3D02G185500	TF	C2C2->C2C2-Dof	0.248517	0.454439	0.489896	0.815486	0.722326	0.535596	1.21596	1.08296	1.64932	0.000395066	0.00418471	-1.33574
TraesCS5D02G412000	TF	C2C2->C2C2-Dof	9.38951	10.1847	6.58323	3.55675	3.05115	1.01699	4.27795	5.77602	4.34795	0.000521895	0.00523786	1.24796
TraesCS6A02G255500	TF	C2C2->C2C2-Dof	3.5547	4.55506	4.26032	1.90423	1.4163	0.952877	2.60469	2.5413	2.85866	0.000624089	0.00604128	1.01077
TraesCS1A02G276800	TF	C2H2	0	0	0	0	0.026642	0.100394	0.023398	0.069969	0.504811	0.000543739	0.00541856	-10.2392
TraesCS2B02G329000	TF	C2H2	0.571156	0.584554	0.671431	0	0	0.042451	0	0.078896	0.043111	5.09319e-05	0.000784007	4.4738
TraesCS2D02G310500	TF	C2H2	0.177126	0.717783	0.950247	0	0	0	0	0	0	2.24974e-06	5.67032e-05	12.5865
TraesCS5B02G347900	TF	C2H2	0.471148	0.640392	0.755016	0.207014	0.293762	0.230846	0.270536	0.355701	0.31751	6.78882e-06	0.000144929	1.1559
TraesCS6D02G230800	TF	C2H2	0	0	0	0.031528	0.022103	0	0.23294	0.15129	0.035622	0.00757709	0.0432846	-9.62413
TraesCS3A02G537700	TF	C3H	4.05858	0.270701	2.28053	0.375326	0.023257	0.123072	0.451115	0.179063	0.884977	0.00903356	0.0494237	2.6983
TraesCS7B02G246700	TF	C3H	0.243444	0.72253	0.34633	0.086928	0.116788	0.166989	0.133424	0.063855	0.167408	0.000346661	0.00376543	1.83552
TraesCS3A02G219300	TF	CPP	0	0	0	0.439937	0	0.383091	0.103514	0.1351	0.132697	0.000343447	0.0037322	-10.959
TraesCS7A02G371100	TF	DBP	5.63524	5.72114	4.82474	0.857703	1.32734	1.43738	1.82644	1.41858	1.39865	9.70369e-21	5.27557e-18	1.96903
TraesCS7B02G045100	TF	DBP	2.41862	2.1341	1.72063	0.409177	0.123259	0.1981	0.488862	0.534877	0.773143	4.02563e-07	1.30044e-05	2.31157
TraesCS7D02G144400	TF	DBP	3.06786	3.0002	2.64749	0.842737	0.446989	1.25343	0.774421	1.4475	1.12306	4.07486e-07	1.31346e-05	1.56578
TraesCS7D02G351600	TF	DBP	7.25591	8.31004	6.18764	3.01693	3.66033	3.27373	3.19534	3.29411	3.54984	4.09629e-17	1.34888e-14	1.12195
TraesCS2A02G099900	TF	EIL	1.99018	3.05607	1.1222	0.407527	0.426135	0.262325	1.186	0.63892	1.18965	0.000799359	0.00737603	1.58557
TraesCS4B02G139500	TF	FAR1	0.06953	0.034786	0.04416	0.127405	0.131879	0.246705	0.204345	0.105096	0.16938	0.000511058	0.00514387	-1.72962
TraesCS5B02G433800	TF	FAR1	0.102534	0.169802	0.185381	0.0603822	0.0399861	0.00638814	0.0216977	0.0132094	0.0031507	0.00393029	0.026077	2.66025
TraesCS3A02G161000	TF	GARP->GARP-G2-like	13.0961	11.9281	14.7655	5.0716	3.78208	5.25089	8.23612	8.11363	8.23532	3.02207e-06	7.28422e-05	1.04045
TraesCS3B02G191600	TF	GARP->GARP-G2-like	9.46925	7.38665	9.35308	1.87139	2.17972	3.33566	6.60866	4.33029	4.68421	0.000130398	0.00169721	1.1878
TraesCS7A02G146400	TF	GARP->GARP-G2-like	0.034526	0	0.024407	0.140511	0.217365	0.174057	0.204696	0.217681	0.33409	1.07272e-06	3.00734e-05	-3.45036
TraesCS7A02G146700	TF	GARP->GARP-G2-like	0.124194	0.109768	0.261863	0.467993	0.475295	0.73074	0.71414	0.648576	0.622973	1.00809e-08	5.24741e-07	-1.88383
TraesCS7B02G049200	TF	GARP->GARP-G2-like	0.132982	0.066215	0.205912	0.303271	0.253211	0.415894	0.671147	0.546944	0.287065	0.000333404	0.00364086	-1.61252
TraesCS7D02G148000	TF	GARP->GARP-G2-like	0	0.018973	0.021425	0.072164	0.123117	0.085359	0.127875	0.140309	0.083656	0.000232392	0.00271522	-2.96866
TraesCS3A02G165200	TF	GeBP	2.63999	1.78835	0.84983	0.783507	0.439078	0.443402	0.962474	0.822879	1.24807	0.00423016	0.0276025	1.16756
TraesCS3B02G200500	TF	GeBP	3.21235	2.25108	1.34104	0.904792	0.880843	0.578659	1.15719	0.991412	1.93569	0.00484136	0.0306797	1.0775
TraesCS3A02G233000	TF	GRAS	5.49983	4.30631	2.42866	1.34109	0.926434	0.189811	1.49194	1.41206	1.63323	9.10884e-05	0.0012722	1.80668
TraesCS3D02G220100	TF	GRAS	5.158	5.06399	2.8725	1.36139	1.24248	0.492949	1.60947	1.955	2.43418	3.34399e-05	0.000547845	1.52574
TraesCS5D02G323100	TF	HB->HB-HD-ZIP	0.855773	1.12869	0.866677	0.191748	0.121169	0.442474	0.637038	0.435597	0.304594	0.00213139	0.0161055	1.41891
TraesCS6A02G290800	TF	HB->HB-HD-ZIP	6.49248	6.47772	3.84009	1.76235	1.5502	2.605	3.10174	3.61261	1.80855	1.53888e-05	0.000288055	1.21923
TraesCS5A02G405900	TF	HB->HB-KNOX	7.6499	8.43767	7.43382	3.24587	1.48005	1.14574	3.23082	4.10919	4.30166	3.19046e-05	0.000527039	1.42552
TraesCS3B02G260800	TF	HB->HB-other	12.4738	10.0703	10.3925	5.22349	2.68234	3.19022	7.7667	7.84788	5.77692	0.000758304	0.00705753	1.0198
TraesCS5D02G415900	TF	HB->HB-other	6.08002	5.957	5.73492	1.15193	0.728199	0.886115	2.68995	2.1625	2.32459	3.66049e-07	1.19778e-05	1.8378
TraesCS1A02G052000	TF	HB->HB-WOX	4.53445	5.87307	5.42282	2.30925	2.23801	0.83467	1.23195	1.43207	2.00134	3.46321e-08	1.54331e-06	1.65589
TraesCS1A02G399400	TF	HB->HB-WOX	0.487818	0.978978	0.174116	0.096474	0.134715	0.114332	0.176597	0.127094	0.16103	0.000135857	0.00175549	2.01807
TraesCS1B02G069000	TF	HB->HB-WOX	4.67768	5.53867	4.72971	3.16197	3.15007	1.60731	1.66605	2.63207	2.60091	6.3804e-05	0.000943561	1.01238
TraesCS1B02G427400	TF	HB->HB-WOX	1.89838	1.63559	1.36736	0.501327	0.681173	0.39551	0.67962	0.717987	0.903122	1.06271e-06	2.98156e-05	1.33759
TraesCS1D02G406900	TF	HB->HB-WOX	1.74838	2.18277	1.02869	0.599124	0.619112	0.666332	1.36751	0.858189	0.442901	0.00186027	0.0144849	1.12343
TraesCS3D02G244300	TF	HB->HB-WOX	1.2967	2.14867	1.77758	0.769765	0.557235	0.37816	0.948578	1.02533	1.01919	0.000437598	0.00454086	1.15274
TraesCS5B02G156400	TF	HB->HB-WOX	0.360573	0	0.217457	0.83742	1.17241	0.870717	0.605149	0.744088	0.331352	0.00879092	0.0484282	-1.98018
TraesCS2D02G211400	TF	HSF	1.94901	1.4444	0.721515	0.303937	0.249095	0.458053	0.569977	0.564201	0.582666	1.66651e-05	0.000307397	1.59306
TraesCS2A02G271300	TF	LOB	10.3749	16.6473	15.0273	8.36337	6.82421	5.25146	5.55464	4.84427	5.06854	4.32814e-09	2.45111e-07	1.22784
TraesCS2D02G270100	TF	LOB	5.17514	9.13459	6.48095	3.0978	3.48066	2.1553	2.22459	2.07841	2.55243	1.06401e-09	7.09294e-08	1.41539
TraesCS3D02G091700	TF	LOB	2.04359	3.30908	1.97637	1.16111	1.12088	0.428262	0.86792	0.619928	0.658758	5.27489e-06	0.000116893	1.5936
TraesCS4B02G224600	TF	LOB	0.350442	0.952373	0.587349	0	0	0	0.044018	0.058372	0.063257	1.60564e-05	0.000298496	4.51233
TraesCS4D02G225200	TF	LOB	0.24857	0.554164	0.169888	0	0	0	0	0.054838	0.029965	0.000727026	0.00682179	4.51969
TraesCS4D02G354200	TF	LOB	0.071934	0.149044	0.037359	0	0	0	0	0	0	0.00781702	0.0442761	9.75008
TraesCS5A02G529400	TF	LOB	0.774539	1.86893	0.804929	0.440528	0.122857	0.068458	0.243796	0.207777	0.317599	0.000110748	0.00149062	2.29945
TraesCS1A02G125800	TF	MADS->MADS-MIKC	1.36383	2.13703	1.13289	0.630941	0.678194	0.16401	0.105862	0.416563	0.225648	0.00017021	0.00211595	2.06083
TraesCS2A02G261200	TF	MADS->MADS-MIKC	7.96996	12.9103	11.4042	4.67752	3.65747	2.67801	3.93733	3.65195	4.32865	9.80226e-15	1.97647e-12	1.49355
TraesCS2D02G262700	TF	MADS->MADS-MIKC	12.2065	15.6274	12.8562	5.24632	3.60978	2.98539	3.96795	3.98178	4.21284	5.94998e-26	5.19879e-23	1.7614
TraesCS5A02G286800	TF	MADS->MADS-MIKC	0.235793	1.05546	0.192485	0.034584	0.053121	0.026163	0	0.140814	0.02657	0.000357465	0.00385259	3.3993
TraesCS5B02G286100	TF	MADS->MADS-MIKC	0.388225	1.74487	0.219415	0.025488	0	0.042899	0.113688	0.130776	0	0.000331204	0.00362368	3.91065
TraesCS6A02G313800	TF	MADS->MADS-MIKC	18.0087	7.7795	16.1637	17.9845	25.4159	34.8926	35.1155	33.2929	31.8729	1.14094e-05	0.000225105	-1.08971
TraesCS6B02G017900	TF	MADS->MADS-MIKC	1.71025	0.842282	1.18876	4.43075	3.09922	2.52122	5.1587	3.72282	3.21143	2.44698e-08	1.13381e-06	-1.56532
TraesCS6B02G343900	TF	MADS->MADS-MIKC	2.99133	1.40271	3.80759	2.49506	4.32133	7.68747	7.52776	7.34203	7.01444	0.00123038	0.0104578	-1.14948
TraesCS7A02G122100	TF	MADS->MADS-MIKC	1.93654	2.64248	3.54073	0.115934	0.0361424	0	0.176365	0.060201	0	1.76002e-11	1.78915e-09	5.38492
TraesCS7B02G009900	TF	MADS->MADS-MIKC	0.214597	0.0514009	0.136557	0.615022	0.417627	0.148365	0.454288	0.437611	0.401891	0.00488391	0.030888	-1.62006
TraesCS7B02G020800	TF	MADS->MADS-MIKC	8.96322	12.8069	10.2111	1.23246	0.566671	0.37876	0.568903	0.377041	0.539302	1.16725e-33	2.76356e-30	4.12607
TraesCS7D02G120600	TF	MADS->MADS-MIKC	3.81081	5.3937	3.67684	3.00199	2.54331	1.37877	1.01598	1.67881	1.23945	0.000354272	0.00383055	1.24648
TraesCS1D02G127700	TF	MADS->MADS-M-type	0.395158	0.744014	0.0276663	0.0570248	0.0606114	0	0	0.0700506	0.0384328	0.00402113	0.0265334	3.36745
TraesCS2B02G281000	TF	MADS->MADS-M-type	14.6411	19.9961	19.4433	6.3002	5.62107	5.18546	6.19553	6.47272	7.33337	8.20946e-28	8.73237e-25	1.54337
TraesCS3A02G284400	TF	MADS->MADS-M-type	41.5708	68.4017	55.5103	36.4787	27.8424	18.5547	23.8294	20.0825	25.1479	1.64462e-07	6.00532e-06	1.12322
TraesCS3A02G314300	TF	MADS->MADS-M-type	1.49802	2.46367	1.8038	4.98869	5.90395	4.32707	3.32231	3.68913	3.25248	5.75737e-06	0.000126176	-1.14406
TraesCS3A02G432900	TF	MADS->MADS-M-type	0.757803	0.746905	1.72123	3.69594	3.6814	3.58866	3.60802	3.57462	4.53952	1.52129e-09	9.70072e-08	-1.81415
TraesCS3B02G318300	TF	MADS->MADS-M-type	35.8784	51.9385	50.0601	24.2942	22.4821	16.722	17.751	17.6977	18.1278	1.69077e-14	3.1936e-12	1.23595
TraesCS3B02G608600	TF	MADS->MADS-M-type	0.401559	0.606723	0.904752	0	0.077179	0	0.03389	0.098964	0.018459	2.86232e-05	0.000481725	4.06565
TraesCS3D02G284200	TF	MADS->MADS-M-type	53.729	85.8696	76.9042	33.9297	32.611	24.3038	23.6059	24.3563	27.1046	5.95698e-16	1.52749e-13	1.38397
TraesCS3D02G427900	TF	MADS->MADS-M-type	2.20429	3.00942	3.34293	1.33012	1.02348	0.604057	1.46858	0.73573	1.86837	0.0011471	0.00986308	1.28345
TraesCS4A02G058900	TF	MADS->MADS-M-type	1.14975	1.70261	0.415452	0	0.037492	0.104899	0	0.105966	0.121349	1.65184e-05	0.000305076	4.14387
TraesCS4B02G302600	TF	MADS->MADS-M-type	5.54771	2.1607	5.77474	11.8315	14.9755	22.4713	21.1521	19.5247	13.1944	7.71789e-12	8.53094e-10	-1.93551
TraesCS4D02G301100	TF	MADS->MADS-M-type	3.97989	1.01952	5.10531	7.43757	9.42051	14.3394	12.9024	12.0033	9.38253	1.9004e-06	4.89779e-05	-1.69615
TraesCS5A02G391800	TF	MADS->MADS-M-type	11.5527	12.5515	12.426	7.01858	3.81311	1.91748	3.51221	2.76948	2.84344	2.7675e-08	1.26476e-06	1.73985
TraesCS5B02G396700	TF	MADS->MADS-M-type	10.3572	14.3708	12.1469	6.85168	4.2718	2.76118	3.79813	3.64134	3.729	2.94177e-10	2.26322e-08	1.55765
TraesCS5D02G294500	TF	MADS->MADS-M-type	0.473837	1.82635	0.205595	0.064845	0	0.076419	0.075324	0.113264	0.06456	6.20114e-06	0.000134218	3.66749
TraesCS5D02G401700	TF	MADS->MADS-M-type	12.0658	12.9424	12.0802	11.4166	6.35278	3.73658	6.33214	3.62194	5.01876	0.000753816	0.00702556	1.02391
TraesCS6A02G259000	TF	MADS->MADS-M-type	2.21867	5.57602	0.812812	0.166476	0.165228	0.109955	0.126505	0.232264	0.150011	5.62797e-16	1.45445e-13	4.17893
TraesCS6B02G286400	TF	MADS->MADS-M-type	3.76645	4.73908	2.11048	0.860684	0.673169	1.61256	1.01489	1.21377	0.732739	5.23826e-08	2.21848e-06	1.79752
TraesCS6D02G014600	TF	MADS->MADS-M-type	2.47774	1.49259	3.13605	5.66341	2.67696	4.41764	6.63494	6.1875	6.28851	7.81827e-05	0.00111704	-1.16496
TraesCS6D02G240200	TF	MADS->MADS-M-type	2.21253	4.28565	1.35707	0	0.0700767	0.102982	0.12166	0.191727	0.179938	5.46506e-12	6.22673e-10	4.55923
TraesCS6D02G293200	TF	MADS->MADS-M-type	16.8736	5.62065	13.4532	14.7034	16.9016	27.2754	31.3024	30.9745	26.5974	0.00791879	0.044749	-1.03924
TraesCS7A02G122000	TF	MADS->MADS-M-type	9.17131	15.506	14.6335	0.826075	0.244498	0.176073	0.451297	0.376612	0.459262	1.04003e-41	3.46969e-38	4.95554
TraesCS7A02G260600	TF	MADS->MADS-M-type	0.818129	2.33141	0.236779	0.317517	0.263817	0.205442	0.194317	0.762292	0.329532	0.00813295	0.0456568	1.70805
TraesCS7B02G020900	TF	MADS->MADS-M-type	0.548292	0.449269	0.952591	0	0	0	0	0	0	0.000609507	0.00593142	12.6663
TraesCS7B02G021100	TF	MADS->MADS-M-type	5.22167	9.55416	7.24966	4.78562	2.91268	1.61945	2.12908	0.706199	3.07238	0.00271917	0.0195296	1.53269
TraesCS7B02G080300	TF	MADS->MADS-M-type	13.8021	3.6731	11.9603	11.1099	14.3901	30.9892	34.1704	29.0028	27.9039	0.00885563	0.0486751	-1.32574
TraesCS7D02G120500	TF	MADS->MADS-M-type	5.48826	9.34719	8.50172	2.29825	0.909504	0.523834	0.432141	0.594906	0.862005	1.82164e-11	1.84159e-09	3.05382
TraesCS7D02G261600	TF	MADS->MADS-M-type	0.754544	1.45078	0.0952305	0.039576	0.172611	0.118074	0.149759	0.136586	0.141573	0.0002324	0.00271522	2.60137
TraesCS2A02G157600	TF	MYB->MYB	1.69404	1.50957	1.5098	0.562368	0.826168	0.755135	0.208323	0.502724	0.657458	0.000122429	0.00161381	1.42441
TraesCS2B02G183100	TF	MYB->MYB	1.4126	0.613231	0.442875	0.140478	0.422681	0.193166	0.045748	0.078962	0.174428	0.000589654	0.00578038	2.22588
TraesCS5A02G159600	TF	MYB->MYB	5.0964	5.01185	1.72918	2.61309	2.21513	1.12008	1.99165	1.52895	2.2536	0.00295058	0.0208354	1.01408
TraesCS6B02G201700	TF	MYB->MYB	2.19715	3.38872	0.776798	0.86924	0.602365	0.09995	0.837678	0.778817	1.13187	0.00596972	0.0360491	1.55863
TraesCS1A02G042700	TF	MYB->MYB-related	0.137262	0.094001	0.339675	0.535054	0.582507	0.833988	1.8005	1.3689	1.49761	2.41177e-06	6.0249e-05	-2.53511
TraesCS1A02G278900	TF	MYB->MYB-related	6.78891	4.59582	3.64799	2.50915	1.98654	0.748366	2.62762	2.91483	2.40302	0.000379962	0.00405811	1.18871
TraesCS1D02G043300	TF	MYB->MYB-related	0.035267	0	0	0.092367	0	0.239758	0.327343	1.12651	0.261464	0.000881776	0.00799728	-4.85936
TraesCS2B02G466400	TF	MYB->MYB-related	0.201793	0.256425	0.090334	0	0	0	0	0	0	1.88875e-06	4.8743e-05	10.8365
TraesCS2D02G163700	TF	MYB->MYB-related	1.6405	1.30104	1.09518	1.02308	0.705409	0.365387	0.666653	0.347271	0.824816	0.0052879	0.0328458	1.03769
TraesCS3A02G044700	TF	MYB->MYB-related	0.15003	0.026347	0.048864	0.524074	0.425754	0.1488	0.378791	0.257533	0.216281	0.00128083	0.0107868	-2.11484
TraesCS3A02G439500	TF	MYB->MYB-related	0.601081	0.287082	0.352443	0.854972	0.856897	1.48869	1.09043	0.852108	0.509318	0.00256661	0.018653	-1.18782
TraesCS3B02G416400	TF	MYB->MYB-related	0.527719	0.554054	0.766661	0.271032	0.23227	0.150839	0.277226	0.257917	0.47617	0.00536198	0.0331824	1.15039
TraesCS3B02G612200	TF	MYB->MYB-related	0	0	0	0.075799	0	0.043057	0.019087	0.148105	0.04393	0.00572141	0.0349034	-9.10319
TraesCS3D02G368000	TF	MYB->MYB-related	1.73095	0.376055	0.049685	0.103982	0	0	0	0.028865	0.120887	0.00323855	0.0223795	4.08743
TraesCS3D02G540600	TF	MYB->MYB-related	0	0	0	0.082222	0.056594	0	0	0.296429	0.093752	0.00409849	0.0269204	-9.78408
TraesCS5A02G083100	TF	MYB->MYB-related	0.753836	0.77219	0.656071	1.12012	1.15899	1.83675	2.29208	2.96938	1.73335	9.22988e-05	0.00128691	-1.34816
TraesCS5B02G089200	TF	MYB->MYB-related	0.646643	0.382189	0.598423	0.674784	0.784575	1.72295	1.63355	2.39852	1.6676	0.000521613	0.00523574	-1.44844
TraesCS5D02G095600	TF	MYB->MYB-related	0.27731	0.269001	0.470552	0.424822	1.2281	1.01289	0.963584	1.55149	0.744024	0.000618552	0.00599401	-1.54267
TraesCS6D02G219300	TF	MYB->MYB-related	1.06966	0.391913	0.211911	0.0467	0.109862	0.122168	0.331888	0.121292	0.162624	0.0044562	0.0287124	1.90365
TraesCS7A02G414300	TF	MYB->MYB-related	0.260813	0.253932	0.38121	0.776837	0.951522	0.47612	0.736902	0.7759	0.442364	0.00154727	0.0125068	-1.21496
TraesCS7A02G553800	TF	MYB->MYB-related	0.12385	0.0279832	0.0941616	4.71835	4.26969	3.85558	0.909825	0.64637	1.87654	5.83546e-11	5.2616e-09	-5.04801
TraesCS7B02G314200	TF	MYB->MYB-related	0.60559	0.760849	0.371993	2.64611	2.60826	1.55963	1.35567	1.31668	1.28444	2.12947e-05	0.000376699	-1.63126
TraesCS2A02G326300	TF	NAC	0.243187	0.267735	0.261453	0	0	0	0	0.0453654	0.054923	0.00572713	0.0349267	3.94515
TraesCS2B02G343600	TF	NAC	0	0.172983	0.161104	1.08235	0.477676	0.625869	0.42761	0.219139	0.237516	0.00665978	0.0392322	-2.20002
TraesCS2B02G355600	TF	NAC	2.09547	1.20878	1.3706	0.381867	0.372698	0.215796	0.462443	0.596597	0.293126	1.37079e-08	6.84418e-07	2.00923
TraesCS2D02G336300	TF	NAC	0.348785	0	0.182546	0	0	0	0	0	0	0.000239359	0.00278096	10.7904
TraesCS2D02G336500	TF	NAC	4.89852	3.36226	4.54743	0.724183	0.602108	0.905882	1.17013	0.801337	1.2845	5.13535e-17	1.63164e-14	2.22268
TraesCS2D02G378800	TF	NAC	0	0	0	0	0.030679	0	0.0808297	0.236757	0.0880528	0.00861966	0.0477248	-9.5062
TraesCS3B02G410500	TF	NAC	2.72915	1.79039	2.08911	0.042253	0	0.069143	0.126955	0.337126	0.399953	0.000555772	0.00550707	3.76024
TraesCS3D02G370800	TF	NAC	1.61148	1.34245	1.76162	0.257096	0	0	0.14746	0.168007	0.146184	0.00570649	0.0348472	3.71387
TraesCS4B02G174000	TF	NAC	2.27612	0.602939	0.879395	0.245156	0.149542	0.230201	0.239997	0.317967	0.282273	7.49878e-08	3.01244e-06	2.35911
TraesCS4D02G176000	TF	NAC	4.46532	2.23069	1.35227	1.14546	1.20633	1.1597	1.01492	1.17914	1.42544	0.000225053	0.00264793	1.17458
TraesCS5A02G275900	TF	NAC	0.330796	0.392812	0.427325	0	0	0	0.069565	0.069734	0	0.00347875	0.0236848	4.04655
TraesCS5A02G468300	TF	NAC	26.3108	6.47209	7.95885	1.97066	2.88918	3.53097	4.17696	2.96894	9.37217	0.00519435	0.0324211	1.70985
TraesCS5B02G480900	TF	NAC	28.6422	2.96251	5.72393	1.48682	1.58051	2.19094	2.96257	2.23262	3.82674	0.000540519	0.0053916	2.38627
TraesCS6D02G140200	TF	NAC	0.315983	0.178941	0.626233	1.45441	1.06419	2.16223	0.736425	1.00095	1.03872	6.55122e-05	0.00096474	-1.73359
TraesCS7A02G247600	TF	NAC	8.88605	11.2272	9.28354	6.471	4.63187	2.16098	4.04756	3.38464	3.62027	3.04858e-06	7.33367e-05	1.27373
TraesCS7A02G549000	TF	NAC	0	0	0	0.109078	0.19346	0.292669	0.304842	0.120903	0.220352	8.29517e-08	3.28561e-06	-11.0146
TraesCS7B02G111400	TF	NAC	0.038363	0.051409	0.140534	0.187273	0.286282	0.193072	0.235423	0.151297	0.226327	0.00787127	0.0445113	-1.47415
TraesCS7B02G143900	TF	NAC	13.5857	15.2438	11.8032	7.11223	5.6422	3.06556	5.4831	3.98292	4.37471	3.1483e-10	2.40197e-08	1.45409
TraesCS7D02G211400	TF	NAC	0	0	0	0.169991	0.22119	0.208373	0.077701	0.038553	0.126684	3.15589e-06	7.54484e-05	-10.4555
TraesCS7D02G246100	TF	NAC	19.7585	22.8942	19.3315	15.0837	12.4842	5.81068	8.34533	7.58144	6.47893	2.12316e-05	0.000375901	1.15204
TraesCS7D02G342300	TF	NAC	8.61421	10.0141	6.55155	5.11935	3.97979	2.76691	3.74476	5.14957	3.87973	1.05921e-06	2.97516e-05	1.03126
TraesCS7A02G518800	TF	NF-X1	0.411912	0.420511	0.453925	2.52597	2.58287	2.69707	0.818792	0.552719	0.783961	3.7219e-05	0.000600107	-1.95307
TraesCS6D02G315300	TF	NF-Y->NF-YA	0.166689	0.05251	0.203729	0.442811	0.536373	0.694979	0.516035	0.898292	0.493667	2.96447e-06	7.16658e-05	-2.08234
TraesCS3A02G457100	TF	NF-Y->NF-YB	1.51805	1.0659	0.339193	0.060719	0.036078	0.016647	0.174157	0.172204	0.263214	0.000273613	0.00309761	3.01541
TraesCS3D02G450100	TF	NF-Y->NF-YB	2.56358	1.01434	0.434322	0	0.074497	0.015456	0.032267	0.008263	0.202419	7.74888e-06	0.00016217	4.59124
TraesCSU02G050900	TF	NF-Y->NF-YB	0.456041	1.23641	0.578746	0.129864	0	0.01954	0.182573	0.134131	0.279403	0.0043383	0.0281579	2.60715
TraesCSU02G051000	TF	NF-Y->NF-YB	0.472515	1.3862	0.736014	0.129864	0	0.01954	0.182572	0.134131	0.342043	0.00327064	0.0225504	2.68289
TraesCSU02G203900	TF	NF-Y->NF-YB	0.507885	1.25109	0.616496	0.129864	0	0.01954	0.182573	0.134131	0.279403	0.00315409	0.0219197	2.67191
TraesCS7D02G344400	TF	NF-Y->NF-YC	0.079756	0	0	0.531959	0.363447	0.10535	0.220974	0.195794	0.187228	0.000998405	0.00882973	-3.33061
TraesCS1D02G275200	TF	OFP	0.90732	0.245608	0.547157	0.899027	1.13468	1.67509	1.24142	1.27824	1.01414	0.00725672	0.0418749	-1.0909
TraesCS2D02G105600	TF	OFP	0.221687	0.06713	0.101648	0	0	0	0	0	0	0.000268328	0.00304859	10.346
TraesCS3A02G228900	TF	OFP	0.029476	0.061073	0.062278	0.267611	0.263372	0.146005	0.163333	0.244217	0.103793	0.00196576	0.0151313	-1.95897
TraesCS3B02G255700	TF	OFP	0.063402	0.046585	0.158835	0.32839	0.251456	0.563183	0.36894	0.34667	0.075901	0.00612332	0.0367775	-1.84727
TraesCS6A02G307500	TF	RWP-RK	0.098256	0.175582	0.121644	0	0	0	0	0	0	0.00101437	0.00894071	10.3644
TraesCS6D02G286800	TF	RWP-RK	0.511982	0.449474	0.471371	0.123363	0	0	0	0	0	0.00710311	0.041186	4.53788
TraesCS5B02G265600	TF	SBP	3.28375	3.34838	3.73461	9.12741	7.14505	3.74938	7.4519	6.9968	7.85181	6.92444e-06	0.000147438	-1.02946
TraesCS7B02G402200	TF	SBP	0.227213	0.225096	0.403909	0.555548	0.411001	0.661235	0.468378	0.890223	0.856115	0.00248314	0.0181542	-1.166
TraesCS3B02G552400	TF	SRS	0.729744	0.812003	0.479362	0.491955	0.317404	0.226104	0.258466	0.221734	0.270403	0.000214708	0.00254909	1.17836
TraesCS3D02G497300	TF	SRS	2.70181	3.16504	2.74933	1.31508	0.916583	0.361557	1.54018	1.93488	1.29828	0.00140041	0.011584	1.22606
TraesCS5B02G319600	TF	SRS	0.660871	0.927469	0.739085	0.418532	0.153262	0.088042	0.251049	0.197083	0.521989	0.00134342	0.0112059	1.5139
TraesCS5D02G325400	TF	SRS	1.25247	1.92194	1.5725	1.00728	0.355319	0.151485	0.466658	0.5143	0.78868	0.00118712	0.0101383	1.53166
TraesCS7A02G406300	TF	SRS	1.64963	1.63971	0.85197	0.109233	0.068274	0.123199	0.189234	0.183577	0.143631	1.43307e-17	5.13075e-15	3.34142
TraesCS7B02G306300	TF	SRS	0.936879	0.948983	0.805249	0.040602	0.081231	0.091414	0.033906	0.143524	0.036936	8.37044e-15	1.71128e-12	3.65382
TraesCS7D02G400000	TF	SRS	1.16895	1.81892	0.81648	0	0	0.067849	0.10921	0.200102	0.123072	2.13019e-05	0.000376736	3.92698
TraesCS3A02G140100	TF	TCP	0.397204	0.401306	0.717994	2.10681	2.45898	2.45713	2.25938	2.76681	2.66678	3.10988e-30	4.65815e-27	-2.27855
TraesCS3A02G302900	TF	TCP	1.12305	0.751517	0.680894	2.37988	3.20807	2.8217	2.04565	2.79772	2.24194	1.60583e-11	1.64839e-09	-1.60015
TraesCS3B02G164500	TF	TCP	1.12806	1.13078	1.41908	2.45671	3.28124	2.96382	2.81224	4.29458	3.11741	3.17633e-13	4.66253e-11	-1.36341
TraesCS3B02G333400	TF	TCP	0.36122	0.046517	0.420422	0.988643	1.00036	0.896639	1.03073	0.902479	0.578442	0.000624844	0.0060459	-1.70426
TraesCS3D02G146900	TF	TCP	1.41786	0.903154	1.47531	3.61197	5.01821	4.50999	3.32691	6.49063	5.24937	3.25701e-16	8.69266e-14	-1.89338
TraesCS3D02G298900	TF	TCP	0.814056	0.560366	1.09538	1.94162	3.46244	3.10128	1.62378	3.13086	2.92981	9.21255e-09	4.85929e-07	-1.71262
TraesCS4B02G042700	TF	TCP	1.18034	1.61189	1.79942	0.843784	0.546152	0.151391	0.700905	0.398576	0.519219	0.000653993	0.00627121	1.53907
TraesCS4D02G040100	TF	TCP	1.28243	2.33291	1.407	1.35706	0.845932	0.401036	0.693984	0.947712	0.685618	0.00434175	0.0281753	1.02638
TraesCS5A02G207300	TF	TCP	1.99174	1.97357	2.09634	0.55396	0.126551	0.048205	0.349403	0.175421	0.227851	1.70305e-07	6.19096e-06	3.03276
TraesCS5A02G423900	TF	TCP	0.146419	0.091623	0.203651	0.282663	0.668472	0.526459	0.44517	0.845054	0.541177	2.25007e-05	0.000393575	-1.90528
TraesCS5B02G205600	TF	TCP	0.941923	1.2412	1.22979	0.230316	0.035727	0.01728	0.13335	0.031276	0.116821	5.65929e-08	2.36405e-06	3.59527
TraesCS5B02G426200	TF	TCP	0.159313	0.078007	0.083416	0.237417	0.25881	0.19669	0.190129	0.26954	0.451545	0.00510064	0.0319978	-1.32233
TraesCS5D02G213400	TF	TCP	1.47426	1.56545	1.59326	0.543144	0.025307	0.02384	0.055115	0.06096	0.402245	0.000630809	0.00609268	3.06058
TraesCS2A02G169300	TF	Tify	43.2846	15.2723	8.79453	5.99521	8.73333	9.10758	5.28053	5.76907	5.46678	0.000490115	0.00496439	1.73905
TraesCS2B02G195600	TF	Tify	42.5687	12.351	8.2286	6.56706	7.24252	7.6312	6.14312	5.75151	5.55445	0.0006419	0.00617946	1.69935
TraesCS2D02G176800	TF	Tify	53.4463	19.2385	10.2208	6.02296	8.25879	9.79369	6.37089	6.53683	6.92818	6.66412e-05	0.000977639	1.91688
TraesCS4B02G297100	TF	Tify	3.93721	0.333835	0.22424	0.071441	0.062952	0	0.026755	0.094671	0.061331	2.60875e-07	8.92084e-06	4.82517
TraesCS4D02G295900	TF	Tify	3.8192	1.75349	0.206785	0.263084	0.115809	0	0.032509	0.022563	0.344051	0.00388092	0.0257984	3.89307
TraesCS4D02G296000	TF	Tify	14.5895	0.509968	0.179969	0	0	0.032872	0	0.029621	0.187001	0.000658017	0.00630074	6.93644
TraesCS5A02G204900	TF	Tify	19.8666	7.38493	5.38505	3.30511	4.1245	4.79463	4.03036	4.61669	4.36986	8.90915e-06	0.000182141	1.37071
TraesCS5A02G212800	TF	Tify	26.605	3.20235	0.541393	0.358784	0.589163	1.40791	0.05351	0.077667	0.921328	0.000709951	0.00669926	4.15449
TraesCS5B02G203400	TF	Tify	21.2354	8.83822	6.4732	4.29622	4.11966	5.61044	4.09318	5.33673	5.08747	2.30378e-06	5.77873e-05	1.35657
TraesCS5B02G211000	TF	Tify	31.7983	4.6809	1.07543	1.14813	0.681153	1.67082	0.325831	0.51718	1.17439	4.74715e-05	0.000737391	3.76691
TraesCS5D02G211200	TF	Tify	26.4233	15.49	11.6794	8.77271	9.03982	8.24133	7.19682	7.72386	8.18498	6.42404e-08	2.63698e-06	1.12457
TraesCS5D02G219300	TF	Tify	29.4624	6.93073	1.2528	0.546601	0.393197	1.44415	0.457036	0.141014	0.481469	1.42758e-06	3.84079e-05	4.4422
TraesCS7A02G201100	TF	Tify	7.26727	0.056633	0	0	0	0	0	0	0	3.88414e-13	5.5788e-11	14.5754
TraesCS7A02G201200	TF	Tify	3.87336	0.00477	0	0	0	0	0	0	0	3.49934e-12	4.14249e-10	13.6581
TraesCS7A02G201400	TF	Tify	6.37276	0.059795	0.061594	0	0	0	0.026924	0	0.02933	0.000411737	0.00432695	7.85104
TraesCS7A02G201500	TF	Tify	4.6964	0	0.110933	0	0	0	0	0	0	0.00915117	0.0499257	13.968
TraesCS7A02G201600	TF	Tify	4.58848	0.122508	0.312312	0	0	0.029288	0.054606	0.054431	0	5.27945e-07	1.63911e-05	6.1825
TraesCS7B02G107700	TF	Tify	9.53157	0.101065	0.05153	0	0.051295	0	0	0.121453	0.049074	0.0017504	0.0137888	6.44815
TraesCS7B02G108000	TF	Tify	1.38009	0	0	0	0	0	0	0	0	1.62826e-15	3.83682e-13	12.1675
TraesCS7D02G204200	TF	Tify	2.41456	0	0	0	0	0	0	0	0	7.75247e-12	8.55628e-10	12.9745
TraesCS7D02G204500	TF	Tify	1.31335	0	0.057123	0	0	0	0	0	0	0.000561509	0.00555421	12.1574
TraesCS7D02G204600	TF	Tify	2.08648	0	0	0	0	0	0	0	0	1.64803e-11	1.68699e-09	12.7638
TraesCS1D02G072600	TF	Trihelix	0.397439	0.266751	0.600932	0.033262	0.02671	0	0.116184	0.093529	0.151178	0.00260789	0.0188782	2.58785
TraesCS3A02G116400	TF	Trihelix	0.537419	2.23979	0.332632	0.389242	0.070754	0.45172	0.011466	0.035437	0.05738	0.00509095	0.0319523	2.61394
TraesCS3B02G135500	TF	Trihelix	1.69019	3.07805	1.33399	0.616803	0.867648	0.482408	0.242819	0.24443	0.213128	3.41446e-06	8.06579e-05	2.19399
TraesCS3D02G118300	TF	Trihelix	2.34107	3.70572	1.44271	0.681564	0.344639	0.595345	0.434965	0.229671	0.183498	2.28925e-09	1.38831e-07	2.60054
TraesCS4B02G192800	TF	Trihelix	2.06004	2.93041	2.65706	14.4556	18.2903	17.0831	10.5439	10.6741	11.7023	2.07535e-27	2.14535e-24	-2.43569
TraesCS5A02G558200	TF	Trihelix	0	0	0	0.039048	0	0.066262	0.04321	0.110486	0.024545	0.000234176	0.00273119	-8.88443
TraesCS3A02G378300	TF	TUB	6.79924	7.35548	7.24921	3.1223	3.33574	2.85421	4.07651	4.16507	3.36578	4.45582e-14	7.64101e-12	1.03302
TraesCS3A02G317100	TF	ULT	7.12514	10.3856	6.3964	2.66659	1.95182	1.21664	2.98823	1.59349	2.99985	1.31435e-10	1.09372e-08	1.83342
TraesCS3B02G349300	TF	ULT	9.18854	5.2837	4.83368	3.19832	2.77547	2.52711	3.02919	2.58542	2.73129	7.45268e-09	4.01608e-07	1.19657
TraesCS3D02G314100	TF	ULT	10.5782	10.8598	7.73623	4.06098	2.95125	3.44667	3.58613	3.35735	2.92461	2.04143e-21	1.18913e-18	1.5213
TraesCS2A02G443800	TF	WRKY	1.37992	1.95874	1.58134	1.15646	0.726307	0.882671	0.399146	0.613637	0.521928	0.000250385	0.00288266	1.19427
TraesCS2B02G465000	TF	WRKY	0.887909	0.755095	0.662947	0.403409	0.495519	0.155129	0.231709	0.238691	0.199914	0.000590322	0.00578544	1.41929
TraesCS2D02G443000	TF	WRKY	1.38981	1.04571	1.49593	0.792968	0.698207	0.38675	0.46696	0.436735	0.870251	0.000442799	0.00457735	1.10643
TraesCS3A02G242500	TF	WRKY	2.67736	1.35807	0.778761	0.632505	0.634588	0.23157	0.327827	0.558736	0.566002	0.000101748	0.00138936	1.70598
TraesCS3B02G199000	TF	WRKY	1.80538	0.862485	0.931336	0.435982	0.596779	0.373262	0.703526	0.525651	0.814913	0.00148585	0.0121232	1.06103
TraesCS3D02G173300	TF	WRKY	2.91828	1.30704	0.982288	0.310264	0.258036	0.138581	0.392418	0.207776	0.498765	6.5476e-09	3.59432e-07	2.52795
TraesCS3D02G242500	TF	WRKY	0.486073	0.363145	0.381165	0.037653	0.10418	0.032045	0.079663	0.078876	0.042081	1.41978e-07	5.29226e-06	2.71608
TraesCS4A02G320800	TF	WRKY	0.558591	0.287598	0.341245	0.629248	1.162	1.9828	1.71784	1.59809	1.29535	1.35939e-06	3.69118e-05	-1.82002
TraesCS5A02G146500	TF	WRKY	0.902916	0.938706	0.150715	0.573722	3.61849	3.9222	1.7891	0.80144	2.22663	0.00672057	0.0395142	-1.69837
TraesCS5A02G395100	TF	WRKY	0.641472	0.446782	0.425573	0.17216	0.025965	0.129774	0.022803	0.167579	0.172471	0.00143672	0.0118268	2.13196
TraesCS5B02G145300	TF	WRKY	0.533109	0.516992	0.109667	0.361221	2.75609	2.1116	1.00899	1.14386	1.52977	0.00106698	0.00930832	-1.94184
TraesCS5B02G183800	TF	WRKY	7.36348	1.71679	2.02971	1.07221	1.531	0.959989	1.51746	0.820701	2.04586	0.000847058	0.00773737	1.48333
TraesCS5B02G399900	TF	WRKY	0	0	0.044073	0.06773	0.089547	0.278836	0.153458	0.156781	0.107087	0.00504202	0.0317103	-3.27532
TraesCS5B02G558100	TF	WRKY	1.0962	0.380043	0.87983	0.949694	2.05048	2.37348	1.96121	2.1281	1.59491	0.00065691	0.00629289	-1.23062
TraesCS5D02G190700	TF	WRKY	5.48759	1.26708	1.04411	0.486077	0.842307	0.921705	0.543731	0.429507	1.46596	0.000959407	0.00854545	1.73388
TraesCS5D02G190800	TF	WRKY	4.59785	1.57332	1.91613	1.02895	1.08352	0.745888	1.35376	0.996038	1.76502	0.000726683	0.00682005	1.21384
TraesCS5D02G564500	TF	WRKY	0.974658	0.448521	0.855285	1.10859	1.60599	2.6524	2.6409	2.85309	2.56526	5.90905e-06	0.000128997	-1.55892
TraesCS6A02G146900	TF	WRKY	26.2223	5.88558	3.24505	2.93838	3.48998	2.15076	2.08595	2.2223	3.63375	0.000713121	0.00672053	2.09752
TraesCS6A02G242000	TF	WRKY	0	0	0	0	0.02002	0.327756	0.21281	0.217794	0	0.00299955	0.0210974	-10.3413
TraesCS6B02G175100	TF	WRKY	26.7104	9.94486	4.25154	1.47804	2.48756	2.57573	1.18909	1.5999	4.63533	5.25834e-05	0.000804536	2.55046
TraesCS6D02G136200	TF	WRKY	28.7276	8.33994	5.09822	2.13607	2.43745	1.68583	2.00589	1.61186	4.32957	7.4738e-06	0.000157355	2.5695
TraesCS7A02G508800	TF	WRKY	2.98653	0.047677	0.02965	0	0	0	0	0	0	0.000673052	0.00641541	13.3181
TraesCS7D02G497400	TF	WRKY	1.88957	0.0943408	0	0	0	0	0	0	0	0.00490342	0.0309819	12.6911
TraesCS2D02G303900	TF	zf-HD	15.3065	15.6928	14.9109	8.34852	5.82735	3.33588	8.31693	7.36687	8.7493	2.93312e-06	7.10484e-05	1.13032
TraesCS4A02G226800	TF	zf-HD	4.509	6.64675	4.80677	2.71121	1.67125	0.703827	2.7315	2.52942	2.11062	8.60893e-05	0.00121311	1.35764
TraesCS4D02G086300	TF	zf-HD	9.17638	11.6945	11.8482	5.92984	4.10536	1.8141	4.66305	5.08524	4.28177	1.52336e-06	4.05516e-05	1.33833
The capital letters A, B, and C stand for CS, CSph2b, and 18-1-5, respectively. The capital letter D indicates CS and CSph2b. S1 represents the double-ridge stage.

## Sheet: C-S2 vs. D-S2
Table S11 Identification of transcription factors using DEGs
Gene_ID	Type	TF Family Name	FPKM.C-S2_1	FPKM.C-S2_2	FPKM.C-S2_3	FPKM.A-S2_1	FPKM.A-S2_2	FPKM.A-S2_3	FPKM.B-S2_1	FPKM.B-S2_2	FPKM.B-S2_3	P-value	Q-value	log2(fc)
TraesCS1A02G231200	TF	AP2/ERF->AP2/ERF-ERF	2.08387	2.15286	2.10639	31.8211	28.3594	41.0982	4.38671	4.92896	2.16441	0.000440632	0.0172783	-2.20478
TraesCS1B02G243200	TF	AP2/ERF->AP2/ERF-ERF	4.3678	3.89248	3.62131	33.6222	20.3491	78.4934	15.4295	10.1618	9.1976	4.56256e-05	0.00337783	-1.07673
TraesCS1B02G389800	TF	AP2/ERF->AP2/ERF-ERF	0.032363	0	0	0.342398	0.198946	1.40377	0.025	0.031434	0.093132	0.00083296	0.0269149	-1.6394
TraesCS1D02G230900	TF	AP2/ERF->AP2/ERF-ERF	4.38505	2.84125	3.01097	26.2705	12.5949	69.5334	13.3511	10.76	8.7956	5.68442e-05	0.00394268	-1.77029
TraesCS2A02G326400	TF	AP2/ERF->AP2/ERF-ERF	1.4563	2.28583	2.91239	0.950615	0.561906	0.657394	0.361722	0.207043	0.435209	1.7891e-05	0.00164791	2.08442
TraesCS3A02G328100	TF	AP2/ERF->AP2/ERF-ERF	4.88465	5.50293	6.41044	0.450253	0.246072	1.10554	2.65812	1.70995	1.60174	0.00026478	0.0121792	1.28374
TraesCS5A02G180800	TF	AP2/ERF->AP2/ERF-ERF	3.18258	5.62291	4.07638	1.21164	1.04919	1.62014	1.27986	1.7947	1.45812	3.26347e-09	1.30364e-06	2.64273
TraesCS5B02G315500	TF	AP2/ERF->AP2/ERF-ERF	0.38139	0.287015	0.183758	8.16297	4.70183	21.0041	0.898922	4.09997	0.947665	1.81233e-06	0.000281458	-1.58798
TraesCS5D02G185300	TF	AP2/ERF->AP2/ERF-ERF	2.74553	4.22707	3.14371	0.497561	0.217067	0.999575	1.14667	1.43413	1.47965	0.000434159	0.0170963	1.58327
TraesCS6A02G330500	TF	AP2/ERF->AP2/ERF-ERF	0	0	0	0.416649	0.24795	0.609391	0.068934	0.114983	0	1.42059e-05	0.00139263	-11.9335
TraesCS6B02G268700	TF	AP2/ERF->AP2/ERF-ERF	0	0	0	0.033016	0.094509	0.142234	0.053212	0	0.016538	0.000570892	0.0206117	-2.21006
TraesCS6B02G361400	TF	AP2/ERF->AP2/ERF-ERF	0	0	0	0.182747	0.374067	0.643282	0	0.092274	0	0.000502942	0.0189364	-1.12256
TraesCS6D02G161300	TF	AP2/ERF->AP2/ERF-ERF	0.590899	0.887404	0.44748	0.144273	0.070039	0.175006	0.222312	0.153058	0.229164	4.26143e-05	0.00320175	2.30708
TraesCS1A02G435800	TF	B3->B3	0.772644	0.766642	0.903251	2.08863	2.95714	2.44652	1.5231	1.31932	1.39222	1.32841e-05	0.00131958	-1.07613
TraesCS3A02G405100	TF	B3->B3	0.2481	0	0.111726	2.50757	1.53824	1.70312	0.87194	0.749671	0.49023	9.39594e-06	0.00102165	-3.06651
TraesCS3A02G483200	TF	B3->B3	1.45999	1.49975	1.79259	13.4646	11.2641	9.84547	3.8741	3.18536	2.88178	2.34598e-06	0.00034497	-10.2132
TraesCS3B02G153600	TF	B3->B3	0.172877	0.024111	0.125397	0.939491	0.987783	0.373707	0.349887	0.601419	0.285385	7.8573e-05	0.00503812	-3.44736
TraesCS3B02G530100	TF	B3->B3	5.9568	5.78017	6.52465	19.5765	17.7176	13.7088	7.56858	8.14965	8.71373	0.000755848	0.0251228	-1.01723
TraesCS3D02G478600	TF	B3->B3	10.7852	11.535	13.6097	35.829	29.3063	25.8414	20.7157	15.5928	17.2099	8.64801e-05	0.00541044	-1.26953
TraesCS3D02G478700	TF	B3->B3	0.712568	0.331823	0.706683	4.2741	4.50476	4.88269	2.34156	2.75835	1.34767	8.38023e-10	4.09153e-07	-1.59037
TraesCS4A02G233800	TF	B3->B3	0.19178	0.20147	0.224509	0	0	0	0	0	0.037651	0.00220448	0.0499453	4.63388
TraesCS4B02G073200	TF	B3->B3	1.42711	1.73499	1.78798	4.10636	3.67441	2.99984	4.4572	2.87103	3.45617	3.05591e-10	1.72937e-07	-1.8698
TraesCS4B02G073600	TF	B3->B3	5.73056	4.88114	5.35784	14.1754	13.6783	11.7906	9.42881	7.79343	8.80836	2.03794e-06	0.000309419	-11.073
TraesCS4B02G117100	TF	B3->B3	0.35698	0.235667	0.287177	1.01207	0.885165	0.988327	0.675164	0.322843	0.867504	0.000184079	0.00942602	-2.81034
TraesCS5D02G304900	TF	B3->B3	0.665512	0.160103	0.350052	0.06174	0.063188	0.161414	0.062192	0.062348	0.072229	0.000551763	0.0202142	2.08925
TraesCS3A02G350600	TF	bHLH	1.49076	1.12672	1.40514	4.30098	2.15488	4.58315	2.50478	2.52608	1.70379	0.00128805	0.0357553	-3.50235
TraesCS3D02G253700	TF	bHLH	0.056603	0.038216	0.029262	0.569801	0.330443	0.455319	0.237696	0.028965	0.084661	0.000346826	0.0146455	-1.01347
TraesCS4B02G020700	TF	bHLH	0.045466	0.124075	0.126929	0.468124	0.339822	0.496156	0.488499	0.538331	0.202755	1.18213e-05	0.00120507	-1.2136
TraesCS4B02G021200	TF	bHLH	0	0.076548	0.02629	0.309345	0.570715	0.232327	0.199491	0.119653	0.122233	0.000775147	0.025589	-4.63952
TraesCS4B02G021500	TF	bHLH	0	0	0	0.094109	0.021584	0	0.127252	0.122755	0.058394	0.0020395	0.0479995	-1.07098
TraesCS4B02G304500	TF	bHLH	1.19048	0.813625	0.805969	3.15802	3.75944	4.43311	1.4071	1.93475	1.65341	7.52393e-05	0.00490948	-1.85961
TraesCS4B02G331900	TF	bHLH	0.216195	0	0.10901	0.962001	3.61354	1.20697	0.691424	0.746124	0.316493	6.63225e-05	0.0044593	-3.78324
TraesCS4D02G329100	TF	bHLH	0	0	0	0.543075	0.736453	1.14501	0.104451	0.091623	0.05194	3.21117e-08	9.96497e-06	-1.16404
TraesCS5A02G306700	TF	bHLH	0	0	0	1.91609	0.123665	0.342942	0.495083	0.246912	0.625511	3.38093e-08	1.03932e-05	-5.16556
TraesCS5A02G503300	TF	bHLH	0.208238	0.074489	0.070038	1.51915	3.30245	2.53663	0.230713	0.650705	0.793614	4.22462e-07	8.52916e-05	-4.61347
TraesCS5B02G307100	TF	bHLH	0.119659	0.037951	0.067707	1.01724	0.162511	1.736	0.537165	0.035955	0.138607	0.00212507	0.0493057	-1.2565
TraesCS5D02G313700	TF	bHLH	0.042884	0.047213	0	0.642599	0.15628	0.826354	0.967926	0.228529	0.198851	2.09136e-05	0.00185981	-1.67178
TraesCS5D02G517900	TF	bHLH	6.00804	4.26768	5.72384	18.2172	14.5485	11.5319	10.8613	9.16327	8.09055	7.67946e-06	0.000877576	-1.1467
TraesCS7A02G543300	TF	bHLH	5.79083	0.919935	0.799958	38.4132	29.9127	48.8735	18.8496	9.7378	12.5831	1.57196e-05	0.00149968	-4.73519
TraesCSU02G069300	TF	bHLH	0.322172	0.041459	0.06658	1.08138	1.70619	1.30218	0.317019	0.641597	0.598906	8.74124e-05	0.0054521	-1.34821
TraesCSU02G069400	TF	bHLH	0.214474	0.091002	0.130767	1.56745	3.04722	3.80741	1.03216	1.83451	1.15558	2.81204e-13	5.00142e-10	-1.14097
TraesCSU02G075200	TF	bHLH	6.54307	6.81231	8.16743	44.1249	29.2083	19.6769	11.5262	11.9651	11.4253	0.000127306	0.00720431	-9.68861
TraesCS3A02G128900	TF	bZIP	7.7745	8.10308	8.96008	3.60694	1.5202	2.97446	5.5141	3.70854	1.97238	0.000440077	0.0172656	2.54499
TraesCS6A02G096300	TF	bZIP	1.53155	1.029	0.94228	7.50432	4.17958	5.69424	4.449	2.18678	2.15692	3.99042e-06	0.000520217	-3.42308
TraesCS6B02G124700	TF	bZIP	0.697494	0.977533	0.867526	4.2959	2.73458	3.19138	3.08872	1.92619	1.47127	5.25092e-06	0.000647274	-4.45181
TraesCS6D02G087400	TF	bZIP	2.05365	1.91151	1.5919	7.46053	5.04132	6.11256	3.88637	3.69077	2.38975	0.000114549	0.00667457	-3.30576
TraesCS6D02G160300	TF	bZIP	0	0	0.015602	0.243908	0.174582	0.041953	0.054729	0.210983	0.112186	1.55324e-05	0.00148711	-3.3982
TraesCS1A02G275000	TF	C2C2->C2C2-Dof	0.091654	0.165016	0.139692	0	0	0	0	0	0	0.000184337	0.00943126	2.38978
TraesCS2B02G410200	TF	C2C2->C2C2-GATA	1.10535	1.46236	0.93138	3.85769	2.89863	2.70094	1.77519	1.46643	1.5359	0.00194451	0.0464272	-2.72381
TraesCS3D02G054300	TF	C2H2	0.407749	0.402151	0.552499	1.03409	0.971543	0.995828	0.772364	1.26722	0.62903	9.3043e-05	0.00572042	-1.07232
TraesCS5A02G492700	TF	C2H2	0	0	0	1.09495	1.18963	1.03768	0	0.187943	0	0.000347844	0.0146719	-3.28151
TraesCS6D02G235800	TF	C2H2	3.09482	2.2796	2.40233	7.66444	7.21591	8.97065	9.50208	4.87889	4.73319	5.62395e-09	2.12176e-06	-11.3628
TraesCS7A02G093100	TF	C3H	1.07401	0.208753	0.293816	4.23496	3.89795	10.3691	0.266331	1.45533	0.606653	0.00195398	0.0465737	-2.52496
TraesCS7A02G146400	TF	GARP->GARP-G2-like	0	0	0	0.075635	0.156607	0.04544	0.12765	0	0.089793	0.000127672	0.00721413	-3.5227
TraesCS5A02G505900	TF	GRAS	0.005473	0	0	0.134935	0.06905	0.029431	0.081372	0.102198	0.033795	0.00162365	0.0412093	-2.79172
TraesCS4B02G280700	TF	HB->HB-other	0	0	0	0.016505	0.031851	0.057504	0.146804	0.066896	0	0.000716157	0.0242617	-3.66328
TraesCS3B02G373800	TF	HB->HB-WOX	1.33387	1.36465	1.29553	4.43847	3.08099	4.10753	2.37247	2.68616	1.97122	1.75521e-05	0.00161869	-9.41614
TraesCS2A02G271300	TF	LOB	5.76093	4.2337	3.67192	30.9732	15.1873	8.41597	8.45003	4.43423	11.006	0.000919586	0.0286939	-1.63403
TraesCS3A02G093200	TF	LOB	1.3976	1.42517	1.62891	6.28678	3.93656	5.09641	5.91588	2.31332	2.97096	7.51986e-07	0.000136343	-11.2721
TraesCS3B02G106900	TF	LOB	0.058927	0	0.028392	1.69362	0.353908	0.57672	0.066376	0.237491	0.176274	5.61955e-05	0.00391221	-2.78691
TraesCS3D02G091700	TF	LOB	0.56958	0.187025	0.189848	5.76801	1.49432	2.81751	1.01498	0.916792	1.54734	3.26413e-06	0.000446576	-1.96731
TraesCS3D02G093500	TF	LOB	1.20906	1.07944	1.43534	4.47124	2.98965	3.7163	2.7058	1.49309	1.44742	0.00111051	0.0324789	-1.471
TraesCS1A02G125800	TF	MADS->MADS-MIKC	2.30801	2.04869	1.7704	0.524178	0.3919	0.347775	0.557794	0.831133	1.43675	0.000435399	0.017118	1.88866
TraesCS2D02G262700	TF	MADS->MADS-MIKC	23.7905	24.7607	22.921	7.30324	6.23802	6.31015	13.8162	15.0275	17.1471	0.00133223	0.0364344	1.02034
TraesCS6A02G313800	TF	MADS->MADS-MIKC	6.98136	5.54302	4.99782	13.6785	19.9821	20.7394	10.0033	11.6046	8.15811	2.16636e-05	0.00189938	-2.32596
TraesCS1B02G214600	TF	MADS->MADS-M-type	7.40048	10.3722	12.0748	4.87608	3.58753	2.97612	6.01116	4.04595	4.39086	0.000173785	0.00904023	1.39278
TraesCS3A02G432900	TF	MADS->MADS-M-type	0.802971	1.38457	1.27146	2.68684	4.25476	3.99101	4.26169	3.10572	1.52685	3.72823e-05	0.00290405	-1.66967
TraesCS4B02G302600	TF	MADS->MADS-M-type	1.66922	2.02671	1.5107	4.11586	7.98805	9.24805	4.26009	4.19041	1.58795	0.000229456	0.0109733	-1.89985
TraesCS4D02G301100	TF	MADS->MADS-M-type	1.19802	1.43095	0.802214	3.27985	7.49907	8.67506	3.1149	2.76152	1.80641	2.07877e-05	0.00185082	-10.4847
TraesCS6D02G293200	TF	MADS->MADS-M-type	7.28	6.20094	4.6824	14.0613	18.1832	16.9957	8.9793	11.0701	9.02673	3.59924e-05	0.00282716	-3.25132
TraesCS7B02G080300	TF	MADS->MADS-M-type	5.0105	3.27677	3.31504	10.6334	16.0978	14.7995	7.80764	6.58846	5.22198	6.73766e-05	0.00452204	-1.03773
TraesCS6B02G324600	TF	MYB->MYB	0.098963	0.106905	0.127151	0	0	0	0	0	0	0.00113915	0.0329825	1.89142
TraesCS6D02G211200	TF	MYB->MYB	0	0	0	0.55835	0.70591	0.280648	0.054729	0	0.017009	8.13519e-05	0.00517364	-1.30681
TraesCS7A02G553800	TF	MYB->MYB-related	0.584512	0.0889883	0.0514796	1.51205	1.42413	2.52537	0.851734	0.755952	0.806735	0.000146671	0.00803839	-3.16467
TraesCS7B02G478200	TF	MYB->MYB-related	4.83949	4.37671	4.94621	0.830481	1.4583	1.46149	2.50736	3.46969	2.21441	0.00114303	0.033069	1.55229
TraesCS7D02G540700	TF	MYB->MYB-related	7.5575	6.96343	8.58262	0.861645	1.57779	2.64344	2.6183	5.01355	2.84494	0.000303959	0.0134097	11.6624
TraesCS2D02G324700	TF	NAC	0.260271	0.159518	0.21576	1.37404	1.36259	1.30293	0.322123	0.480149	0.45802	0.00017252	0.00901204	-1.04422
TraesCS2D02G336500	TF	NAC	2.31718	3.16301	2.36073	0.707197	0.634653	0.574474	0.562913	0.849248	0.820192	5.58948e-14	1.43977e-10	11.888
TraesCS3D02G381900	TF	NAC	0	0.025396	0	0.104288	0.237452	0.253193	0.047214	0.124149	0.113281	0.000397085	0.0159595	-2.5255
TraesCS6D02G140200	TF	NAC	0.345278	0.048629	0.33442	2.12913	1.27668	1.98065	0.598238	1.20909	0.345734	0.000199761	0.00994809	-2.28401
TraesCS7A02G549000	TF	NAC	0	0	0	0.383773	0.190116	0.60721	0.148369	0.030052	0.065815	1.31554e-06	0.00021598	-1.06478
TraesCS6A02G287300	TF	NF-Y->NF-YB	0.677797	0.205674	0.586476	3.1949	1.14993	2.45177	5.16988	1.46759	0.975603	2.98005e-05	0.00244626	-2.54588
TraesCS6B02G316600	TF	NF-Y->NF-YB	1.35202	2.05591	2.25201	5.79512	2.61086	4.64663	8.45321	4.69387	2.66898	0.000278302	0.0126378	-2.88198
TraesCS3A02G375900	TF	OFP	0.425833	0.206291	0.292274	0	0	0.043984	0.015815	0.050911	0.050506	0.000559935	0.0203906	1.48376
TraesCS3A02G432500	TF	SBP	2.15761	1.63704	2.12566	7.55381	4.01649	4.37924	4.18193	2.73323	3.37528	0.00013766	0.00765365	-1.75143
TraesCS5B02G265600	TF	SBP	1.58122	1.50729	1.4766	4.74013	2.54428	3.52059	6.00712	3.34829	3.06827	3.2188e-07	6.77307e-05	-2.4138
TraesCS5D02G273900	TF	SBP	3.07461	3.84481	3.93708	14.2575	4.89667	7.92568	9.54443	4.75658	4.60161	0.00169725	0.0423462	-5.22594
TraesCS7A02G246500	TF	SBP	24.2176	27.7028	31.3868	84.5719	43.356	84.5541	79.4562	50.1868	37.5064	1.38627e-05	0.00136256	-1.71513
TraesCS7B02G144900	TF	SBP	5.80304	7.12125	7.07606	22.8208	10.9784	20.3821	17.2556	11.028	9.48734	2.16389e-05	0.00189938	-1.5214
TraesCS7D02G245200	TF	SBP	14.0156	16.603	18.6291	57.7234	30.9678	61.3749	51.6886	27.3315	23.5255	8.77052e-06	0.000967737	-10.2617
TraesCS3D02G298900	TF	TCP	1.07386	0.616978	0.488227	2.53263	2.89183	2.13889	1.15379	0.822767	2.01287	0.000632765	0.0221809	-1.81844
TraesCS2D02G507200	TF	Tify	69.2584	78.4253	78.1805	215.475	233.803	202.067	121.816	82.3876	86.2184	0.00112633	0.0327509	-3.51785
TraesCS5B02G211000	TF	Tify	0.386419	0.451748	0.963913	23.6986	11.2675	8.81615	1.51972	0.291356	0.765519	0.00147543	0.0387808	-4.1988
TraesCS5D02G219300	TF	Tify	0.523124	0.300018	0.477239	28.9544	18.295	11.0212	0.210234	0.226436	0.37302	0.00135987	0.0369473	-1.82609
TraesCS7A02G201400	TF	Tify	0	0	0	0.750816	0	0.686994	0	0	0	7.96651e-10	3.91512e-07	-1.44417
TraesCS3A02G116400	TF	Trihelix	0.363553	0.097884	0.044598	5.63067	3.21432	5.83016	0.336171	2.37621	0.616757	1.9184e-05	0.00174975	-2.10127
TraesCS3B02G135500	TF	Trihelix	0.263981	0.40278	0.337497	12.1838	5.68039	6.89542	0.39317	1.57945	0.920831	6.84668e-05	0.00457466	-1.24621
TraesCS3D02G118300	TF	Trihelix	0.583772	0.613197	0.295657	10.9768	3.87569	9.11579	0.853153	2.75605	1.17464	6.45435e-05	0.00436326	-1.23939
TraesCS3B02G349300	TF	ULT	0.780637	0.940976	0.810488	7.26769	7.37361	5.09957	1.22735	1.16029	1.29986	0.000185429	0.00945499	-1.01778
TraesCS1A02G301100	TF	WRKY	0.086547	0	0.130797	0.814544	0.335935	1.29147	2.13653	1.05962	0.687269	2.60509e-07	5.62428e-05	-2.19115
TraesCS2A02G161500	TF	WRKY	0	0	0	0.172638	0	0.077668	0.062947	0.127243	0.057553	0.000575878	0.0207216	-2.19934
TraesCS2A02G392100	TF	WRKY	1.54509	1.61304	1.69118	8.51646	5.6375	6.35823	3.02443	2.49613	2.59887	0.000100515	0.00606008	-1.52217
TraesCS2B02G410400	TF	WRKY	0.941609	1.01307	1.06066	13.746	7.61623	8.77747	1.57946	2.81137	2.60072	3.4134e-06	0.000462713	-4.02677
TraesCS2B02G517400	TF	WRKY	0.823529	0.296576	1.59699	2.38554	1.24225	3.162	12.7466	6.05489	2.2226	0.000263999	0.0121516	-1.63911
TraesCS2D02G390200	TF	WRKY	2.33894	2.7187	3.85541	19.5937	10.0661	13.4905	3.42313	4.46428	4.49679	0.000834077	0.0269371	-1.55699
TraesCS2D02G431000	TF	WRKY	9.45653	10.2854	9.26002	3.44125	2.36586	6.27096	7.12733	2.99493	2.88645	0.00129324	0.0358195	2.01285
TraesCS3D02G337400	TF	WRKY	0	0	0	0.155595	0.026803	0.410018	0.068668	0.11065	0.226387	2.88919e-06	0.000405743	-1.13625
TraesCS3D02G337600	TF	WRKY	0	0	0	0.381508	0.109103	0.644672	0.116897	0	0	0.00092109	0.0287288	-9.75169
TraesCS5A02G258100	TF	WRKY	3.80138	3.33639	4.48852	10.6131	11.0084	8.2324	7.10579	5.77757	5.88541	1.34224e-05	0.00132626	-1.56338
TraesCS5B02G183700	TF	WRKY	0.054528	0	0.025303	0.742243	1.88314	1.13343	0.286408	0.27379	0.192841	1.17375e-07	2.87472e-05	-1.80217
TraesCS5B02G257300	TF	WRKY	3.99654	3.24453	4.35051	9.64891	10.1455	8.76082	7.58119	6.02956	6.04228	7.48369e-07	0.000136017	-2.06034
TraesCS5D02G190700	TF	WRKY	1.11068	0.449896	0.735371	4.39666	4.81696	5.38319	1.06749	0.84945	0.961164	0.00149663	0.0391314	-1.76395
TraesCS7A02G338500	TF	WRKY	0	0	0	0.092263	0.061367	0.104625	0.316949	0.754647	0.15405	7.83287e-07	0.000140653	-2.15164
TraesCS7A02G508800	TF	WRKY	0	0	0	0.854292	0.141112	0.581969	0	0.031049	0	0.000488063	0.0185068	-3.74068
The capital letters A, B, and C stand for CS, CSph2b, and 18-1-5, respectively. The capital letter D indicates CS and CSph2b. S2 represents the glume primordia differentiation stage.

## Sheet: C-S3 vs. D-S3
Table S11 Identification of transcription factors using DEGs
Gene_ID	Type	TF Family Name	FPKM.C-S3_1	FPKM.C-S3_2	FPKM.C-S3_3	FPKM.A-S3_1	FPKM.A-S3_2	FPKM.A-S3_3	FPKM.B-S3_1	FPKM.B-S3_2	FPKM.B-S3_3	P-value	Q-value	log2(fc)
TraesCS2A02G326400	TF	AP2/ERF->AP2/ERF-ERF	1.65016	2.27069	2.10906	0.441042	0.31601	0.428547	0.357793	0.870197	0.432906	2.86706e-11	2.70593e-09	1.07313
TraesCS2D02G414600	TF	AP2/ERF->AP2/ERF-ERF	0.179335	0.237941	0.238557	0.03296	0.037809	0.039813	0.153428	0.056222	0.089599	0.00458598	0.0379663	1.80117
TraesCS3A02G291400	TF	AP2/ERF->AP2/ERF-ERF	0.12981	0.170033	0.192305	0	0	0	0	0	0	0.00311855	0.0281873	1.37561
TraesCS3A02G379900	TF	AP2/ERF->AP2/ERF-ERF	0.221257	0.329835	0.412377	0.109281	0.003701	0.041441	0.029102	0.081295	0.02334	0.00126992	0.0138073	4.75177
TraesCS3B02G326000	TF	AP2/ERF->AP2/ERF-ERF	0.028836	0.751952	0.069635	0	0	0	0	0	0.029133	0.00183423	0.0185858	1.07667
TraesCS3B02G412500	TF	AP2/ERF->AP2/ERF-ERF	0.576537	0.884103	0.633719	0.022357	0.083135	0.207558	0.384034	0.278907	0.331455	0.00660995	0.049916	1.05597
TraesCS3D02G372900	TF	AP2/ERF->AP2/ERF-ERF	0.94732	0.98279	0.541615	0.082172	0.030962	0.174065	0.226102	0.147358	0.322316	1.60163e-05	0.00036803	1.61294
TraesCS5A02G314600	TF	AP2/ERF->AP2/ERF-ERF	0.939517	2.24315	1.40483	0.224595	0.501328	0.119037	0.03888	0.178803	0.562211	8.7797e-05	0.00154782	1.4294
TraesCS5D02G185300	TF	AP2/ERF->AP2/ERF-ERF	2.67517	2.8032	3.22421	0.804053	0.963061	0.986391	0.822679	1.42135	1.18484	1.03439e-11	1.04345e-09	1.34713
TraesCS5D02G318900	TF	AP2/ERF->AP2/ERF-ERF	0.039355	0.983108	0.413741	0.080801	0.038363	0	0.019339	0	0	0.000539787	0.00691591	1.48137
TraesCS5D02G320800	TF	AP2/ERF->AP2/ERF-ERF	7.52414	11.7687	7.44512	1.14577	2.35003	0.757311	1.13031	0.129462	2.97851	0.000596307	0.0075052	4.37356
TraesCS6D02G237800	TF	AP2/ERF->AP2/ERF-ERF	0.160945	0.171505	0.051666	0.509245	0.351326	0.345394	1.28113	0.094214	0.750681	0.00145611	0.0154278	-1.07139
TraesCS6D02G238200	TF	AP2/ERF->AP2/ERF-ERF	0	0.031579	0	0.217317	0.309085	0.199134	0.044688	0.058428	0.353425	0.000167338	0.00264001	-1.83012
TraesCS7A02G180900	TF	AP2/ERF->AP2/ERF-ERF	0.35877	0.970608	0.396936	0.181773	0.226795	0.419359	0.18478	0.154423	0.231591	0.00425432	0.0357752	1.07075
TraesCS7B02G085900	TF	AP2/ERF->AP2/ERF-ERF	0.16078	0.270281	0.254706	0.03729	0.070818	0.03013	0.062474	0.018174	0.01778	3.99782e-05	0.000798947	1.80447
TraesCS3A02G483400	TF	B3->B3	0.378	0.553657	0.803499	0.997619	1.51064	0.966724	1.49052	1.39907	1.12365	9.29779e-06	0.000230591	-2.10157
TraesCS3B02G438800	TF	B3->B3	0.497901	1.20404	0.838478	0.072896	0.14889	0.073823	0.279497	0.278972	0.300568	0.000140486	0.00227989	5.37499
TraesCS3D02G478700	TF	B3->B3	0.338445	0.411018	1.05888	1.72651	2.47606	1.775	1.47097	1.96897	1.52802	1.55493e-07	6.50416e-06	-1.23858
TraesCS4A02G242400	TF	B3->B3	0.495277	0.337218	0.265098	1.06052	1.61856	1.46507	1.48222	2.11056	1.64583	4.18068e-14	6.47001e-12	-2.34133
TraesCS4A02G464900	TF	B3->B3	0.050494	0.04132	0.024864	0	0	0	0	0	0	2.94973e-05	0.000620182	4.56725
TraesCS4B02G072900	TF	B3->B3	0.080584	0.144714	0.238186	0.452025	0.303011	0.3599	0.323522	0.264531	0.250261	0.00622828	0.0482194	-1.43614
TraesCS4D02G071500	TF	B3->B3	0.173937	0.098643	0	0.610001	0.204955	0.293539	0.969321	0.868344	0.702915	0.000155723	0.00248774	-1.62695
TraesCS5B02G073300	TF	B3->B3	0.088691	0.033956	0.060555	0.307717	0.085221	0.17377	0.227856	0.162783	0.16185	0.00299434	0.0273457	-1.15564
TraesCS2A02G409400	TF	bHLH	0.142218	0.112158	0.087802	0	0	0	0.015494	0	0.019163	0.00168908	0.0173669	1.43301
TraesCS2B02G428000	TF	bHLH	0.039226	0.135963	0.022234	0	0	0	0	0	0	0.00120025	0.0131918	1.41121
TraesCS3B02G018400	TF	bHLH	0.326305	0.771268	0.461648	1.87119	2.27279	2.1945	1.60857	1.52901	2.17182	4.2015e-10	3.21451e-08	-1.57873
TraesCS3D02G253700	TF	bHLH	0.708751	1.02743	0.483347	0.509763	0.390835	0.341024	0.262085	0.279512	0.296715	0.000606817	0.00761184	1.40473
TraesCS5A02G306700	TF	bHLH	0.475588	0.543248	0.153586	0.093925	0.111335	0.037946	0.027911	0.066053	0	0.00146387	0.0155026	1.00736
TraesCS5B02G243000	TF	bHLH	0.364118	1.05269	0.720998	0.183902	0.163416	0.214803	0	0.124562	0.150084	0.0018238	0.0184951	1.35619
TraesCS5B02G264300	TF	bHLH	0.420711	0.667194	0.234263	0.098447	0.051934	0.05303	0.132129	0.021324	0.320353	0.00646215	0.0496253	3.6445
TraesCS7A02G543300	TF	bHLH	0.486641	0.953457	0.617049	56.9931	53.3746	49.5546	23.2431	11.9963	12.6521	6.56699e-20	2.69712e-17	-15.4953
TraesCS1A02G409800	TF	bZIP	1.71159	1.86937	1.83301	6.9686	5.32821	4.86519	4.00114	3.08855	3.36318	2.91918e-09	1.84607e-07	-1.06449
TraesCS1D02G191000	TF	bZIP	0	0	0	0	0.048728	0.108461	0.096854	0	0.165529	0.00319484	0.0286998	-1.9303
TraesCS1D02G417100	TF	bZIP	6.65455	6.19111	6.75175	22.4663	21.3134	16.5986	17.6935	17.4132	14.5376	8.47491e-28	8.01887e-25	-1.17625
TraesCS6D02G160300	TF	bZIP	0.018317	0	0	0.151988	0.085093	0.147897	0.106261	0.062422	0.050669	4.41125e-05	0.000869787	-1.25191
TraesCS6D02G312800	TF	bZIP	0.176294	0.158779	0.166128	1.5888	0.740143	1.02688	0.793363	0.769932	0.947121	2.35847e-14	3.84919e-12	-1.01935
TraesCS7A02G530300	TF	bZIP	0	0.037277	0	6.69462	8.00235	8.4481	5.38484	2.68779	1.5118	4.29319e-18	1.32062e-15	-3.86413
TraesCS6D02G274100	TF	C2C2->C2C2-CO-like	0.269212	0.284861	0.283653	0.754042	0.855989	0.736661	0.610995	0.476508	0.438983	6.15639e-05	0.00114399	-10.0499
TraesCS3A02G180600	TF	C2C2->C2C2-Dof	0.36438	0.42095	0.431561	1.03709	0.78649	0.83669	0.941934	0.84603	0.607184	3.40962e-06	9.72983e-05	-1.11174
TraesCS1A02G285900	TF	C2H2	0	0	0	0.475644	0.289083	0	0	0.270915	0.279559	0.00072624	0.00881691	-1.17376
TraesCS7A02G093100	TF	C3H	1.50982	1.41547	0.949872	2.51339	3.71111	2.5413	3.62458	1.55047	2.0481	0.001167	0.0129246	-3.42372
TraesCS2D02G351900	TF	DBB	0.11125	0.028973	0.062	0.37203	0.554686	0.396673	0.28856	0.170716	0.510823	7.70319e-06	0.000196253	-1.34472
TraesCS7B02G045100	TF	DBP	3.58523	3.10076	2.85837	1.05725	1.24567	1.13672	1.43504	2.26137	2.22374	6.9204e-05	0.00126323	3.70524
TraesCS4B02G139500	TF	FAR1	0.112966	0.082436	0.052836	0.12515	0.115211	0.171142	0.245034	0.258486	0.265327	0.00546747	0.0436213	-8.74829
TraesCS3A02G161000	TF	GARP->GARP-G2-like	6.59126	7.04502	6.08257	16.6737	14.7958	15.0033	13.3574	9.75451	11.5213	2.45493e-12	2.80159e-10	-2.51711
TraesCS3B02G191600	TF	GARP->GARP-G2-like	4.7447	4.6297	4.30631	15.9847	15.6052	15.2847	11.373	8.21934	9.27038	3.85483e-14	5.99054e-12	-3.62714
TraesCS7B02G049200	TF	GARP->GARP-G2-like	0.024846	0.057976	0.028409	0.172083	0.195505	0.248383	0.103409	0.165858	0.275472	8.5129e-07	2.91094e-05	-1.39497
TraesCS7D02G148200	TF	GARP->GARP-G2-like	0.157299	0.196021	0.169258	0.257467	0.259244	0.392937	0.511575	0.460469	0.377138	0.000373207	0.00511987	-1.80259
TraesCS4A02G289500	TF	HB->HB-BELL	2.0741	2.9199	1.77721	0.782592	0.897009	0.616854	0.853789	0.691513	1.95196	0.000487819	0.00636591	1.14093
TraesCS2D02G387300	TF	HB->HB-HD-ZIP	0.136798	0.210407	0.168583	0.424431	0.668591	0.533198	0.741456	0.200703	0.192557	0.00470835	0.0388074	-1.90554
TraesCS5A02G314400	TF	HB->HB-HD-ZIP	0.585248	0.77644	1.34988	0.229369	0.24789	0.215118	0.238931	0.256456	0.493001	3.1464e-07	1.21295e-05	1.16051
TraesCS4A02G040600	TF	HB->HB-other	1.12802	1.41298	2.21502	3.82474	2.5867	2.80994	2.68992	5.4204	2.27781	0.000213255	0.0032275	-10.7702
TraesCS4B02G025400	TF	HB->HB-other	0.801543	0.630499	0.655675	0.292887	0.317	0.280945	0.228792	0.452117	0.449649	0.000367173	0.00504705	1.22735
TraesCS5B02G315100	TF	HB->HB-other	0.2533	0.3229	0.446006	0.078323	0.077723	0.086998	0.082108	0.153345	0.141811	1.15975e-06	3.81225e-05	2.61626
TraesCS5D02G320600	TF	HB->HB-other	0.724929	0.776239	0.696192	0.395895	0.252275	0.353525	0.25993	0.264851	0.252401	1.60435e-08	8.61631e-07	10.406
TraesCS4B02G174400	TF	HB->HB-WOX	0	0	0	0.09497	0.313955	0.042222	0.111366	0.025669	0.047853	6.22083e-05	0.00115413	-1.78408
TraesCS3A02G405200	TF	HSF	2.52575	2.34295	2.47203	1.14308	0.882024	1.32641	1.5244	1.07506	1.31437	1.4964e-07	6.29102e-06	1.73963
TraesCS4B02G385800	TF	HSF	0.291744	0.190233	0.038532	2.29355	1.06971	0.527681	0.981396	0.135495	0.346342	0.00142945	0.0152035	-2.11677
TraesCS7A02G355300	TF	HSF	1.51512	0.972865	1.0967	3.23993	3.45715	2.62904	2.84011	2.02459	2.30787	2.52349e-07	1.00015e-05	-2.45395
TraesCS7B02G272500	TF	HSF	2.74064	3.35641	2.88829	9.13036	6.54166	5.95328	5.0679	4.9259	4.86893	6.94532e-07	2.43849e-05	-2.46626
TraesCS1B02G270400	TF	LOB	1.78111	2.41283	2.36436	0.952752	1.15347	1.09513	0.485716	0.66363	0.703137	3.36723e-06	9.6288e-05	10.2231
TraesCS1D02G259900	TF	LOB	0.908722	1.34016	1.593	0.58097	0.497496	0.460665	0.830103	0.26144	0.538574	0.000322171	0.00453606	4.41594
TraesCS4A02G235100	TF	LOB	0.431707	0.249836	0.35156	0.038929	0.085063	0.142215	0.147203	0.140574	0.202887	0.00546136	0.0435865	1.56119
TraesCS5A02G529400	TF	LOB	1.92124	3.5305	2.15474	0.64846	0.483267	0.25905	0.68095	0.274973	0.790447	1.99804e-08	1.04808e-06	12.7355
TraesCS7B02G158600	TF	MADS->MADS-MIKC	9.37417	11.5057	10.4349	3.53615	3.78427	2.60743	5.0036	9.17416	5.71047	0.00434902	0.0363996	1.54575
TraesCS3A02G432900	TF	MADS->MADS-M-type	1.48188	1.34673	1.50272	3.64247	2.81853	3.69296	4.03788	4.88831	4.38815	2.1242e-10	1.73722e-08	-10.5065
TraesCS3A02G434900	TF	MADS->MADS-M-type	5.55952	5.57678	5.02607	13.0598	10.1927	9.80347	10.8204	12.4473	11.0979	1.77585e-20	7.94867e-18	-6.86274
TraesCS3A02G435000	TF	MADS->MADS-M-type	0.537256	0.492397	0.358576	2.34774	2.24939	1.72272	2.66125	2.21198	2.87719	4.54099e-14	6.95563e-12	-1.18464
TraesCS3B02G469700	TF	MADS->MADS-M-type	1.33898	1.26155	2.30629	3.19475	3.77608	3.2695	4.1499	4.71813	3.25174	1.84021e-07	7.55791e-06	-2.07884
TraesCS3B02G470000	TF	MADS->MADS-M-type	1.3165	1.34185	2.05463	3.95924	3.72645	3.12206	4.36107	3.05031	4.25145	1.18059e-07	5.08635e-06	-1.48946
TraesCS3D02G428000	TF	MADS->MADS-M-type	0.499708	0.909729	0.911774	2.72801	2.44058	2.94053	2.6689	3.09646	2.53766	5.11497e-17	1.26602e-14	-2.6762
TraesCS5A02G087100	TF	MYB->MYB	0.069334	0	0	0.163335	0.179326	0.171849	0.308091	0.082225	0.324688	0.00104613	0.0118678	-1.53322
TraesCS7B02G020700	TF	MYB->MYB	0.192155	0.176571	0.275565	0.842941	0.420083	0.457087	0.593181	0.571697	0.560092	7.81227e-05	0.00139904	-1.60728
TraesCS3B02G217100	TF	MYB->MYB-related	6.22801	5.43068	5.51952	1.93366	1.82423	1.54035	2.34517	2.3952	4.17011	8.94811e-07	3.03674e-05	5.30261
TraesCS3B02G612200	TF	MYB->MYB-related	0.128664	0.07916	0.065384	0	0	0	0	0	0	0.000568568	0.00722174	9.79886
TraesCS3D02G191400	TF	MYB->MYB-related	9.30747	11.475	10.2015	3.99607	3.83981	4.13023	4.38947	4.46575	7.62788	1.7809e-08	9.45459e-07	1.03557
TraesCS4A02G124900	TF	MYB->MYB-related	0	0	0	0.046793	0.11108	0	0.134389	0.04561	0	0.00537041	0.0430214	-10.0367
TraesCS6A02G236700	TF	MYB->MYB-related	0.072877	0.057861	0.052532	0.465717	0.294876	0.420671	0.578469	0	0.360909	0.00379094	0.0326989	-1.75988
TraesCS7A02G021800	TF	MYB->MYB-related	0.027998	0.035517	0.039127	0	0	0	0	0	0.006009	0.000620954	0.00776442	1.48003
TraesCS7A02G553800	TF	MYB->MYB-related	0.0426367	0.0265301	0.0280069	7.41416	6.24809	5.26797	2.64026	1.32376	1.24619	4.96506e-21	2.40996e-18	-5.68633
TraesCS2B02G343600	TF	NAC	0	0.071679	0.16736	0.567723	0.772632	0.733308	0.299871	0.457536	0.275411	8.5865e-05	0.00152021	-1.0321
TraesCS2B02G355500	TF	NAC	0.63551	0.719077	0.455166	0.223883	0.295139	0.162433	0.246757	0.292596	0.345337	0.000812516	0.00966037	1.08874
TraesCS2D02G061500	TF	NAC	0	0.051574	0	0.176928	0.146075	0.240884	0.084255	0.150037	0.305622	0.000345136	0.00479974	-1.08837
TraesCS2D02G336500	TF	NAC	2.24667	2.24375	1.73544	0.542443	0.750238	0.900245	1.05654	1.63951	1.3052	0.00148418	0.0156697	1.28538
TraesCS2D02G378800	TF	NAC	0	0	0.031273	0.167705	0.349941	0.219717	0.663799	0.494671	0.712583	3.15362e-09	1.97594e-07	-2.35571
TraesCS3A02G377700	TF	NAC	0.842453	0.589898	0.970294	0.0580046	0.0233357	0	0.0902153	0.205374	0.0753033	6.77465e-06	0.000176261	1.65517
TraesCS3A02G438900	TF	NAC	2.05321	4.88593	4.47505	2.99232	1.6255	1.50512	1.02591	0.895511	2.01219	0.00160949	0.0166835	9.25166
TraesCS3B02G410500	TF	NAC	1.58959	1.32177	1.76088	0.049199	0.116087	0.096181	0	0.403764	0.205929	0.000866124	0.0101811	1.44941
TraesCS3D02G370800	TF	NAC	1.27657	1.13186	1.54993	0.078748	0	0.136531	0.085436	0.449808	0.042912	0.00258598	0.0244022	1.60786
TraesCS5D02G421000	TF	NAC	0.165248	0.286485	0.243104	0.623955	0.544274	0.789662	0.699069	0.541919	0.634083	1.04312e-05	0.000255228	-1.12475
TraesCS6D02G140200	TF	NAC	0.25566	0.705478	0.527176	2.36583	1.85486	2.04977	0.852714	1.42832	1.51136	4.43943e-07	1.6485e-05	-1.46753
TraesCS7A02G549000	TF	NAC	0	0	0	0.708039	0.470127	0.206652	0.306476	0.022336	0.079908	1.10903e-07	4.80572e-06	-1.25333
TraesCS7A02G518800	TF	NF-X1	0.266314	0.259104	0.329454	2.62876	2.33103	2.53586	1.50083	0.900165	0.789317	8.32329e-14	1.22472e-11	-2.82379
TraesCS2D02G294600	TF	OFP	1.3289	0.876993	1.66935	0.469614	0.782698	0.814354	0.482167	0.458184	0.497953	0.000782112	0.00935992	1.44209
TraesCS5B02G125400	TF	OFP	1.22216	1.96671	2.01445	1.15548	1.12277	0.809188	0.818166	0.588218	0.641558	0.00102709	0.0117016	3.61613
TraesCS6B02G267100	TF	OFP	0.937301	0.509099	0.942069	2.50884	3.80344	2.93755	1.92986	1.69714	1.46337	5.945e-07	2.13748e-05	-3.47264
TraesCS2A02G502300	TF	SBP	0.064922	0.089797	0.193716	0.541005	0.622446	0.429724	0.191412	0.292044	0.401202	0.000168657	0.00265689	-2.73329
TraesCS2B02G303600	TF	Tify	0.163101	0	0	0.264411	0.347426	0.483129	0.92797	0.091898	0.694282	0.00156121	0.016301	-1.26667
TraesCS2D02G285300	TF	Tify	0.27652	0.293365	0	0.89964	0.929093	0.896085	1.97955	0.258675	1.15296	0.000710499	0.00866238	-11.098
TraesCS7D02G204300	TF	Tify	0	0	0	0.214057	0.406517	0.172958	0.409851	0	0.102063	0.000105308	0.00179472	-1.12083
TraesCS4D02G193900	TF	Trihelix	1.56117	2.04852	1.6576	0.62911	0.387019	0.313273	1.16769	1.21428	0.867487	0.00471879	0.038872	1.41656
TraesCS3B02G270500	TF	WRKY	0.089275	0.214897	0.097235	0.24684	0.438392	0.347186	0.866326	0.129505	0.414109	0.00421188	0.0354903	-1.93727
TraesCS5A02G185700	TF	WRKY	2.10683	2.72403	2.01909	5.9222	7.04892	4.74857	4.71816	2.33137	3.90369	4.64566e-05	0.000907154	-1.95288
TraesCS5D02G564500	TF	WRKY	0.747032	1.16095	0.970968	0.3638	0.228996	0.435036	0.60789	0.736636	0.496177	0.00554777	0.0440223	2.2158
The capital letters A, B, and C stand for CS, CSph2b, and 18-1-5, respectively. The capital letter D indicates CS and CSph2b. S3 represents the floret primordia differentiation stage.

## Sheet: C-S4 vs.D-S4
Table S11 Identification of transcription factors using DEGs
Gene_ID	Type	TF Family Name	FPKM.C-S4_1	FPKM.C-S4_2	FPKM.C-S4_3	FPKM.A-S4_1	FPKM.A-S4_2	FPKM.A-S4_3	FPKM.B-S4_1	FPKM.B-S4_2	FPKM.B-S4_3	P-value	Q-value	log2(fc)
TraesCS1A02G231200	TF	AP2/ERF->AP2/ERF-ERF	32.2491	33.3869	19.1949	5.5078	6.3703	8.39335	8.25555	9.14664	12.5631	7.5323e-15	1.6823e-12	1.21889
TraesCS1A02G314200	TF	AP2/ERF->AP2/ERF-ERF	4.66563	2.91587	1.02198	0.2478	0.774266	0.190153	0.94774	0.526758	1.13664	0.000263968	0.00377877	1.91243
TraesCS1A02G314300	TF	AP2/ERF->AP2/ERF-ERF	11.0046	6.18756	2.46338	0.844986	1.73562	1.35853	2.99115	2.15049	1.74805	0.000357932	0.00481353	1.62519
TraesCS1B02G243200	TF	AP2/ERF->AP2/ERF-ERF	52.2692	48.0506	45.06	12.7262	13.3387	17.3951	17.6349	17.5283	18.2855	3.34991e-34	5.31688e-31	2.23966
TraesCS1B02G326600	TF	AP2/ERF->AP2/ERF-ERF	3.57977	4.36239	1.84421	0.581952	0.511728	1.33469	2.1479	2.25231	1.6856	0.00645922	0.0451526	1.16381
TraesCS1D02G230900	TF	AP2/ERF->AP2/ERF-ERF	45.9888	39.8565	37.2348	9.70871	12.4796	11.802	11.5695	12.3891	15.9682	3.55677e-35	5.76792e-32	3.949
TraesCS2A02G326400	TF	AP2/ERF->AP2/ERF-ERF	2.44795	2.59838	2.08713	0.42179	0.104095	0.212524	0.296867	0.671472	0.832617	1.86133e-07	8.59752e-06	1.25518
TraesCS2A02G415100	TF	AP2/ERF->AP2/ERF-ERF	7.11769	10.3555	5.34262	1.99943	2.35765	3.59889	4.26369	4.17067	4.47726	0.000142224	0.0022821	2.15451
TraesCS2A02G427700	TF	AP2/ERF->AP2/ERF-ERF	5.83539	7.46589	1.12398	0.077971	0.494261	0.341907	1.23631	1.24548	0.552268	0.000687741	0.00802242	1.59467
TraesCS2A02G542700	TF	AP2/ERF->AP2/ERF-ERF	2.85272	3.48787	0.918257	0.242075	0.111397	0.202625	0.676284	0.5818	1.09637	6.68299e-05	0.00122399	1.42068
TraesCS2B02G572500	TF	AP2/ERF->AP2/ERF-ERF	2.02036	3.16872	1.70836	0.084224	0.188162	0.32555	0.75008	0.463046	0.803328	4.45445e-06	0.000130412	10.7252
TraesCS2D02G412200	TF	AP2/ERF->AP2/ERF-ERF	5.70808	6.66063	6.51021	2.67219	1.10829	2.83202	3.67159	2.87768	3.54381	0.000145746	0.0023276	5.60097
TraesCS2D02G425700	TF	AP2/ERF->AP2/ERF-ERF	12.5048	9.26554	1.53184	0.24022	0.730498	0.759665	2.19022	2.7099	2.5469	0.00627437	0.0441735	3.51739
TraesCS3A02G291400	TF	AP2/ERF->AP2/ERF-ERF	0.43542	0.628891	0.335363	0	0	0	0	0	0	1.97426e-06	6.5484e-05	1.70999
TraesCS3A02G328000	TF	AP2/ERF->AP2/ERF-ERF	13.5467	14.3747	5.99947	2.09061	4.247	3.93136	7.7814	6.24562	4.4535	0.00545816	0.0397231	1.56874
TraesCS3D02G291100	TF	AP2/ERF->AP2/ERF-ERF	0.400162	0.597736	0.579125	0	0	0.018414	0	0	0.097437	8.14919e-05	0.00144898	1.28997
TraesCS3D02G321500	TF	AP2/ERF->AP2/ERF-ERF	15.5668	15.801	6.49487	3.20387	5.6486	4.91881	6.48022	6.87784	6.4969	1.0856e-05	0.000274503	6.07729
TraesCS5A02G174700	TF	AP2/ERF->AP2/ERF-ERF	0	0.128758	0	0.347937	0.44203	0.792226	0.211571	0.458827	0.295379	0.000356249	0.00480038	-11.0239
TraesCS5A02G180800	TF	AP2/ERF->AP2/ERF-ERF	4.94468	3.44712	4.5478	0.952476	1.79859	2.44314	2.61727	2.46224	1.90679	0.000206521	0.0031064	1.05673
TraesCS5B02G311900	TF	AP2/ERF->AP2/ERF-ERF	0	0	0	0.233454	0.035516	0.04231	0.102135	0.229771	0	0.00187045	0.0176197	-8.48515
TraesCS5B02G312700	TF	AP2/ERF->AP2/ERF-ERF	0.053381	0.515241	0	0	0	0	0	0	0	0.0041336	0.0321169	1.37979
TraesCS5B02G315500	TF	AP2/ERF->AP2/ERF-ERF	7.11142	11.2601	6.63097	0.446449	1.0509	0.619773	2.74508	1.56923	1.65513	3.07598e-06	9.50535e-05	1.17427
TraesCS5D02G185300	TF	AP2/ERF->AP2/ERF-ERF	4.23247	3.56634	3.10801	1.14561	1.03165	0.697145	2.10077	1.97772	2.07798	0.00015906	0.00249745	1.18736
TraesCS5D02G320800	TF	AP2/ERF->AP2/ERF-ERF	3.72826	5.80312	3.49898	0	0.592296	0.219303	0.192675	0.171289	0.186612	5.14745e-06	0.000147346	2.3343
TraesCS6A02G235100	TF	AP2/ERF->AP2/ERF-ERF	0.314024	0.69453	0.412756	0.080766	0.144015	0.214888	0.130646	0.115945	0.270509	0.00156962	0.0153278	1.65534
TraesCS6A02G301900	TF	AP2/ERF->AP2/ERF-ERF	1.71265	1.84502	0.903291	0.254702	0.67509	0.392595	0.524375	0.519043	0.838195	0.000102322	0.00174906	1.66376
TraesCS6B02G361400	TF	AP2/ERF->AP2/ERF-ERF	0.241645	0.538321	0.495111	0	0.097068	0.004987	0.098745	0.029065	0	0.00130528	0.0132584	2.27676
TraesCS7A02G169300	TF	AP2/ERF->AP2/ERF-ERF	0.3993	0.18173	0.274429	0	0	0	0	0	0	3.75588e-08	2.11934e-06	1.60854
TraesCS7A02G264100	TF	AP2/ERF->AP2/ERF-ERF	0.592525	1.04877	0.529007	1.51703	2.15997	1.66519	1.27067	2.02374	1.77793	6.82729e-06	0.000185671	-10.4714
TraesCS7B02G074500	TF	AP2/ERF->AP2/ERF-ERF	0.202015	0.150538	0.138979	0	0	0	0	0.016256	0	0.000232007	0.00340288	1.13238
TraesCS7B02G085900	TF	AP2/ERF->AP2/ERF-ERF	0.301687	0.751252	0.576183	0.087727	0.293742	0.125605	0.114847	0.235097	0.112992	0.000585538	0.00706924	1.73232
TraesCS7D02G426700	TF	AP2/ERF->AP2/ERF-ERF	4.70455	6.31257	4.19811	1.93386	1.62216	1.84751	2.2337	2.41437	2.638	5.27416e-07	2.11071e-05	11.4569
TraesCS3A02G259900	TF	AP2/ERF->AP2/ERF-RAV	10.1545	9.37231	6.18161	1.42897	2.51952	2.06649	3.9647	4.78971	3.01065	1.35296e-07	6.56646e-06	1.14779
TraesCS3B02G293000	TF	AP2/ERF->AP2/ERF-RAV	2.75355	2.54123	1.30381	0.466794	0.842234	0.239681	1.00037	0.893489	0.762522	2.49771e-05	0.000548005	1.44586
TraesCS3D02G260100	TF	AP2/ERF->AP2/ERF-RAV	3.65147	6.4973	2.45464	1.32505	1.19419	1.48957	1.97519	2.62328	2.75424	0.00074234	0.00851289	1.02357
TraesCS4D02G322600	TF	AP2/ERF->AP2/ERF-RAV	1.86223	1.1485	1.98424	0.568462	0.735458	0.448591	0.424894	0.900025	1.07394	0.000529703	0.00656601	2.7386
TraesCS5A02G497900	TF	AP2/ERF->AP2/ERF-RAV	1.55175	2.44109	1.50011	0.856047	0.972715	1.56375	0.49498	0.550449	1.016	0.00659388	0.0458163	1.8769
TraesCS2A02G009100	TF	B3->B3	0.227518	0.536193	0.327803	1.02036	0.462365	0.589714	0.701287	1.10107	0.823641	0.00330855	0.0271486	-3.95204
TraesCS3A02G310600	TF	B3->B3	0.608507	0.50927	0.37119	0.055724	0.037146	0.240755	0.039142	0.042665	0.099436	0.000116115	0.00193907	2.23865
TraesCS3A02G483400	TF	B3->B3	0.319818	0.41669	0.309868	0.908764	0.608694	0.679999	0.622721	0.956692	0.74845	3.0944e-05	0.000654103	-3.66012
TraesCS3D02G400500	TF	B3->B3	0.462427	0.428477	0.635774	2.33713	0.974495	1.20566	0.959048	0.750014	0.717551	0.00669145	0.046313	-2.68659
TraesCS4A02G053000	TF	B3->B3	0.067463	0	0.136946	0.265717	0.255347	0.289024	0.425789	0.249197	0.306951	0.00211963	0.0193677	-1.65805
TraesCS4A02G242400	TF	B3->B3	0.1229	0.313959	0.368799	1.0202	1.14779	1.85326	0.557955	0.462324	1.35416	3.37294e-05	0.000700476	-1.23824
TraesCS4A02G464900	TF	B3->B3	0.024842	0.018869	0.087483	0	0	0	0	0	0	0.000154235	0.00243656	1.24812
TraesCS4B02G072800	TF	B3->B3	0	0.105658	0	0.406764	0.124751	0.278195	0.157896	0.226467	0.388735	0.00237016	0.0210634	-1.53556
TraesCS5B02G073500	TF	B3->B3	1.01837	0.645973	1.30446	2.00422	1.79596	2.26806	1.94739	1.8473	2.20484	2.90741e-07	1.26611e-05	-1.13655
TraesCS5D02G077700	TF	B3->B3	0.240154	0.293759	0.190256	0.407482	0.664097	0.558522	0.630758	0.379687	0.434384	0.00166705	0.0160564	-1.6756
TraesCS4D02G342000	TF	bHLH	3.14385	2.10972	2.0196	0.663725	0.657981	1.2376	1.14434	1.57643	1.82669	0.00523305	0.0384336	2.729
TraesCS6B02G095700	TF	bHLH	0	0	0	0	0.071789	0.038169	0.051875	0.018538	0.01857	0.00705798	0.0481574	-2.12868
TraesCS6B02G366200	TF	bHLH	0	0	0	0.072031	0.053463	0.028425	0.070027	0.110448	0.068139	0.00040743	0.00535048	-9.23085
TraesCS7A02G543300	TF	bHLH	0.067724	0.417431	0.619898	50.2822	49.2303	60.7176	27.0631	31.7087	28.2664	7.33318e-33	1.03214e-29	-2.826
TraesCSU02G069300	TF	bHLH	0.526393	0.577731	0.594291	0.13737	0.221228	0.133934	0.225588	0.30835	0.083087	0.00257445	0.0223987	3.19504
TraesCS3D02G148200	TF	bZIP	1.40167	1.06202	0.669241	0.454406	0.460149	0.286508	0.592361	0.341271	0.441999	0.000299832	0.00419243	1.17381
TraesCS4B02G320400	TF	bZIP	0.270092	0.454385	0.249418	0	0.060728	0	0.073093	0.063102	0.096863	0.00530641	0.0388728	1.28342
TraesCS4B02G338700	TF	bZIP	2.17752	2.03593	1.69442	4.20728	5.90474	5.04956	3.8543	4.17219	4.28378	1.43139e-10	1.51488e-08	-1.07903
TraesCS6B02G124700	TF	bZIP	5.37853	2.46074	2.935	0.430661	0.526883	0.82654	1.17776	0.859962	1.53226	6.40487e-06	0.000176174	3.60754
TraesCS6D02G087400	TF	bZIP	5.85325	3.25822	3.62376	1.41904	1.28349	1.82829	2.15987	1.4245	2.60776	0.000155976	0.00246042	1.73916
TraesCS6D02G312800	TF	bZIP	0.245341	0.149075	0.263131	1.29086	0.404012	0.769646	0.732153	0.903219	1.24909	5.02067e-07	2.02338e-05	-1.7908
TraesCS7A02G398400	TF	bZIP	14.4147	11.6485	9.04388	2.73284	4.98068	4.00415	9.55294	6.24562	5.64314	0.00537164	0.0392473	1.34928
TraesCS7A02G530300	TF	bZIP	0	0	0	7.32057	6.91587	7.17031	4.26729	2.96019	2.95961	6.53007e-22	3.24749e-19	-3.08087
TraesCS7D02G209000	TF	C2C2->C2C2-CO-like	0.527596	0.677565	0.734858	0.153601	0.142737	0.296409	0.271753	0.117603	0.153189	4.94437e-05	0.00096176	1.72764
TraesCS1A02G171300	TF	C2C2->C2C2-Dof	0.523558	0.792017	0.499904	0.031636	0	0.019245	0.030612	0.075693	0.378228	0.00552133	0.0400773	1.16103
TraesCS2D02G563100	TF	C2C2->C2C2-Dof	0.382958	0.17722	0.735086	0.056901	0	0.02803	0.027622	0.040843	0.059129	6.68845e-06	0.000182628	1.07424
TraesCS3B02G210300	TF	C2C2->C2C2-Dof	0.266314	0.577047	0.16514	0.998783	0.891733	0.889887	0.609314	0.605533	0.574082	0.00161159	0.0156455	-1.21802
TraesCS1B02G161800	TF	C2C2->C2C2-GATA	1.95804	1.52713	1.40895	0.978877	0.695674	0.59601	0.816511	0.841445	0.680083	3.49472e-05	0.000721549	1.70616
TraesCS2A02G561200	TF	C2C2->C2C2-GATA	0	0	0	0.235677	0.036394	0	0.076271	0.0714	0.393061	0.000573654	0.00696612	-1.27936
TraesCS4D02G064200	TF	C2C2->C2C2-GATA	0	0.28683	0.104366	0	0	0	0	0	0	0.00425847	0.0328408	8.9668
TraesCS7D02G359900	TF	C2C2->C2C2-GATA	0.246486	0.214217	0.284127	1.17712	0.716099	0.878054	0.640993	0.95905	0.351721	1.63788e-05	0.000382653	-1.53875
TraesCS1A02G285900	TF	C2H2	0	0.080931	0	0.544232	0.657595	0.422202	0.109574	0.410125	0.144528	0.000381347	0.0050564	-9.38993
TraesCS4D02G215000	TF	C2H2	0.44944	0.419648	0.360649	1.10854	0.813531	1.02563	0.884899	0.695823	1.04615	2.17336e-06	7.09213e-05	-1.24416
TraesCS1A02G087300	TF	C3H	0.497273	0.385075	0.43478	0.199056	0.16958	0.122239	0.39428	0.208358	0.171387	0.00712492	0.0484722	1.01393
TraesCS3A02G232500	TF	C3H	0	0	0	0.111547	0.109339	0.063661	0.020966	0.145487	0	0.00064851	0.00765802	-2.90785
TraesCS6A02G166800	TF	C3H	1.18799	1.25007	1.49582	3.65163	3.48341	2.41438	2.61246	2.89255	2.27783	4.25682e-08	2.35918e-06	-1.28829
TraesCS7B02G045100	TF	DBP	3.5285	4.08036	3.29842	1.31195	1.98957	1.34197	1.96247	1.94171	2.20783	8.46835e-07	3.19209e-05	1.1178
TraesCS2A02G031800	TF	E2F-DP	0.694479	1.09685	0.985721	0.266936	0.359286	0.322053	0.564558	0.775805	0.474413	0.00701297	0.0479272	1.23816
TraesCS1D02G305200	TF	GARP->GARP-G2-like	0.029113	0.128245	0.0271284	0.254327	0.138374	0.216743	0.336456	0.123686	0.243917	0.00513078	0.0379102	-1.19005
TraesCS7D02G148200	TF	GARP->GARP-G2-like	0.284698	0.201622	0.33177	0.589227	0.65078	0.563374	0.716152	0.598953	0.682786	1.02693e-06	3.78864e-05	-1.97163
TraesCS1D02G212800	TF	GRAS	5.8871	4.49342	3.81385	1.80227	1.07995	2.10795	2.24504	2.67004	2.48838	4.59363e-07	1.86843e-05	1.677
TraesCS7D02G379200	TF	GRAS	1.52348	1.05018	1.35191	0.337026	0.356387	0.837745	0.642336	0.565528	0.445701	0.000182516	0.00280436	1.17314
TraesCS4A02G405800	TF	HB->HB-HD-ZIP	0.837621	0.718015	0.29932	1.58667	1.43401	1.45689	1.00463	0.958772	1.50455	0.000380223	0.0050433	-2.32305
TraesCS5B02G231300	TF	HB->HB-HD-ZIP	3.37285	2.94389	1.36915	0.600681	0.257971	0.78893	0.74175	1.28051	1.73528	0.00108494	0.0114913	1.51042
TraesCS5D02G205000	TF	HB->HB-HD-ZIP	0	0	0	0.149624	0	0.122485	0.069931	0.072164	0	0.00342406	0.027897	-1.0396
TraesCS2A02G188500	TF	HB->HB-other	0.613832	0.387641	0.15272	1.77923	1.72242	1.63485	1.21564	0.568783	1.13579	8.84152e-05	0.00154643	-4.20056
TraesCS2D02G199200	TF	HB->HB-other	0.075146	0.170278	0	2.25335	1.3232	2.20676	0.732159	1.39417	0.882916	1.95978e-12	2.94152e-10	-1.27108
TraesCS2D02G385500	TF	HB->HB-other	0.218379	0.224484	0.120011	1.26992	1.31901	1.36403	1.17064	0.810859	0.70194	1.19721e-11	1.55861e-09	-2.80043
TraesCS4A02G040600	TF	HB->HB-other	1.07361	1.69359	1.17614	5.31292	5.15483	4.15505	2.97162	2.36174	2.44019	3.00294e-07	1.29936e-05	-1.30742
TraesCS4D02G261600	TF	HB->HB-other	0.663003	1.43638	1.1706	2.9002	3.15009	2.84273	1.63264	1.60993	1.63296	0.000754194	0.00861044	-1.17172
TraesCSU02G009800	TF	HB->HB-other	0.201452	0.163029	0.24898	1.23814	2.48811	2.04771	1.85932	1.27226	1.47574	8.14735e-22	3.97234e-19	-6.91059
TraesCS2D02G211400	TF	HSF	2.44465	3.49857	2.48975	0.838296	1.35815	0.666658	1.14508	2.18244	1.00409	7.25903e-05	0.00131019	1.12678
TraesCS3A02G405200	TF	HSF	2.88645	2.75143	2.56272	1.1205	0.924421	1.15917	1.20879	1.82909	1.43427	9.43122e-07	3.51419e-05	1.25552
TraesCS2A02G194500	TF	LOB	7.78452	9.68617	5.57322	1.73535	2.72256	2.76436	4.08988	5.41458	3.33539	2.04321e-05	0.000460447	1.84536
TraesCS2B02G212400	TF	LOB	16.7647	16.6929	9.94465	3.32829	4.77938	4.33309	8.89029	7.7684	4.57554	0.000202942	0.00306021	1.74454
TraesCS2D02G193400	TF	LOB	12.1535	7.4547	7.3206	3.55651	2.76514	3.327	6.20209	5.33125	4.32533	1.46612e-05	0.000349307	1.18627
TraesCS2D02G270100	TF	LOB	16.6745	19.2494	17.4293	5.43724	5.49159	7.49278	12.0935	13.0308	7.30469	0.00153383	0.0150472	1.4954
TraesCS3D02G091700	TF	LOB	10.6793	12.7395	6.58271	0.796356	1.43428	1.16586	5.44685	4.45712	3.1474	0.00410277	0.0319405	1.1927
TraesCS4A02G067300	TF	LOB	0.876175	0.712086	0.4554	0.246798	0.156058	0.167168	0.149757	0.478539	0.329647	0.00469905	0.0354237	11.0361
TraesCS4B02G361200	TF	LOB	2.38718	2.55272	1.41104	0.136527	0.184346	0.160639	1.03564	0.557025	0.492031	3.75525e-05	0.000766979	3.1204
TraesCS5A02G529400	TF	LOB	5.96313	6.43094	3.87344	0.898975	0.627894	1.46995	3.31512	3.02244	2.34199	0.000606415	0.00726112	1.13387
TraesCS7A02G175200	TF	MADS->MADS-MIKC	10.9967	8.9719	8.87244	3.68905	2.6487	4.10677	4.97798	3.54163	2.03998	1.05746e-10	1.15158e-08	1.09784
TraesCS1D02G127700	TF	MADS->MADS-M-type	3.45437	3.59095	3.96405	9.46932	9.01778	7.49181	8.34628	6.01653	5.94652	4.02047e-10	3.81778e-08	-11.6295
TraesCS3A02G432900	TF	MADS->MADS-M-type	1.48372	0.652595	1.9419	3.86709	5.54769	3.48001	3.3731	3.70402	2.81938	1.63482e-05	0.000382298	-2.25985
TraesCS3A02G435000	TF	MADS->MADS-M-type	0.45868	0.652471	0.129173	1.15329	0.959886	0.833918	1.67121	2.5589	2.71059	0.000356601	0.00480224	-1.07484
TraesCS3B02G469700	TF	MADS->MADS-M-type	0.4756	0.64753	1.2913	1.10906	1.38092	1.69432	2.86557	1.41841	1.76781	0.00624775	0.0440222	-1.10361
TraesCS4B02G302600	TF	MADS->MADS-M-type	1.58759	0.867202	1.18546	0.593546	0.342028	0.444385	0.828304	0.758618	0.254914	0.00599954	0.042705	2.83691
TraesCS7B02G020900	TF	MADS->MADS-M-type	1.07168	0.835507	1.88888	4.68015	2.8278	5.45404	2.25127	3.15526	2.82933	0.00119835	0.0124174	-3.75434
TraesCS7B02G080300	TF	MADS->MADS-M-type	8.69164	5.98275	7.19063	2.22318	2.02187	4.19559	3.79069	2.24144	1.6631	1.83199e-07	8.4988e-06	1.11263
TraesCS7D02G176700	TF	MADS->MADS-M-type	11.4758	9.98912	8.62357	3.35292	3.38989	4.76995	4.75517	3.59609	1.79931	1.18554e-09	9.99294e-08	11.6415
TraesCS1A02G366100	TF	MYB->MYB	0.292552	0.262083	0.076027	0	0	0	0	0.027041	0	0.000170035	0.00264336	1.06578
TraesCS2A02G157600	TF	MYB->MYB	3.892	3.97029	2.91333	1.09441	1.19649	1.34906	1.73708	1.29132	1.85209	5.92733e-10	5.34011e-08	2.08355
TraesCS2B02G183100	TF	MYB->MYB	2.98079	3.55778	2.03489	1.01866	0.982609	1.18654	1.55657	1.49621	1.68462	1.0106e-05	0.000258532	1.35281
TraesCS2B02G387800	TF	MYB->MYB	0	0	0	0	0.022302	0.023715	0.116849	0.065709	0.025098	0.00744645	0.0499895	-1.44428
TraesCS3B02G367500	TF	MYB->MYB	0.112981	0.301294	0.156315	0.506724	0.503106	0.462463	0.313745	0.296461	0.359612	0.005501	0.0399765	-3.1685
TraesCS6B02G201700	TF	MYB->MYB	2.57049	1.72002	2.20403	0.393216	0.547481	0.328401	1.22003	1.31865	0.319237	0.000332371	0.00454433	1.67343
TraesCS7B02G169900	TF	MYB->MYB	0.184018	0.23517	0.073448	0.989217	1.05196	1.02553	0.453182	0.255075	0.334929	0.000431592	0.00558659	-9.76993
TraesCS7D02G272400	TF	MYB->MYB	0.183372	0.271156	0.120756	0.55097	0.862526	0.657983	0.415169	0.098964	1.12926	0.00657077	0.0457018	-1.02703
TraesCS7D02G407500	TF	MYB->MYB	0.135961	0.110835	0.115116	0	0	0	0	0	0	0.00141736	0.0141522	3.53696
TraesCS3D02G191400	TF	MYB->MYB-related	10.8865	8.95463	12.483	4.40923	5.33049	4.94239	6.06187	4.42	4.5353	9.8655e-14	1.90165e-11	1.2438
TraesCS5D02G095600	TF	MYB->MYB-related	1.37657	1.42044	2.04371	4.27104	4.14452	3.5765	3.58091	3.11234	2.59981	3.17134e-07	1.35961e-05	-5.35403
TraesCS7A02G021800	TF	MYB->MYB-related	0.048365	0.064835	0.096013	0	0	0.006654	0.019671	0	0	0.00278412	0.023752	1.0204
TraesCS7A02G553800	TF	MYB->MYB-related	0	0	0.0561365	4.81972	5.3458	3.97863	4.45285	3.29754	3.62709	1.03212e-19	4.30128e-17	-15.6281
TraesCS2A02G326300	TF	NAC	0.262078	0.497393	0.229602	0.0338043	0.025999	0	0	0.107422	0	0.00252166	0.0220783	1.0748
TraesCS2A02G382400	TF	NAC	0	0	0	0.059852	0.248429	0.353807	0.435815	0.1976	0.029737	8.85242e-07	3.31675e-05	-1.21615
TraesCS2D02G336300	TF	NAC	0.079777	0.259906	0.108984	0	0	0	0	0	0	1.47327e-06	5.09984e-05	1.19988
TraesCS2D02G336500	TF	NAC	3.40883	3.73805	3.24221	0.584624	0.357355	0.64192	1.26094	1.25441	1.58473	1.46318e-06	5.07107e-05	1.0739
TraesCS3A02G438900	TF	NAC	8.57084	5.44652	3.67934	1.3023	1.31288	1.17699	1.56991	1.89204	3.26497	1.36742e-07	6.62803e-06	1.09818
TraesCS3B02G410500	TF	NAC	1.37961	2.50858	1.95749	0	0.095028	0.128138	0.075763	0.174763	0.242456	1.19221e-11	1.55482e-09	1.08635
TraesCS3D02G370800	TF	NAC	1.02451	1.55242	1.47311	0.163665	0.043125	0.04688	0.056738	0	0.120785	3.72995e-11	4.44477e-09	2.0197
TraesCS3D02G431700	TF	NAC	18.7834	12.6378	12.6613	4.69451	4.83725	6.18445	5.93639	6.787	8.39766	2.16824e-11	2.67788e-09	1.17914
TraesCS4B02G102700	TF	NAC	5.09506	5.30212	3.79889	1.33006	1.79312	2.06207	2.44607	3.7147	2.67252	0.000212536	0.00317727	2.14299
TraesCS4B02G320300	TF	NAC	0	0.053792	0	0.162683	0.252973	0.186105	0.295824	0.22078	0.241677	3.19909e-05	0.000670909	-1.16528
TraesCS5A02G049100	TF	NAC	0.913502	0.917475	0.494059	0.18073	0.060929	0.403844	0.156399	0.092819	0.148751	0.000212844	0.0031806	7.68224
TraesCS5A02G491700	TF	NAC	0.074123	0.201624	0.235524	0.431191	0.547908	0.524957	0.659078	0.201025	0.6002	0.00239125	0.0211972	-1.64637
TraesCS5D02G059700	TF	NAC	0.843675	0.357231	0.511532	0.0946886	0.186553	0.0376707	0.122369	0.120626	0.163774	0.000117295	0.00195527	1.19799
TraesCS5D02G148800	TF	NAC	0.158876	0.213694	0.173748	0.599888	0.945037	0.529342	0.498016	0.161671	0.466288	0.00219467	0.0198732	-1.12243
TraesCS5D02G360700	TF	NAC	0	0	0	0.53152	0.086574	0	0.091228	0.081881	0	0.00103956	0.0111037	-3.69186
TraesCS5D02G421000	TF	NAC	0.065567	0	0.12649	0.342446	0.542708	0.503444	0.636055	0.680878	0.759411	7.36335e-07	2.81829e-05	-1.37235
TraesCS6D02G140200	TF	NAC	0.253612	0.675923	0.596148	1.6469	1.69009	2.23908	1.6348	0.871783	1.19342	5.20799e-06	0.000148794	-1.43925
TraesCS7A02G263100	TF	NAC	2.73712	2.118	2.08542	1.04746	0.900289	0.900848	1.24664	0.458322	0.956502	7.2494e-06	0.00019553	1.29321
TraesCS7A02G549000	TF	NAC	0	0	0	0.415515	0.339326	0.577702	0.607364	0.227772	0.448016	1.16539e-10	1.25266e-08	-1.21724
TraesCS7A02G518800	TF	NF-X1	0.29134	0.221286	0.38336	2.26417	2.35749	2.18118	1.23594	0.827226	1.25364	4.35655e-15	1.01558e-12	-1.32423
TraesCS5D02G265000	TF	NF-Y->NF-YC	6.24925	4.14301	1.49739	0.631918	1.08199	0.93234	1.09893	1.55498	2.74498	0.000565758	0.00689931	3.73571
TraesCS4A02G041100	TF	OFP	2.05668	1.86397	0.832478	0.22524	0.404387	0.691945	0.543378	0.602553	1.21415	0.00387708	0.0305728	1.00995
TraesCS1A02G192800	TF	PLATZ	3.20335	4.02315	2.20617	0.415085	1.15883	0.923688	1.52552	1.13828	1.20536	1.58673e-06	5.42213e-05	1.15541
TraesCS1B02G207700	TF	PLATZ	2.30351	1.85957	0.917972	0.567142	0.816768	0.842612	0.938461	0.517114	1.00866	0.00529833	0.0388251	1.27201
TraesCS7B02G180100	TF	PLATZ	0.019548	0.054216	0.106204	0	0	0	0	0	0	0.00200142	0.0185512	1.42869
TraesCS6D02G091000	TF	RWP-RK	0	0	0	0.085035	0.088458	0.0676	0	0.102657	0.007281	0.00033111	0.00453457	-1.07387
TraesCS5A02G319200	TF	SRS	4.48198	3.98338	3.64008	1.25441	1.24992	1.45311	2.38692	1.59935	1.97727	5.03658e-08	2.74244e-06	3.28678
TraesCS5D02G325400	TF	SRS	4.14614	4.86981	2.98854	1.29345	1.73374	1.65189	2.18274	2.12297	2.04204	3.26009e-07	1.38967e-05	1.19461
TraesCS2B02G025700	TF	TCP	0.184244	0.202524	0.197542	0.438142	0.766755	0.678121	0.380023	0.552395	0.451941	0.00677898	0.0467583	-2.11324
TraesCS3B02G333400	TF	TCP	0.477859	0.545717	0.888274	1.73051	1.34112	1.45109	1.71988	0.634227	1.03293	0.00227094	0.0203784	-11.4907
TraesCS3D02G298900	TF	TCP	1.19764	1.35692	1.94116	4.67182	3.39724	2.86376	3.03802	2.33226	2.06527	6.27417e-05	0.00116601	-1.86794
TraesCS4A02G355900	TF	TCP	4.35159	3.42885	2.31944	0.758561	0.754512	0.909998	2.21531	1.80299	2.63925	0.00445947	0.0340112	1.05293
TraesCS4B02G093700	TF	TCP	6.90142	5.84623	7.28982	3.23875	3.0584	2.48942	3.24239	3.61912	3.13282	5.25586e-14	1.05965e-11	1.10192
TraesCS6A02G233800	TF	TCP	2.02699	1.95842	2.827	0.428862	1.40781	1.05663	0.955923	0.602078	1.17477	0.00102325	0.0109688	1.19331
TraesCS7B02G091900	TF	TCP	3.58419	2.74534	2.9578	1.42968	1.46606	1.31621	1.03832	0.862621	0.671548	7.06037e-09	4.81428e-07	1.58041
TraesCS7D02G187600	TF	TCP	1.99558	1.77407	1.748	0.81909	0.592513	0.638022	0.69136	0.298339	0.579476	3.89144e-08	2.18263e-06	2.36203
TraesCS4A02G007800	TF	Tify	4.76398	5.25611	1.33731	0.056642	0.447703	0.543307	0.856383	1.0301	0.81092	4.48202e-06	0.00013091	1.39006
TraesCS7A02G201400	TF	Tify	0.679255	2.47552	0.306116	0.119879	0.06942	0.059054	0.232287	0.54333	0.488333	0.0032068	0.0265149	1.23436
TraesCS1D02G336800	TF	Trihelix	0.11256	0.298288	0.31233	0.781715	0.569489	0.987413	1.03168	0.877943	0.372179	0.00174645	0.0166833	-1.23709
TraesCS3A02G116400	TF	Trihelix	8.26453	10.8214	8.76462	0.921276	2.26777	0.992019	3.06355	2.78481	4.25186	0.000111459	0.00187456	1.13315
TraesCS3B02G135500	TF	Trihelix	8.16937	10.5738	8.47732	1.37792	1.81553	1.00204	4.32942	3.63807	4.814	0.00175496	0.0167474	1.87726
TraesCS3D02G118300	TF	Trihelix	15.8687	19.4659	15.4438	2.23026	3.97932	3.32489	6.94829	4.93595	8.44032	2.15616e-05	0.000482432	1.25818
TraesCS4B02G192800	TF	Trihelix	0.51357	1.01726	1.15789	3.04418	1.88264	1.32845	1.56859	1.66915	1.54715	0.00299008	0.0250901	-1.72479
TraesCS1A02G197400	TF	WRKY	0.524127	0.811921	0.85631	0.457846	0.127822	0.375951	0.291877	0.215469	0.056938	0.0073576	0.0495983	1.21648
TraesCS1A02G301100	TF	WRKY	2.14338	3.02934	1.57107	0.187499	0.477353	0.333609	1.69567	1.00251	0.585183	0.00160745	0.0156158	1.23643
TraesCS2B02G517400	TF	WRKY	0.96668	2.80102	1.44528	0.481587	0.612697	0.234695	0.898148	0.989171	1.0669	0.00534048	0.0390649	1.08235
TraesCS2D02G262100	TF	WRKY	0	0	0.117521	0.43746	0.204634	0.17112	0.288351	0.18192	0.220623	0.00668741	0.0462894	-9.19235
TraesCS3B02G379200	TF	WRKY	1.67302	1.67417	0.797723	0.195632	0.94801	0.499208	0.783597	0.592683	0.31487	0.00250459	0.0219729	3.56428
TraesCS5A02G225600	TF	WRKY	0.727801	1.15748	0.994697	0.57977	0.368839	0.357546	0.444691	0.563506	0.451991	0.00230183	0.0205936	1.44476
TraesCS6A02G267500	TF	WRKY	0.600169	0.327684	0.740977	0.262619	0.19484	0.304758	0.244231	0.307644	0.299361	0.00392008	0.0308532	1.42862
TraesCS5A02G227100	TF	zf-HD	12.859	9.15015	9.0296	3.32326	3.16383	5.41808	4.91821	6.41126	6.91567	6.36382e-06	0.000175174	4.2773
TraesCS5B02G141400	TF	zf-HD	0	0	0	0.436998	0.050612	0	0	0.261393	0.11391	0.00541183	0.0394591	-8.88037
The capital letters A, B, and C stand for CS, CSph2b, and 18-1-5, respectively. The capital letter D indicates CS and CSph2b. S4 represents the stamen and pistil differentiation stage.
