# Supplementary material for: Transcriptome Profiling of Spike Development Reveals Key Genes and Pathways Associated with Early Heading in Wheat–Psathyrstachys huashanica 7Ns Chromosome Addition Line
Source: Plants (Basel). 2025 Jul 7;14(13):2077. doi: 10.3390/plants14132077 (PMC12252408; doi:10.3390/plants14132077)
Supplement: Supplementary file 1 [file plants-14-02077-s001.zip › Supplementary Tables/Table S12.xlsx]

## Sheet: Sheet1
Table S12 List of primers used in this study for qRT-PCR
Gene ID	Discription	Forword primer (5'-3')	Reverse primer (5'-3')
TraesCS2A02G157600	Transcription factor MYB94	GCACCGACAACGACATCAAG	CATGGTGGTCGTTGTTGCTG
TraesCS2D02G168200	Trehalose 6-phosphate phosphatase RA3	CGAGGAGTGGATCGAGAAGC	CCCTTCGTGAGGCAGAGTTT
TraesCS2D02G336500	SUPPRESSOR OF GAMMA RESPONSE 1	TTCATCACAGTGGCCAGGAC	CACTGCCCAGCTTTCTCTGA
TraesCS3A02G128900	Transcription factor HY5	CAAGAGCAGGAGCAGCAGG	GAAGTGGTGGTGCTTCTTGC
TraesCS3A02G233000	DELLA protein GAI	AGCGTTCACGTCATCGACTT	CGATGTCGCAGATCTCCCTC
TraesCS3A02G425500	Sucrose-phosphate synthase	GCCGCACACGATATTCAACC	TACTCTGTACACTCCGGGCA
TraesCS3B02G551200	Brassinosteroid LRR receptor kinase BRI1	TGAGCAGTGGTTTGGTGGTT	ATCGTCTAAGGCCCAGTCCT
TraesCS3D02G144500	Protein HEADING DATE 3A	ATGGTGGGGAGCGGCATG	TGGCAGTTGAAGTAGACGGC
TraesCS4A02G226900	Chlorophyll a-b binding protein CP26, chloroplastic	TCGTCTCCCTCTTTGATCGC	AGATGACGGTGAGCAGGTTG
TraesCS4A02G446700	Sucrose synthase 1	CCTTCGCTGTCCAAGTCCAT	TCCATAGCGCGGACTTGATC
TraesCS5D02G069200	Auxin-responsive protein IAA31	CGACGTGGAGAACCTCAAGG	CGTCCTTGTCCTCGTAGGTC
TraesCS5D02G464800	Chlorophyll a-b binding protein, chloroplastic	CAAAGGCCAAGCAGGTTGTC	CGGCCGTTCTTGATCTCCTT
TraesCS6A02G286400	Zinc finger protein CONSTANS-LIKE 10	GCAGTCCGGTGTCTTGAAGA	GCTCTGTCTGAACGTGTGGA
TraesCS7B02G021100	MADS-box transcription factor 5	GATCGACAACAAGAGCAGCC	GGAGAAGATGATGAGCGCGA
TraesCSU02G221500	Two-component response regulator-like PRR37	TGCCATTCAGACGCAGAAGT	GCGTCCATGTTTTTGGCCAT
TaActin	-	CTCCCTCACAACAACCGC	TACCAGGAACTTCCATACCAAC
