# Supplementary material for: Transcriptome Profiling of Spike Development Reveals Key Genes and Pathways Associated with Early Heading in Wheat–Psathyrstachys huashanica 7Ns Chromosome Addition Line
Source: Plants (Basel). 2025 Jul 7;14(13):2077. doi: 10.3390/plants14132077 (PMC12252408; doi:10.3390/plants14132077)
Supplement: Supplementary file 1 [file plants-14-02077-s001.zip › Supplementary Tables/Table S2.xlsx]

## Sheet: Sheet1
Table S2 Spike development dynamics of 18-1-5 and its wheat parents CS and CSph2b under field conditions
Days after sowing	CS	CSph2b	18-1-5
24	Apex elongation stage	Apex elongation stage	Apex elongation stage
34	Early single-ridge stage	Early single-ridge stage	Early single-ridge stage
43	Middle single-ridge stage	Middle single-ridge stage	Early double-ridge stage
53	Early double-ridge stage	Early double-ridge stage	Later double-ridge stage
60	Early double-ridge stage	Early double-ridge stage	Middle glume primordia differentiation stage
67	Middle double-ridge stage	Middle double-ridge stage	Early floret primordia differentiation stage
74	Later double-ridge stage	Later double-ridge stage	Middle floret primordia differentiation stage
82	Early glume primordia differentiation stage	Early glume primordia differentiation stage	Middle floret primordia differentiation stage
89	Later glume primordia differentiation stage	Later glume primordia differentiation stage	Later floret primordia differentiation stage
96	Early floret primordia differentiation stage	Early floret primordia differentiation stage	Early stamen and pistil differentiation stage
102	Middle floret primordia differentiation stage	Middle floret primordia differentiation stage	Later stamen and pistil differentiation stage
110	Later floret primordia differentiation stage	Later floret primordia differentiation stage	Early anther separation stage
118	Middle stamen and pistil differentiation stage	Middle stamen and pistil differentiation stage	Middle anther separation stage
126	Early anther separation stage	Early anther separation stage	Later anther separation stage
135	Later anther separation stage	Later anther separation stage	Tetrad stage
143	Tetrad stage	Tetrad stage	Heading stage
The sowing date for all the materials was October 21, 2022.
