# Supplementary material for: Transcriptome Profiling of Spike Development Reveals Key Genes and Pathways Associated with Early Heading in Wheat–Psathyrstachys huashanica 7Ns Chromosome Addition Line
Source: Plants (Basel). 2025 Jul 7;14(13):2077. doi: 10.3390/plants14132077 (PMC12252408; doi:10.3390/plants14132077)
Supplement: Supplementary file 1 [file plants-14-02077-s001.zip › Supplementary Tables/Table S3.xlsx]

## Sheet: Sheet1
Table S3 Summary of RNA sequencing data
Sample ID	Raw reads	Valid Data	Valid Ratio	Q30 (%)	GC content (%)	Mapped reads	Unique Mapped reads	Multi Mapped reads
A-S1_1	74450846	73518732	98.75	97.76	50.5	69386264(94.38%)	65641785(89.29%)	3744479(5.09%)
A-S1_2	63191998	62377004	98.71	97.83	50.5	58235731(93.36%)	55192324(88.48%)	3043407(4.88%)
A-S1_3	67279368	66455058	98.77	97.92	49.5	62373241(93.86%)	58904117(88.64%)	3469124(5.22%)
A-S2_1	62544802	61693658	98.64	97.94	51	58191567(94.32%)	54994762(89.14%)	3196805(5.18%)
A-S2_2	62080464	61249252	98.66	97.93	49.5	57827110(94.41%)	54660223(89.24%)	3166887(5.17%)
A-S2_3	70226214	69399700	98.82	97.59	51.5	66798253(96.25%)	63341521(91.27%)	3456732(4.98%)
A-S3_1	64844592	63924356	98.58	97.84	51.5	61622508(96.40%)	58221090(91.08%)	3401418(5.32%)
A-S3_2	68134596	67261876	98.72	97.52	51.5	64693855(96.18%)	61175342(90.95%)	3518513(5.23%)
A-S3_3	80268642	79177592	98.64	97.77	51.5	76348201(96.43%)	71983085(90.91%)	4365116(5.51%)
A-S4_1	62341450	61733164	99.02	97.7	51	59187191(95.88%)	56195466(91.03%)	2991725(4.85%)
A-S4_2	66099970	65466772	99.04	97.62	51.5	62801308(95.93%)	59716506(91.22%)	3084802(4.71%)
A-S4_3	62615278	62058788	99.11	97.67	51.5	59423723(95.75%)	56545666(91.12%)	2878057(4.64%)
B-S1_1	70649344	69794482	98.79	97.81	51	66313024(95.01%)	62816820(90.00%)	3496204(5.01%)
B-S1_2	71382404	70536118	98.81	97.63	50.5	66905672(94.85%)	63140754(89.52%)	3764918(5.34%)
B-S1_3	66027564	65164956	98.69	97.78	50.5	61805012(94.84%)	58508798(89.79%)	3296214(5.06%)
B-S2_1	79459254	78635204	98.96	97.47	51.5	75024082(95.41%)	69587532(88.49%)	5436550(6.91%)
B-S2_2	67149766	66453074	98.96	97.54	51	63067856(94.91%)	56300430(84.72%)	6767426(10.18%)
B-S2_3	65302972	64619524	98.95	97.47	50.5	61121044(94.59%)	57460269(88.92%)	3660775(5.67%)
B-S3_1	68432634	67584584	98.76	97.62	51.5	64936809(96.08%)	61312636(90.72%)	3624173(5.36%)
B-S3_2	68030484	67204234	98.79	97.86	50.5	64470059(95.93%)	60783970(90.45%)	3686089(5.48%)
B-S3_3	68720162	67804394	98.67	97.63	51.5	65045540(95.93%)	61379224(90.52%)	3666316(5.41%)
B-S4_1	63323962	62786036	99.15	97.63	51.5	60100913(95.72%)	57202635(91.11%)	2898278(4.62%)
B-S4_2	63947734	63354634	99.07	97.61	51.5	60595208(95.64%)	57563104(90.86%)	3032104(4.79%)
B-S4_3	59990048	59487484	99.16	97.12	51.5	56385582(94.79%)	53564628(90.04%)	2820954(4.74%)
C-S1_1	64538254	63590516	98.53	97.79	51.5	58691291(92.30%)	55507286(87.29%)	3184005(5.01%)
C-S1_2	62300238	61439782	98.62	97.68	51.5	56804016(92.45%)	53735059(87.46%)	3068957(5.00%)
C-S1_3	62227004	61352456	98.59	97.77	51	56709622(92.43%)	53601693(87.37%)	3107929(5.07%)
C-S2_1	65823592	65019084	98.78	97.66	51	61123773(94.01%)	57755405(88.83%)	3368368(5.18%)
C-S2_2	61445474	60631500	98.68	97.63	51	56687792(93.50%)	53550706(88.32%)	3137086(5.17%)
C-S2_3	70140198	69273846	98.76	97.52	50.5	64967118(93.78%)	61494915(88.77%)	3472203(5.01%)
C-S3_1	67590652	66827932	98.87	97.68	51.5	62689876(93.81%)	59250259(88.66%)	3439617(5.15%)
C-S3_2	65648998	64808794	98.72	97.63	51.5	60714663(93.68%)	57309337(88.43%)	3405326(5.25%)
C-S3_3	60062362	59228744	98.61	97.85	51	55545095(93.78%)	52379815(88.44%)	3165280(5.34%)
C-S4_1	61006540	60455836	99.1	97.18	52	55946380(92.54%)	52859314(87.43%)	3087066(5.11%)
C-S4_2	63927336	63343838	99.09	97.29	51.5	58747276(92.74%)	55623579(87.81%)	3123697(4.93%)
C-S4_3	61959878	61405818	99.11	97.46	51.5	57050721(92.91%)	53890947(87.76%)	3159774(5.15%)
The capital letters A, B, and C stand for CS, CSph2b, and 18-1-5, respectively. S1, S2, S3, and S4 represent the double-ridge stage, the glume primordia differentiation stage, the floret primordia differentiation stage, and the stamen and pistil differentiation stage, respectively.
