# Supplementary material for: Transcriptome Profiling of Spike Development Reveals Key Genes and Pathways Associated with Early Heading in Wheat–Psathyrstachys huashanica 7Ns Chromosome Addition Line
Source: Plants (Basel). 2025 Jul 7;14(13):2077. doi: 10.3390/plants14132077 (PMC12252408; doi:10.3390/plants14132077)
Supplement: Supplementary file 1 [file plants-14-02077-s001.zip › Supplementary Tables/Table S4.xlsx]

## Sheet: C-S1 vs. D-S1
Table S4 Expression analysis of DEGs at different comparison groups
Gene ID	FPKM. C-S1_1	FPKM. C-S1_2	FPKM. C-S1_3	FPKM. A-S1_1	FPKM. A-S1_2	FPKM. A-S1_3	FPKM. B-S1_1	FPKM. B-S1_2	FPKM. B-S1_3	P-value	Q-value	log2(fc)
TraesCS3B02G582400	4.21686	4.59079	5.53547	37.2149	37.926	40.9888	39.3734	35.7318	41.098	2.20648e-220	1.61945e-215	-3.01776
TraesCS7A02G561900	0.150913	0.0991681	0.123302	4.30489	5.3344	6.46747	3.67092	3.49953	3.35347	2.00098e-92	4.89539e-88	-5.15629
TraesCS7A02G521400	0.361904	0.232708	0.268308	23.2002	13.7428	12.5285	11.163	9.61483	10.6683	1.62006e-81	2.37809e-77	-5.55108
TraesCS1D02G041200	3.58122	3.3916	4.66345	20.9171	23.2885	22.9653	20.1388	19.6757	17.4067	9.20901e-75	1.12649e-70	-2.4182
TraesCS3A02G402800	0.658195	0.853891	0.766322	11.8724	9.78596	6.9215	9.48405	9.1049	9.59593	1.87357e-73	1.96444e-69	-3.6389
TraesCS7D02G476500	0.977682	1.17675	1.21845	4.90297	6.65426	7.04538	5.86221	6.08463	7.04251	2.29822e-71	2.10847e-67	-2.47837
TraesCS2B02G060200	11.3501	12.2467	12.7602	27.6551	29.2186	27.1241	29.5928	30.9171	28.9058	2.74456e-69	2.23819e-65	-1.25391
TraesCS3B02G094100	0.512331	0.26908	0.585623	3.69802	3.76788	4.2283	3.80079	3.71032	3.4393	2.97786e-53	1.56114e-49	-3.05005
TraesCS7A02G557700	0.076931	0.108366	0.152543	6.37262	6.29005	5.88051	3.33206	2.77596	2.38315	3.58332e-52	1.75332e-48	-5.32231
TraesCS3B02G589700	1.74746	1.79545	1.9754	4.69033	4.24894	4.7818	4.6139	4.26311	4.20853	2.10283e-42	7.71687e-39	-1.28029
TraesCS7A02G562700	0.403375	0.328026	0.363792	8.22198	6.63633	5.76779	3.9082	4.16877	5.68155	2.27193e-42	7.94038e-39	-3.97251
TraesCS4A02G241500	4.37843	3.49483	4.98726	11.1702	10.6295	11.7475	12.2295	13.3352	12.4004	1.21552e-35	3.3042e-32	-1.47524
TraesCS7A02G569500	0.18578	0.15451	0.057736	8.08079	6.88937	5.08471	2.7393	2.69709	4.0843	1.03913e-33	2.61009e-30	-5.2154
TraesCS1B02G180400	3.21437	3.29863	3.64205	10.7407	10.6664	8.95835	8.92456	8.54608	9.67368	1.8904e-33	4.20443e-30	-1.50161
TraesCS7A02G550700	0.524757	0.485325	0.559866	17.2732	16.1378	13.9194	7.96624	5.40567	5.51303	1.76145e-32	3.4941e-29	-4.39838
TraesCS7A02G564900	0.394664	0.245062	0.418609	16.9559	20.2475	27.139	8.51829	7.87622	10.3559	2.45991e-31	4.19872e-28	-5.42747
TraesCS7A02G539100	0.356731	0.27368	0.328577	8.83796	9.62575	11.1136	4.47011	4.15691	3.14045	6.91274e-31	1.15309e-27	-4.43005
TraesCS2A02G117600	3.94352	4.82918	5.32631	11.1572	11.2079	11.1047	11.8827	13.0051	11.1916	7.11021e-31	1.15968e-27	-1.30244
TraesCS7A02G565200	0.280565	0.150196	0.132665	5.45872	7.47726	21.7467	13.2789	7.14156	8.78837	2.39512e-30	3.74022e-27	-5.82525
TraesCS3A02G140100	0.397204	0.401306	0.717994	2.10681	2.45898	2.45713	2.25938	2.76681	2.66678	3.10988e-30	4.65815e-27	-2.27855
TraesCS3D02G057400	0.390841	0.689524	0.642551	3.54536	3.84737	2.58476	3.63313	2.83899	2.85793	5.84969e-30	8.41839e-27	-2.48624
TraesCS7A02G550400	0.158438	0.095317	0.283807	7.71718	9.31598	8.34672	3.39789	2.74035	4.00672	6.0869e-30	8.5913e-27	-5.04625
TraesCS3D02G478700	1.33836	1.54597	0.960173	4.21901	5.51868	5.89715	5.40287	4.72257	4.92394	7.81407e-29	9.88817e-26	-1.99663
TraesCS7A02G544600	0.309687	0.221489	0.447993	11.6235	15.8147	22.3721	7.4403	6.43618	9.41429	8.78867e-29	1.0933e-25	-5.22219
TraesCS4D02G338500	2.06982	2.5241	2.3844	7.30933	9.10731	9.20327	6.95749	7.44413	7.69186	1.07804e-28	1.31872e-25	-1.77344
TraesCS6B02G230800	5.62111	5.74272	7.91505	15.0124	14.6924	17.6751	14.6362	16.3591	17.0821	1.47908e-28	1.77962e-25	-1.30783
TraesCS7A02G559600	0.08144	0.074252	0.166037	5.8738	4.91531	3.30231	2.01098	1.76504	2.00831	2.34536e-28	2.73235e-25	-4.94902
TraesCS1B02G146600	17.9392	16.5973	19.8194	35.3475	37.7332	37.6924	35.1685	34.3211	42.4484	2.39963e-28	2.75189e-25	-1.03467
TraesCS7A02G562000	0.030328	0.020296	0	0.679682	0.718302	0.851263	1.57285	0.952426	1.09816	4.11255e-28	4.57334e-25	-5.85805
TraesCS7A02G564300	0.167219	0.068862	0.159052	4.56532	4.95202	5.22637	2.12771	1.461	2.20771	5.43537e-28	5.95416e-25	-4.69996
TraesCS7A02G563900	0.055795	0.048365	0.05961	3.83731	2.8715	2.65535	1.47762	0.838476	1.34739	6.14892e-28	6.63677e-25	-5.31376
TraesCS4B02G192800	2.06004	2.93041	2.65706	14.4556	18.2903	17.0831	10.5439	10.6741	11.7023	2.07535e-27	2.14535e-24	-2.43569
TraesCS7A02G540000	0.576696	0.556581	0.609431	17.351	19.6053	21.7625	8.19501	7.44806	7.77516	8.68369e-27	8.49786e-24	-4.55863
TraesCS2A02G487600	2.76668	2.73891	2.5851	6.91495	5.9844	7.29636	6.58699	6.07717	5.81229	9.12657e-27	8.69928e-24	-1.25696
TraesCS7A02G546400	0.289505	0.624472	0.731007	19.8002	15.274	17.856	7.18289	5.04684	9.09333	1.83555e-26	1.684e-23	-4.49631
TraesCS7D02G211500	2.68992	2.57285	3.31328	6.16182	6.91165	7.8433	6.85065	6.62262	6.61427	2.61604e-26	2.34151e-23	-1.25739
TraesCS1B02G158300	1.65378	1.69803	1.89368	6.51756	5.13326	5.3314	4.5454	4.5522	5.5953	3.06034e-26	2.70619e-23	-1.5942
TraesCS2D02G066800	0.233157	0.170135	0.395973	1.58256	1.94874	1.83231	1.18999	1.49889	1.6225	2.29194e-25	1.93352e-22	-2.59751
TraesCS7A02G525700	0	0.097601	0.023379	5.86776	6.37646	5.24809	2.24601	2.36645	2.67701	3.81408e-25	3.18107e-22	-6.67837
TraesCS7A02G516100	0.103376	0.038405	0.185562	7.78575	7.69575	6.77325	2.45947	2.45877	2.49403	5.14968e-25	4.24675e-22	-5.50191
TraesCS3B02G510400	0.224453	0.338872	0.171452	2.04752	3.23585	2.73533	1.86765	2.60294	2.93371	8.993e-25	7.2532e-22	-3.39163
TraesCS5B02G268300	0.801444	1.33234	1.07081	5.16261	8.09456	7.64847	3.9606	7.23853	7.31044	1.96528e-24	1.56785e-21	-2.62054
TraesCS6A02G325300	1.03889	0.812962	0.788123	12.9725	7.48692	3.17209	9.34654	9.89306	9.52145	2.22526e-24	1.75616e-21	-3.31076
TraesCS4B02G031000	4.03552	5.64316	5.95874	13.3911	12.1978	11.7867	11.8687	11.8544	13.1716	1.06007e-23	7.859e-21	-1.24778
TraesCS7A02G564100	0.200331	0.17979	0.226928	12.678	11.6388	9.37757	5.45604	3.75141	3.06732	1.81068e-23	1.31579e-20	-5.24271
TraesCSU02G196100	0.0298756	0.0678741	0.0279442	0.609653	0.849167	0.877262	2.3514	2.96432	2.43717	2.38991e-23	1.70299e-20	-5.32672
TraesCS7A02G519800	0.333339	0.066078	0.264189	8.53881	6.17165	6.63811	4.37407	3.02068	2.61099	3.11437e-23	2.17694e-20	-4.56219
TraesCS7A02G566500	0.108906	0.104931	0.229119	5.23458	6.62462	7.3529	2.83948	2.38984	2.60139	4.88848e-23	3.35318e-20	-4.93194
TraesCS7A02G540400	0.0526956	0.046498	0.0909462	4.18417	6.46156	7.42858	2.92911	1.36437	2.0226	7.08719e-23	4.81634e-20	-6.00311
TraesCS7A02G527600	10.8313	8.04324	11.8288	419.024	432.351	425.489	153.073	130.416	145.442	9.31742e-23	6.21684e-20	-4.79591
TraesCS7A02G543300	1.30211	0.411984	1.29886	53.4131	49.4454	38.3024	21.1871	18.4854	17.4099	1.08598e-22	7.18066e-20	-5.03995
TraesCS7A02G530300	0.037954	0.064477	0.183701	7.42112	9.25561	7.79847	3.48496	3.35938	2.97505	3.35061e-22	2.08405e-19	-5.90516
TraesCS6B02G223800	10.9233	7.88103	13.712	25.947	28.9495	30.4276	30.339	29.0838	28.8286	3.85905e-22	2.38013e-19	-1.41633
TraesCS2D02G066900	0.35223	0.28648	0.319875	1.40498	1.71995	1.91183	1.01406	1.42035	1.30064	6.0891e-22	3.72425e-19	-2.19389
TraesCS7A02G543000	0.159611	0.05386	0.179118	9.82912	11.2639	8.20098	4.04195	3.27842	3.09905	1.07801e-21	6.48529e-19	-5.66046
TraesCS2B02G429700	5.43339	5.70803	5.87894	19.5992	16.0638	19.2781	14.6208	16.8941	14.1837	1.46051e-21	8.64469e-19	-1.56387
TraesCS7A02G045400	0.339242	0.200391	0.133748	2.73414	3.3719	3.46725	1.6145	1.83168	1.85414	1.50639e-21	8.84492e-19	-3.46519
TraesCS7A02G546300	0.023319	0.024158	0.049268	1.7184	0.93694	0.495201	0.995845	0.920264	1.11145	2.4935e-21	1.44103e-18	-4.99683
TraesCS7D02G453900	0.207017	0.116625	0.118926	2.30533	6.505	10.6317	1.72192	5.4864	5.56316	2.74384e-21	1.57331e-18	-5.18562
TraesCS7A02G566900	0.017918	0.061347	0.11542	5.30853	6.88842	7.29996	2.74476	1.71087	2.34613	5.81273e-21	3.18377e-18	-6.0777
TraesCS7A02G523000	0.542247	0.343271	0.573828	13.9857	15.028	16.6954	8.29321	5.226	5.01969	1.01843e-20	5.49617e-18	-4.46026
TraesCS7A02G557100	0.035971	0.076903	0.076327	2.79518	2.86101	2.86408	1.22527	1.06513	0.561713	1.5537e-20	8.2633e-18	-4.90947
TraesCS2D02G066400	0.247287	0.146243	0.418102	1.43035	2.1966	2.25513	1.25012	1.55907	1.81843	1.43238e-19	6.9164e-17	-2.69475
TraesCS7A02G561300	0.119638	0.044654	0.126582	4.89344	4.73789	4.51362	2.20153	0.952408	1.21774	2.79499e-19	1.30661e-16	-4.99228
TraesCS7A02G522900	0.049278	0.082403	0.088084	2.92337	2.55695	2.86969	1.09555	0.830212	0.926347	9.47732e-19	4.02074e-16	-4.67167
TraesCS2A02G044600	0.345794	0.236065	0.222323	1.27847	3.05119	3.69066	2.61628	3.43965	3.90189	1.05774e-18	4.43616e-16	-3.48258
TraesCS3A02G178100	17.4095	16.9688	21.3818	34.2259	40.3917	43.8036	35.4717	35.4036	35.8361	1.53418e-18	6.36166e-16	-1.01347
TraesCS4D02G070300	2.83005	2.73032	3.2869	5.83849	5.31449	5.56368	6.46694	6.59262	6.05861	1.63913e-18	6.75865e-16	-1.01806
TraesCS7A02G564200	0.163307	0.156777	0.181565	2.39481	2.2085	1.97154	1.02152	1.17748	0.955348	1.83719e-18	7.44974e-16	-3.27757
TraesCS7A02G549500	0.614728	0.531176	0.741454	20.7076	20.0971	18.1298	8.97676	6.91711	5.458	1.85797e-18	7.47401e-16	-4.41072
TraesCS7A02G523900	0.126148	0.159048	0.104749	2.60629	1.99631	0.572756	1.52867	1.27682	1.09611	2.05765e-18	8.20769e-16	-3.54087
TraesCS3D02G057500	0.308469	0.354383	0.338022	2.40507	1.94423	1.25616	1.46823	1.77423	1.15609	4.89924e-18	1.88262e-15	-2.32124
TraesCS3B02G589800	3.36087	2.55869	3.72913	6.03099	6.58182	7.56406	6.85475	7.41133	6.37002	1.14617e-17	4.20616e-15	-1.08062
TraesCS4B02G217800	1.19449	1.26109	1.7921	3.17048	3.33378	3.5279	3.42163	4.03974	3.0639	2.04346e-17	7.14189e-15	-1.27491
TraesCS3D02G082100	0.670531	0.737199	0.562855	1.59439	2.20271	2.98163	2.07737	2.30832	2.0379	2.06695e-17	7.18976e-15	-1.7441
TraesCS7A02G520600	0	0.088922	0.060944	1.93249	1.83228	2.13802	1.23923	0.91878	0.768422	2.34126e-17	8.1055e-15	-4.88054
TraesCS7A02G568900	0.15829	0.151761	0.598337	11.4233	10.4701	10.4297	5.69465	4.58971	4.55338	2.58694e-17	8.79021e-15	-4.69814
TraesCS7A02G534800	0	0.116876	0.146506	5.97446	4.10851	3.27971	1.49663	2.49716	2.16984	3.02081e-17	1.01238e-14	-5.21212
TraesCS7A02G553200	0	0	0.03477	3.69396	1.70439	0.918635	1.33151	1.15062	1.08428	4.09838e-17	1.34888e-14	-7.15102
TraesCS3B02G261200	0.372932	0.276911	0.248358	2.32913	2.02568	1.68565	2.0527	1.48216	1.65765	4.98599e-17	1.59802e-14	-2.64456
TraesCS3A02G409900	8.35481	7.24972	10.2982	18.3949	18.8496	18.7615	18.8279	17.7331	15.1965	5.36981e-17	1.69878e-14	-1.05669
TraesCS7A02G569600	0.251211	0.332587	0.373828	8.31893	8.02419	7.91533	3.42191	2.53529	2.88644	9.19657e-17	2.78918e-14	-4.11132
TraesCS1B02G108900	3.04507	2.88214	4.33007	6.45812	7.32533	7.36397	6.92034	7.43457	7.85002	1.28574e-16	3.72992e-14	-1.07946
TraesCS7D02G353900	1.40641	1.10931	2.48982	6.46081	6.49135	5.69452	7.27646	5.00699	5.86284	1.62363e-16	4.67319e-14	-1.87783
TraesCS7A02G560400	0.101129	0.023351	0.023812	1.85031	1.60629	1.69822	0.834567	0.814908	0.548898	1.88664e-16	5.36705e-14	-4.63186
TraesCS7A02G171300	25.9608	16.465	21.313	45.0449	47.9656	57.3484	48.9058	46.6678	44.5105	2.69679e-16	7.41314e-14	-1.18801
TraesCS6D02G002100	0.217425	0.304468	0.546736	1.82784	2.96596	2.64159	1.67754	1.95646	1.91571	3.19761e-16	8.56527e-14	-2.60302
TraesCS3D02G146900	1.41786	0.903154	1.47531	3.61197	5.01821	4.50999	3.32691	6.49063	5.24937	3.25701e-16	8.69266e-14	-1.89338
TraesCS3D02G117000	0.289562	0.126971	0.216041	1.04734	1.06834	1.22155	2.52032	2.1439	2.04433	3.43633e-16	9.13802e-14	-2.98921
TraesCS7A02G565900	0.805452	1.00585	0.797452	10.1751	11.514	11.0308	4.52775	3.87847	3.7305	3.6737e-16	9.69895e-14	-3.10389
TraesCS7A02G557300	0.0527929	0.0547534	0	1.24898	0.955385	1.05094	0.973539	0.396112	0.659656	5.05969e-16	1.31221e-13	-4.61877
TraesCS7D02G461800	0.368655	0.542149	0.808938	1.88432	2.20715	2.69418	2.42887	2.89247	2.51985	5.70391e-16	1.46891e-13	-2.08835
TraesCS1B02G053800	1.82311	1.87552	1.48057	4.47235	3.92584	3.4189	3.87873	4.01645	4.01935	9.24086e-16	2.28361e-13	-1.19601
TraesCS7A02G566000	0.419196	0.371145	0.449785	5.43718	7.06381	7.58201	2.75809	2.6128	2.68326	9.72714e-16	2.39572e-13	-3.50392
TraesCS7A02G569700	0.755736	0.62597	0.61007	11.9016	13.5912	12.9679	5.37389	4.36872	4.88233	1.01844e-15	2.49229e-13	-3.7362
TraesCS7B02G440400	0.449429	0.234436	0.537787	1.5125	1.71805	2.51754	1.82561	3.02728	2.47287	1.63102e-15	3.83682e-13	-2.41978
TraesCS7A02G567500	0.070658	0.021894	0.053363	2.81628	4.42033	3.92803	0.941529	0.928103	0.976177	1.77353e-15	4.13232e-13	-5.58523
TraesCS7B02G459700	1.51826	1.24382	1.9069	3.36126	4.3244	6.0079	4.02961	4.47517	5.04927	2.15324e-15	4.9854e-13	-1.54495
TraesCS7A02G518500	0.275858	0.463454	0.264166	4.67578	3.08579	4.07345	2.0893	1.63424	1.74979	2.16357e-15	4.99356e-13	-3.10839
TraesCS7A02G544400	0.092948	0.024073	0.073644	2.62025	2.47208	2.61952	0.736133	0.656037	0.774617	2.42502e-15	5.562e-13	-4.6952
TraesCS7A02G534400	0.057379	0.081565	0	1.90644	2.07902	2.40706	1.02624	0.798908	0.626266	2.5481e-15	5.80802e-13	-4.99211
TraesCS6D02G407100	4.12194	4.07776	3.92762	10.4488	8.20277	8.86463	8.33345	9.12353	7.70595	2.7691e-15	6.2343e-13	-1.11897
TraesCS7A02G561500	0.97119	0.874069	1.10226	29.3032	27.0005	29.256	11.0212	8.96359	7.46737	2.82082e-15	6.33131e-13	-4.26083
TraesCS7A02G550500	0.551622	0.39619	0.884549	15.2497	15.562	14.5777	6.24437	5.22127	5.13169	3.55012e-15	7.77795e-13	-4.08018
TraesCS7A02G533000	0.233159	0.208459	0.27646	8.4232	7.53836	7.00812	3.40094	2.04174	2.06183	3.69469e-15	8.04664e-13	-4.4073
TraesCS7A02G273300	0.939375	1.00542	1.66829	4.57223	3.62854	4.66963	4.2446	4.04088	5.60128	4.10198e-15	8.85484e-13	-1.88862
TraesCS5D02G276300	0.184371	0.158049	0.682993	2.16569	3.97259	3.61992	2.24706	4.74224	3.41343	4.23609e-15	9.06437e-13	-3.29729
TraesCS4A02G275900	9.86172	9.69913	7.21795	17.7235	20.9277	24.9672	21.1753	21.1936	16.4266	4.74482e-15	1.01234e-12	-1.19261
TraesCS3D02G404800	2.47439	2.88713	3.86019	6.2767	6.31002	6.20948	6.08608	5.98901	6.06317	5.25343e-15	1.1048e-12	-1.00186
TraesCS4A02G282900	5.37171	5.28275	7.76134	10.9729	12.9956	14.5098	12.7442	12.9785	15.9888	8.87356e-15	1.7991e-12	-1.12248
TraesCS7A02G542800	0	0.053546	0.055724	2.19786	2.00905	1.77304	0.637796	0.782902	0.574319	1.15451e-14	2.29634e-12	-5.18951
TraesCS7A02G529700	0	0.06343	0.193906	4.1316	4.14408	3.98863	1.99473	1.07601	1.63541	1.34783e-14	2.63095e-12	-5.04323
TraesCS7A02G545700	0.348653	0.204058	0.311429	17.4048	14.3306	10.3384	5.28193	2.85602	3.50911	1.59968e-14	3.07352e-12	-4.95808
TraesCS7A02G519900	0	0	0.04519	1.22889	1.03709	1.40266	0.642167	0.672183	0.594627	2.00041e-14	3.71697e-12	-5.9475
TraesCS1B02G152300	0.425878	0.425305	0.645221	14.3825	15.3082	14.8838	5.89144	3.68932	4.47242	2.14625e-14	3.94797e-12	-4.29201
TraesCS2A02G215800	0.305588	0.430873	0.263481	1.1482	1.17541	1.08995	1.38002	1.02294	1.00802	2.14543e-14	3.94797e-12	-1.77081
TraesCS2B02G241400	0.411212	0.31069	0.474463	1.13265	1.23151	1.11977	0.976231	1.24174	1.30548	2.54607e-14	4.60269e-12	-1.55022
TraesCS3A02G148700	1.05414	0.357227	0.727849	4.55934	3.96341	8.55568	9.2786	3.0108	6.5766	2.97863e-14	5.29504e-12	-3.07062
TraesCS2D02G074300	1.33962	0.849787	1.75549	5.93169	5.85124	6.97217	3.5104	4.14244	4.35859	3.20715e-14	5.64482e-12	-1.9633
TraesCS4D02G165000	3.82932	3.20121	4.74425	7.23241	7.36769	8.47551	8.6153	8.5074	9.25593	3.33846e-14	5.86187e-12	-1.0704
TraesCS3B02G142800	9.31598	8.48003	12.3027	20.546	18.13	23.6848	25.2981	23.4192	21.3463	3.88684e-14	6.74408e-12	-1.13739
TraesCS7B02G413900	5.85745	3.55702	6.06555	10.6693	11.9066	13.8151	17.1293	14.7864	17.2436	4.02329e-14	6.96436e-12	-1.46636
TraesCS1A02G250700	8.2609	9.82498	12.6749	27.8588	27.8935	24.6032	21.0116	19.6409	21.7273	4.441e-14	7.63343e-12	-1.21418
TraesCS7A02G568100	0.01854	0.019207	0.054091	0.919856	0.937391	0.809569	0.225976	0.297194	0.321526	5.30751e-14	8.97568e-12	-4.25686
TraesCS2D02G069400	0.719372	0.172552	0.521573	2.81492	3.02655	3.14018	2.06103	2.58301	2.28059	8.78979e-14	1.41786e-11	-2.49226
TraesCS2A02G366400	1.0372	1.07568	1.49332	2.80149	2.6454	2.58926	2.71696	2.64599	3.07625	1.03201e-13	1.6538e-11	-1.19176
TraesCS3B02G404800	0.870701	0.92576	1.24726	2.32114	2.79192	2.72723	2.10185	2.56384	2.31046	1.08907e-13	1.74144e-11	-1.28329
TraesCS2D02G087600	1.79204	1.24955	1.92123	3.09973	3.90837	3.72567	3.26432	3.76783	3.66289	1.10942e-13	1.77013e-11	-1.11032
TraesCS7A02G520800	1.77182	1.55202	2.14759	31.8192	34.9957	34.2912	13.0016	11.3133	11.5784	1.11593e-13	1.77665e-11	-3.64611
TraesCS1B02G152200	0.257782	0.175975	0.361159	10.6964	12.0765	11.6915	3.3338	2.65628	2.76435	1.15369e-13	1.8328e-11	-4.76471
TraesCS7D02G086700	0.199338	0.13364	0.170247	0.523216	0.756993	0.721697	0.539319	0.547752	0.600717	1.16782e-13	1.85124e-11	-1.87422
TraesCS2D02G072200	0.925301	0.57159	1.01006	4.41061	4.20354	3.54566	2.49769	2.81829	2.4311	1.41421e-13	2.20843e-11	-1.98926
TraesCS2A02G050400	0.260632	0.286961	0.386924	0.918094	0.910189	1.00949	0.994189	1.09547	0.793004	1.61453e-13	2.49981e-11	-1.61383
TraesCS2D02G066200	0.306247	0.11291	0.376641	1.20134	1.31878	1.37206	0.976586	1.11735	1.1862	1.90941e-13	2.9196e-11	-2.17196
TraesCS1A02G028700	2.86043	2.10451	3.12841	5.21604	6.47118	8.45114	6.09709	6.56864	5.58917	1.99015e-13	3.03044e-11	-1.24604
TraesCS3D02G043000	0	0.317614	0.358097	2.46156	3.34717	3.35352	3.84776	2.79551	3.93495	2.06036e-13	3.12438e-11	-3.86861
TraesCS7A02G559300	0.471562	0.223846	0.534804	7.73679	7.9161	7.42908	3.1904	2.80219	2.82154	2.58124e-13	3.83502e-11	-3.6964
TraesCS3B02G593900	0.213855	0.200682	0.321769	0.730307	1.32983	0.799065	0.823697	1.04793	1.01002	2.59977e-13	3.85474e-11	-1.96288
TraesCS5D02G026800	0.129	0.133478	0.099262	1.00313	1.2714	0.948462	0.595903	0.464901	0.543561	3.07904e-13	4.52878e-11	-2.73821
TraesCS3B02G164500	1.12806	1.13078	1.41908	2.45671	3.28124	2.96382	2.81224	4.29458	3.11741	3.17633e-13	4.66253e-11	-1.36341
TraesCS7A02G546500	0.188571	0.472898	0.406878	5.71772	4.26044	4.84653	1.45928	2.02375	2.88547	3.51104e-13	5.11295e-11	-3.31015
TraesCSU02G221500	0.0267888	0.0204308	0.00612942	0.273395	0.424909	0.289351	1.54875	1.20371	1.31748	4.31064e-13	6.15525e-11	-5.56685
TraesCS7A02G550100	0.034053	0.034645	0.029965	0.492832	0.526234	0.599707	0.21408	0.208071	0.300924	4.89242e-13	6.89333e-11	-3.56899
TraesCS7A02G514600	0.719146	0.410557	0.67359	9.58954	10.7391	11.7062	4.12583	3.15745	3.86158	5.57537e-13	7.77954e-11	-3.58165
TraesCS7A02G046300	8.04075	7.65661	9.80236	12.8807	15.7587	19.6762	18.2239	19.4616	19.6354	9.38319e-13	1.26132e-10	-1.05055
TraesCS7A02G536200	1.23748	0.947371	0.793417	14.6239	14.4173	16.1385	6.61124	5.47146	5.19853	1.12841e-12	1.48957e-10	-3.39041
TraesCS6B02G241100	1.69252	1.04156	1.72777	2.94961	3.41975	4.50558	4.77611	4.44381	3.77302	1.13883e-12	1.50062e-10	-1.41936
TraesCS4A02G434700	0	0	0	0	0	0	0.016526	0	0.46833	1.22828e-12	1.60981e-10	-9.65838
TraesCS5A02G007800	0.318962	0.32307	0.162182	0.871343	1.01005	1.06658	0.826249	1.12302	0.970669	1.28976e-12	1.68437e-10	-1.8672
TraesCS1A02G066300	1.54993	0.971314	1.56021	3.17428	3.7476	3.63627	3.44691	2.80232	3.20033	1.33405e-12	1.73486e-10	-1.2934
TraesCS6B02G465800	0.774212	0.915627	0.859736	2.00193	2.23777	1.93232	1.58204	1.61708	2.04867	1.33551e-12	1.73486e-10	-1.16321
TraesCS6D02G057900	1.23466	1.15592	1.12292	3.66085	3.25384	2.18354	3.7614	2.95676	2.6245	1.34786e-12	1.74462e-10	-1.39193
TraesCS2A02G168900	0.490083	0.699973	0.467661	3.29939	2.81926	1.76932	1.79018	1.70556	1.62016	1.4529e-12	1.85454e-10	-1.97167
TraesCS4D02G024100	1.09457	1.70552	1.60525	5.09986	5.82788	3.88054	3.71714	3.55891	3.508	1.58204e-12	1.99166e-10	-1.53839
TraesCS2D02G049900	0.207794	0.284856	0.353572	0.92559	1.06507	0.748961	1.32323	1.09945	1.05633	1.59508e-12	2.00464e-10	-1.87749
TraesCS7A02G561200	0.0348323	0.0260327	0.0565098	1.10658	2.2276	1.57118	0.496318	0.511794	0.766828	2.02119e-12	2.51008e-10	-4.83072
TraesCS7D02G182400	8.5808	6.08302	7.48921	15.9926	18.6389	15.4551	29.3721	25.8561	21.3407	2.03765e-12	2.52624e-10	-1.51533
TraesCS4B02G037800	6.25587	8.21657	6.18837	12.1053	13.7687	19.9708	14.0977	15.3169	14.8049	2.06806e-12	2.55101e-10	-1.12406
TraesCS6B02G082900	1.8337	1.89066	2.94401	5.11241	7.16262	6.33881	5.23111	4.71107	4.86222	2.08276e-12	2.56483e-10	-1.32523
TraesCS3A02G467900	0.505134	0.512602	0.413548	2.63419	1.84563	2.05348	2.68202	1.70619	1.48012	2.39362e-12	2.92312e-10	-2.11515
TraesCS7A02G561600	0.074787	0.035062	0	2.39445	2.65659	2.37121	0.954476	1.11664	1.03063	2.52153e-12	3.06912e-10	-5.58202
TraesCS7A02G559400	4.16194	4.32595	4.52423	45.62	48.9405	58.627	24.6257	18.0926	17.8321	2.63991e-12	3.1973e-10	-3.03792
TraesCS7A02G569900	0.005483	0	0	0.166549	0.211968	0.666191	0.286857	0.177533	0.467831	2.73602e-12	3.29737e-10	-7.49408
TraesCS6D02G050800	0.342708	0.216586	0.349879	0.693717	0.81076	0.747786	0.784718	1.04671	0.825133	2.84014e-12	3.41166e-10	-1.43275
TraesCS7A02G521300	0.628788	0.473464	0.478706	4.73442	4.14778	4.61188	2.10007	1.45502	1.83413	3.08984e-12	3.68147e-10	-2.57824
TraesCSU02G199500	0.0222098	0.0173283	0.00508143	0.198732	0.31763	0.214098	0.702919	0.989069	0.883953	3.19228e-12	3.79736e-10	-5.21144
TraesCS2D02G063200	7.09492	3.4165	7.07956	21.476	21.6349	24.0372	13.1659	14.9094	16.4035	3.66864e-12	4.32894e-10	-1.66578
TraesCS7A02G552400	52.2811	42.3571	42.8725	813.449	723.826	780.852	322.55	252.427	178.188	4.10062e-12	4.78482e-10	-3.48123
TraesCS5B02G086300	2.10682	1.74529	1.97862	3.83036	3.88882	3.77152	4.59233	5.14575	3.62553	4.15886e-12	4.84507e-10	-1.09175
TraesCS2D02G075800	1.16155	0.615024	1.0913	4.06437	5.05581	4.84164	2.27816	3.12384	2.92509	4.2418e-12	4.92606e-10	-1.95827
TraesCS1A02G070500	0.803813	0.941979	1.14374	2.13475	2.56228	2.23401	3.03658	2.51433	2.09642	5.03092e-12	5.77847e-10	-1.33492
TraesCS1B02G152100	0.819631	1.71259	1.59934	43.1885	40.3365	40.1172	13.5882	11.2153	9.66422	5.95396e-12	6.74368e-10	-4.2581
TraesCS2D02G043200	0.187194	0.145263	0.111022	0.998785	1.38614	2.45791	1.30423	2.27039	2.56907	6.05783e-12	6.85077e-10	-3.63073
TraesCS4B02G073400	3.88696	4.19629	4.78299	10.2441	8.63882	6.57853	8.75151	8.41535	10.4316	6.24803e-12	7.05499e-10	-1.04403
TraesCS4B02G302600	5.54771	2.1607	5.77474	11.8315	14.9755	22.4713	21.1521	19.5247	13.1944	7.71789e-12	8.53094e-10	-1.93551
TraesCS7D02G503100	2.03542	2.839	2.48182	4.58473	5.66057	6.11889	5.62532	5.06798	6.93445	8.22992e-12	9.01545e-10	-1.20815
TraesCS2A02G135900	0.815164	0.905595	1.04791	2.02516	1.91638	1.95732	1.93805	1.84997	1.83553	8.52435e-12	9.31019e-10	-1.05718
TraesCS2D02G024600	0.0666033	0.057661	0.0228882	0.514224	0.543279	0.511612	0.517893	0.203751	0.286597	9.01628e-12	9.8037e-10	-3.13051
TraesCS3B02G393800	0.402333	0.291781	0.443973	1.34102	1.83974	1.1788	1.18114	1.03077	1.07806	9.09546e-12	9.87517e-10	-1.74876
TraesCS5D02G007100	0.0438309	0.024706	0.0620959	0.323306	0.483066	0.621383	0.425223	0.353509	0.222327	1.04075e-11	1.10943e-09	-3.21666
TraesCS7A02G525800	0.049567	0	0	2.50288	2.04064	1.8831	0.908622	0.503159	0.766924	1.08602e-11	1.15186e-09	-6.43971
TraesCS2D02G064800	3.1791	1.06559	3.58104	10.5374	10.6962	12.8576	8.01224	9.58912	8.60739	1.17005e-11	1.23208e-09	-1.94586
TraesCS7A02G519600	1.01102	0.873372	0.953451	16.7754	17.7281	18.4905	6.34038	4.94483	5.54525	1.19278e-11	1.25242e-09	-3.62086
TraesCS2D02G067400	0.091589	0.090863	0.166923	0.55002	0.744865	0.658915	0.333323	0.431727	0.606218	1.43136e-11	1.48173e-09	-2.25054
TraesCS3A02G302900	1.12305	0.751517	0.680894	2.37988	3.20807	2.8217	2.04565	2.79772	2.24194	1.60583e-11	1.64839e-09	-1.60015
TraesCS2B02G051500	7.25204	5.59399	8.77333	14.5585	16.693	17.2798	12.3872	13.371	13.5904	1.67418e-11	1.70661e-09	-1.02321
TraesCS7B02G460100	0.411511	0.267561	0.324538	0.862943	0.727867	1.15252	1.0947	1.29118	1.17299	1.8546e-11	1.86795e-09	-1.65065
TraesCS6D02G247600	9.7218	7.07984	10.7957	17.1889	21.4826	18.6186	21.4804	16.825	17.484	1.91527e-11	1.92564e-09	-1.03474
TraesCS7A02G557000	0	0	0	1.61066	1.36691	1.6262	0.623865	0.601594	0.249514	1.92255e-11	1.93031e-09	-13.3065
TraesCS7A02G529600	0.120696	0	0.123098	4.74058	3.53306	4.55502	1.23072	1.54644	0.922125	2.0423e-11	2.02834e-09	-5.0831
TraesCS7A02G558100	0	0.10653	0.099435	5.12064	5.35863	5.01567	1.91331	1.90551	2.28506	2.5885e-11	2.53311e-09	-5.71241
TraesCS7D02G129500	0.4692	0.383544	0.749459	1.2338	1.58566	1.67181	1.8359	1.59124	1.35366	2.83715e-11	2.74649e-09	-1.53283
TraesCS3D02G042900	0	0.244074	0.526854	2.69611	3.95278	3.60029	3.33928	3.00785	3.87945	3.07301e-11	2.93676e-09	-3.73118
TraesCS5D02G522900	0.305566	0.23452	0.526763	1.58848	1.82055	1.68859	1.87921	0.990059	1.05248	3.65234e-11	3.44998e-09	-2.07967
TraesCS2A02G099800	3.16484	2.64774	3.31321	5.42951	5.22827	7.46106	6.26595	5.95252	7.30672	4.02207e-11	3.77977e-09	-1.0444
TraesCS1D02G160500	0.35945	0.39827	0.641536	1.81058	1.8753	1.81639	1.19625	1.83604	1.86162	4.06834e-11	3.81442e-09	-1.89332
TraesCS3A02G425500	0.065491	0.050354	0.056649	0.238362	0.295322	0.368019	0.658795	0.4947	0.27288	4.08412e-11	3.8234e-09	-2.75452
TraesCS5A02G403600	1.13267	1.00722	1.62068	3.06133	3.87334	2.89821	4.14494	3.22002	3.21958	4.22447e-11	3.94974e-09	-1.44078
TraesCS3B02G373900	0.279593	0.213658	0.324522	0.640441	0.725589	0.613648	0.678923	0.660109	0.773915	4.29335e-11	4.00395e-09	-1.32325
TraesCS7A02G553800	0.12385	0.0279832	0.0941616	4.71835	4.26969	3.85558	0.909825	0.64637	1.87654	5.83546e-11	5.2616e-09	-5.04801
TraesCS2B02G159800	0.418923	0.457782	0.645904	1.5177	1.56278	1.37281	1.27263	1.22367	1.19161	6.38706e-11	5.68906e-09	-1.4187
TraesCS7D02G410300	1.90658	1.98728	2.43159	4.67248	4.83255	4.20491	4.64986	4.31585	3.37909	7.12742e-11	6.26487e-09	-1.04231
TraesCS1B02G006800	0	0	0	0	0	0.02323	0	0	1.06864	7.3201e-11	6.4112e-09	-10.8295
TraesCS6B02G014600	0.197327	0.051736	0.394346	1.14534	1.99924	2.53999	1.33936	1.59171	1.53906	7.74614e-11	6.77626e-09	-2.98027
TraesCS3D02G524700	0	0	0	0	0	0	0.145723	0	4.60451	8.0253e-11	7.00377e-09	-12.9507
TraesCS7A02G542900	0.80712	0.444188	0.683332	9.07473	8.91555	10.0201	3.78039	3.02112	3.27259	8.23298e-11	7.15947e-09	-3.29907
TraesCS2B02G453400	2.00061	1.6308	2.56452	4.42941	4.68777	4.59047	4.66677	5.08521	3.29043	8.75874e-11	7.58075e-09	-1.11015
TraesCS3A02G419800	0	0	0	0.023097	0	0	0	0.079071	9.01943	9.30652e-11	8.00765e-09	-13.892
TraesCS6A02G186500	2.23966	1.2127	2.23602	3.64023	5.02382	4.93178	5.57954	4.25668	4.6951	1.00678e-10	8.59216e-09	-1.30587
TraesCS6D02G365700	0	0	0	0	0	2.08646	0	0.078279	0	1.17138e-10	9.87064e-09	-11.8169
TraesCS1B02G212200	3.84206	4.084	7.29742	10.2555	10.2859	12.96	11.5342	12.6916	11.1776	1.34266e-10	1.11224e-08	-1.17831
TraesCS2D02G068400	1.5825	0.975551	1.43217	6.99722	4.63826	5.68485	4.22321	3.96418	3.23385	1.47948e-10	1.21325e-08	-1.8486
TraesCS4A02G309200	0.390903	0.459423	0.573396	1.31076	1.33927	1.74438	0.872042	1.18676	1.1101	1.65399e-10	1.34583e-08	-1.40935
TraesCS7D02G066700	1.80056	1.89302	2.78359	4.0952	4.18933	5.79271	5.87299	5.14798	6.6821	1.85799e-10	1.48873e-08	-1.2947
TraesCS7B02G171400	0	0	0.06521	0.372507	0.6013	0.434918	0.476037	0.611508	0.869856	2.61946e-10	2.04744e-08	-4.68985
TraesCS7A02G534300	0	0.290276	0.370615	6.83775	6.56159	6.71589	3.36618	2.30605	2.38157	2.64316e-10	2.06377e-08	-4.41355
TraesCS7A02G550200	0.619005	0.47864	0.524614	3.04535	3.05508	3.35501	1.45459	1.34385	1.70036	2.84621e-10	2.19892e-08	-2.10463
TraesCS5D02G057300	0.326067	0.26352	0.300846	2.72641	1.40505	1.85535	1.09741	1.56279	1.47368	2.90835e-10	2.24457e-08	-2.50666
TraesCS7A02G562600	1.19982	1.50445	1.26921	10.9792	11.2185	11.2962	4.95087	4.05441	4.88139	3.02143e-10	2.31239e-08	-2.57582
TraesCS1D02G078100	2.7108	2.14373	4.08704	6.15021	6.28015	7.19784	6.22354	7.17577	5.84867	3.23399e-10	2.46223e-08	-1.12029
TraesCS7A02G555700	6.64248	5.57035	6.934	59.5633	72.2933	76.5297	29.0041	23.2307	24.3043	3.52344e-10	2.67152e-08	-2.89541
TraesCS7A02G549100	1.30444	1.20992	1.22264	13.6511	16.1446	16.9276	7.30177	5.40542	4.33666	3.77378e-10	2.82918e-08	-3.09286
TraesCS7A02G549800	4.80423	4.24202	5.13066	48.723	51.435	53.6178	21.6444	17.1106	16.3864	3.84016e-10	2.87307e-08	-2.88132
TraesCS1B02G152000	0.130344	0.192226	0.299182	5.55834	5.7369	6.27613	1.8446	1.28512	1.38459	3.94251e-10	2.93767e-08	-4.15063
TraesCS6B02G016600	2.80833	2.96238	4.14784	5.74922	6.2182	8.16589	5.93807	6.35918	7.51163	4.00041e-10	2.96876e-08	-1.00971
TraesCS7A02G517800	3.21877	2.81276	3.86322	18.888	11.8185	12.2285	9.07185	8.49291	6.73591	4.40692e-10	3.23652e-08	-1.76449
TraesCS7A02G562300	0	0	0	0.998343	0.890607	1.22091	0.361015	0.321825	0.548009	4.78462e-10	3.4838e-08	-12.8207
TraesCS3B02G584700	0	0	0	0	0	0	0	0	2.63824	5.01336e-10	3.62161e-08	-12.1023
TraesCS2D02G035700	0.075443	0.066308	0.136317	0.648914	0.653967	0.338905	0.603915	0.827079	0.422104	5.304e-10	3.80907e-08	-2.65173
TraesCS5B02G533100	1.95484	2.59472	1.53082	3.75597	5.90554	5.13985	5.3247	7.93978	6.98881	5.39928e-10	3.86992e-08	-1.52737
TraesCS5A02G017900	0	0	0	0	0	0	0	0	1.12918	5.69454e-10	4.05777e-08	-10.878
TraesCS7A02G557200	0.066566	0	0.229271	2.99723	2.36384	3.19355	1.38262	1.23781	0.709021	5.90799e-10	4.19523e-08	-4.32808
TraesCS2D02G056100	3.05142	0.874288	3.06635	10.8927	10.3136	12.486	7.08309	7.31351	8.05163	5.97997e-10	4.24058e-08	-2.00525
TraesCS2B02G079900	0	0	0	0	0	0	0	0	0.841292	6.08892e-10	4.30536e-08	-10.4534
TraesCS2D02G174500	1.99442	1.27813	2.3835	3.27272	4.38009	4.57472	4.80783	5.17659	4.14241	6.37742e-10	4.47915e-08	-1.22017
TraesCS5B02G093300	1.51222	0.852095	1.50811	2.67824	2.62868	3.09175	2.97123	2.66804	2.84807	6.39503e-10	4.48722e-08	-1.12452
TraesCS7B02G298100	1.7549	2.1569	2.85523	6.48871	6.07429	5.50662	5.07754	7.77891	4.14791	6.70799e-10	4.68889e-08	-1.37381
TraesCS2D02G039700	1.3718	0.937045	1.14561	2.33189	2.29685	3.15365	2.41966	3.59698	2.48135	7.12468e-10	4.95185e-08	-1.23661
TraesCS7A02G093500	0	0	0	0	0	1.30414	0	0	0	7.15239e-10	4.96641e-08	-11.0858
TraesCS7A02G528600	0.064079	0	0.025739	0.732911	1.17644	1.09785	0.468138	0.214739	0.34449	7.62212e-10	5.23317e-08	-4.48927
TraesCS7A02G516600	0.962112	1.03712	0.943915	7.60593	7.00008	7.36635	3.43122	2.41067	2.29562	7.93474e-10	5.43256e-08	-2.35481
TraesCS7D02G164500	0	0	0	0	0	0	0	0	1.31015	8.68457e-10	5.92383e-08	-11.0925
TraesCS3B02G167300	0.735856	0.943191	0.835149	1.71795	1.62801	1.65312	1.71013	1.67763	2.15415	9.66168e-10	6.52964e-08	-1.06784
TraesCS2D02G071500	2.79987	1.58876	2.48612	7.33252	6.86017	7.98811	4.00691	5.01051	5.65009	1.01242e-09	6.80463e-08	-1.42222
TraesCS4A02G437500	0	0	0	0	0	0	0	0	0.754633	1.03992e-09	6.96396e-08	-10.2966
TraesCS7D02G230400	0.598912	0.496771	0.563407	1.0119	1.12652	1.38194	1.07431	1.35895	1.22093	1.04872e-09	7.01596e-08	-1.1125
TraesCS2B02G608400	0.311314	0.199392	0.433934	1.09153	1.42606	1.23874	0.92108	1.18679	0.92755	1.0997e-09	7.31757e-08	-1.84595
TraesCS2D02G064400	1.82339	0.706677	1.88859	6.09811	6.24588	7.19742	3.76863	4.12089	4.09872	1.11458e-09	7.39645e-08	-1.83503
TraesCS3B02G596200	0	0	0	0	0	0.023844	0	0	0.372336	1.15046e-09	7.62763e-08	-9.36698
TraesCS3D02G110000	2.39843	3.04215	2.63918	6.82683	6.42107	7.00321	4.58757	5.23937	5.91079	1.21466e-09	8.0099e-08	-1.15517
TraesCS1B02G089000	0.177977	0.164102	0.370041	0.676091	0.887293	1.18142	1.24287	1.63026	1.0674	1.24611e-09	8.18788e-08	-2.23081
TraesCS1D02G042200	0.958939	0.691384	1.15695	1.72992	2.26729	2.75091	1.88268	1.95832	2.52248	1.26032e-09	8.25903e-08	-1.2236
TraesCS6B02G209300	0.253837	0.051446	0.135289	0.732147	0.887074	1.39499	0.859995	0.968313	0.735329	1.29079e-09	8.40614e-08	-2.66226
TraesCS3A02G491400	2.21445	1.49863	1.91009	3.30693	4.20594	4.99402	4.76145	4.44189	4.07388	1.29019e-09	8.40614e-08	-1.19703
TraesCS5A02G019800	0.092953	0.092126	0.017854	0.540504	0.389301	0.329802	0.480428	0.501551	0.427762	1.354e-09	8.76756e-08	-2.71741
TraesCS5D02G338000	3.17548	1.91857	2.40155	4.41772	5.61996	4.97096	5.94599	6.70375	6.30319	1.44523e-09	9.29645e-08	-1.17979
TraesCS3A02G432900	0.757803	0.746905	1.72123	3.69594	3.6814	3.58866	3.60802	3.57462	4.53952	1.52129e-09	9.70072e-08	-1.81415
TraesCS7A02G008100	2.08867	1.52841	1.99976	2.91771	3.48536	5.30786	3.80341	4.23363	3.87735	1.53031e-09	9.74128e-08	-1.0725
TraesCS7A02G520100	4.75142	2.8156	3.0389	45.453	24.7458	8.04907	42.1029	23.2759	30.3121	1.54401e-09	9.80301e-08	-3.03564
TraesCS4A02G037900	0	0.021	0	0.235996	0.250147	0.394483	0.233881	0.243214	0.207219	1.59268e-09	1.00684e-07	-5.21957
TraesCS2D02G013300	0	0	0	0	0	0	0	0	0.309222	1.60752e-09	1.01448e-07	-9.00946
TraesCS2B02G056700	0.211976	0.037829	0.273698	1.05738	1.29644	2.59829	0.772271	3.41521	3.38486	1.83919e-09	1.14202e-07	-3.58041
TraesCS6D02G244400	0.580008	0.218481	0.53197	1.57578	1.32463	1.46091	2.13479	1.77816	1.54079	2.01388e-09	1.23897e-07	-1.88307
TraesCS4A02G447900	1.77311	1.67675	2.53216	3.28602	4.27924	4.41136	3.33158	4.82411	4.70262	2.23437e-09	1.36092e-07	-1.05367
TraesCS7B02G003900	0	0	0	0	0	0	0	0.754879	0	2.27008e-09	1.37924e-07	-10.2971
TraesCS2D02G057400	1.08067	0.546458	1.36795	5.46311	5.00381	4.47108	2.33881	2.55046	3.82231	2.29069e-09	1.38831e-07	-1.98115
TraesCS7A02G518700	0	0	0	0.592141	0.449202	0.303638	0.200646	0.190442	0.140464	2.32167e-09	1.40593e-07	-11.6108
TraesCS2B02G241600	0.618243	0.523039	0.556914	1.24638	2.84639	1.87634	1.81963	1.82635	1.27973	2.36934e-09	1.43126e-07	-1.68157
TraesCS7A02G517100	0.081831	0.126783	0.076391	1.18085	1.37956	1.08326	0.480494	0.559936	0.379407	2.53918e-09	1.52009e-07	-3.15108
TraesCS7A02G524400	0.140731	0.166467	0.243624	2.08822	2.48885	2.76206	0.793083	0.618693	0.813593	2.56674e-09	1.53284e-07	-3.11803
TraesCS7A02G466300	0.173895	0.140706	0.07309	0.917993	3.42911	5.36002	0.7852	1.22362	1.7049	2.65723e-09	1.58302e-07	-4.11343
TraesCS2A02G089500	0.482819	0.396448	0.706482	1.11962	1.24555	1.16218	1.49772	1.46887	1.06749	2.68591e-09	1.59621e-07	-1.25349
TraesCS2A02G023500	0.021653	0.041551	0.073803	0.379622	0.457731	0.681164	0.238723	0.234648	0.225333	3.5126e-09	2.04285e-07	-3.01643
TraesCS2D02G429900	1.4684	1.94865	2.27525	4.38954	4.51825	4.51516	3.58164	4.06537	3.03243	3.80809e-09	2.19901e-07	-1.08209
TraesCS3B02G311000	0.882632	0.939728	1.33345	2.44446	2.16279	1.88884	2.59883	2.37777	1.872	3.91662e-09	2.25106e-07	-1.08018
TraesCS7A02G513100	0	0	0	0.619644	0.25585	0.700946	0.267016	0.15422	0.146844	4.2591e-09	2.42712e-07	-11.8034
TraesCS2D02G070000	2.15098	0.725319	2.40983	7.27748	5.29759	8.0885	4.83956	6.04868	6.14285	4.26263e-09	2.42712e-07	-1.83408
TraesCS7A02G514900	3.27603	2.70787	3.83728	28.2349	28.9318	29.1471	12.5458	9.8886	10.3977	4.2849e-09	2.43602e-07	-2.60069
TraesCS5D02G378200	0.714887	0.973277	1.05512	1.69772	2.22657	2.01535	2.11331	2.14823	1.88145	4.88416e-09	2.74062e-07	-1.13896
TraesCS2D02G253100	1.65309	1.72191	1.1598	4.42744	4.19606	3.28167	3.60592	3.70217	2.4691	5.13599e-09	2.87533e-07	-1.25741
TraesCS2D02G058900	0.241548	0.079005	0.27523	1.11263	1.04749	0.809001	0.6597	0.74551	1.12415	5.74163e-09	3.19248e-07	-2.20617
TraesCS1A02G108500	0	0	0	0.964329	0.47948	0.681018	0.341049	0.84219	0.491272	5.90725e-09	3.27236e-07	-12.6285
TraesCS7D02G308300	0.361204	0.267639	0.400276	0.769364	1.04697	1.11018	0.843828	1.51879	1.07098	6.47267e-09	3.55852e-07	-1.62764
TraesCS7D02G333900	1.22294	1.32259	1.70752	4.02179	3.95563	2.75104	4.23185	2.90747	2.35395	6.55432e-09	3.59533e-07	-1.24934
TraesCS5B02G117300	0	0	0	0.376857	0.891229	0.84038	0.458654	0.609829	0.263436	6.68096e-09	3.64843e-07	-12.4853
TraesCS1D02G160200	4.19916	3.18556	4.61489	9.58017	9.93136	9.96474	7.21948	7.06132	6.99761	7.18641e-09	3.88399e-07	-1.08055
TraesCS4B02G167700	2.24966	1.48072	3.98629	7.96599	7.36771	8.01314	9.02852	10.1686	5.41096	7.56046e-09	4.07116e-07	-1.63563
TraesCS2D02G060600	0.157876	0.391537	0.23884	1.58586	1.08929	1.74308	1.13035	1.33782	0.781736	8.53109e-09	4.54713e-07	-2.28215
TraesCS2D02G061800	1.27834	0.267846	2.88959	10.6276	11.8763	10.1502	8.26182	7.72443	7.22101	8.93413e-09	4.74291e-07	-2.65459
TraesCS3D02G298900	0.814056	0.560366	1.09538	1.94162	3.46244	3.10128	1.62378	3.13086	2.92981	9.21255e-09	4.85929e-07	-1.71262
TraesCS6B02G389800	7.30388	10.5596	12.3994	16.5855	21.1555	22.3837	19.0497	19.7263	23.9463	9.29421e-09	4.89346e-07	-1.02124
TraesCS7A02G146700	0.124194	0.109768	0.261863	0.467993	0.475295	0.73074	0.71414	0.648576	0.622973	1.00809e-08	5.24741e-07	-1.88383
TraesCS3B02G435200	0.465079	0.711333	0.630433	1.40835	1.2443	1.02599	1.44114	1.62164	1.3846	1.03636e-08	5.37062e-07	-1.16908
TraesCS7A02G557800	1.07562	0.95161	1.11477	8.48782	10.6128	10.3001	3.52207	3.27211	3.76474	1.05818e-08	5.45783e-07	-2.66879
TraesCS6A02G225700	0.644141	0.55267	0.701071	1.53075	1.56884	1.81605	1.25838	1.41064	1.11231	1.25626e-08	6.35039e-07	-1.19612
TraesCS3A02G122600	0	0.075258	0	1.24211	0.591606	0.543495	0.369365	0.522972	0.484674	1.34572e-08	6.75111e-07	-4.64052
TraesCS7B02G446400	4.94571	3.70802	6.37329	7.70054	9.37106	13.9233	14.7468	13.2996	15.2312	1.34934e-08	6.76469e-07	-1.30527
TraesCS4B02G038100	0.323715	0.30166	0.673173	0.880744	1.17422	1.77058	2.69268	1.61786	1.88763	1.38157e-08	6.88861e-07	-1.94845
TraesCS7A02G466400	0.329867	0.238521	0.596412	1.35956	3.04866	5.67224	1.0572	3.60159	4.97963	1.46253e-08	7.21389e-07	-3.08142
TraesCS2D02G060000	1.06316	0.565063	1.34564	3.62081	3.37879	3.79835	2.09932	2.56958	2.31798	1.46574e-08	7.22484e-07	-1.58023
TraesCS1A02G132300	0.177422	0.1139	0.140411	0.449089	0.429302	1.38227	1.7532	1.26944	1.2459	1.47501e-08	7.26568e-07	-2.9187
TraesCS2D02G263100	0.504387	0.524406	0.836504	1.33095	1.9902	2.05763	1.71548	1.65944	1.17453	1.55057e-08	7.60215e-07	-1.41213
TraesCS5A02G414100	0.286049	0.293785	0.311304	0.677154	0.761704	0.914693	0.876447	1.05412	1.123	1.58291e-08	7.74002e-07	-1.60114
TraesCS3D02G461900	0	0	0	0.855534	0.301243	0.791034	0.404035	0.783958	0.533757	1.58471e-08	7.74365e-07	-12.5784
TraesCS4B02G264100	0	0	0	0.089523	0.035774	0.139832	0.247596	0.212837	0.141122	1.59846e-08	7.79527e-07	-10.4963
TraesCS4A02G136800	0.929673	0.784127	0.666028	4.8932	3.18043	3.7857	2.39389	2.39222	1.71086	1.60482e-08	7.82108e-07	-1.94735
TraesCS3A02G235800	1.8797	2.08032	1.39274	4.38652	3.88308	2.94305	3.20197	4.26501	3.7361	1.69971e-08	8.22891e-07	-1.06615
TraesCS3B02G298100	1.57259	2.41589	2.89977	4.07372	4.52903	4.82001	5.80087	4.56623	5.7519	1.72501e-08	8.34041e-07	-1.10055
TraesCS3B02G573500	0.04503	0.04665	0.168252	0.547343	0.624023	0.96106	0.613757	0.685661	0.842675	1.73097e-08	8.36371e-07	-3.03956
TraesCS7A02G523700	0	0	0	0.639909	0.695292	0.379665	0.314841	0.20119	0.219271	1.73764e-08	8.39042e-07	-11.9956
TraesCS7A02G568700	0.008633	0	0	0.262259	0.281172	0.25713	0.156682	0.117376	0.017372	1.74411e-08	8.41057e-07	-5.98288
TraesCS7A02G524900	0.165676	0.338974	0.333974	9.22499	4.20135	3.82706	1.31424	0.823068	1.27043	1.87563e-08	8.9799e-07	-3.62275
TraesCS5A02G376700	0.750236	0.687479	0.86166	1.63023	1.55453	1.97137	1.94263	1.55831	1.25794	1.89121e-08	9.04861e-07	-1.10837
TraesCS2A02G041400	4.15852	2.25532	3.34687	5.55132	6.92938	9.91165	6.83211	7.45517	7.17171	1.94378e-08	9.25785e-07	-1.16756
TraesCS1B02G204900	0	0	0.0275042	0.455206	0.450805	0.261907	0.33512	0.162359	0.103719	2.08152e-08	9.80572e-07	-5.00724
TraesCS1B02G034500	0.0135	0.028066	0.015942	0.16076	0.148423	0.631431	0.169599	0.232955	0.190289	2.09855e-08	9.8796e-07	-3.73688
TraesCS7A02G517900	1.29474	1.74665	1.95266	8.59743	8.16797	8.87681	3.66124	3.47537	3.84683	2.24438e-08	1.05055e-06	-1.87457
TraesCS6B02G017900	1.71025	0.842282	1.18876	4.43075	3.09922	2.52122	5.1587	3.72282	3.21143	2.44698e-08	1.13381e-06	-1.56532
TraesCS5B02G268200	0	0	0	0.468215	0.462547	0.579448	0.188699	0.326275	0.174243	2.77015e-08	1.26518e-06	-11.8399
TraesCS7A02G540500	0.29776	0.170233	0.103724	3.05536	4.13668	2.44559	1.32559	0.69226	1.50722	2.78825e-08	1.27187e-06	-3.52501
TraesCS7A02G557600	0.036154	0	0.043678	0.414904	0.349864	0.748019	0.309378	0.191538	0.201374	2.81027e-08	1.28112e-06	-3.79425
TraesCS1D02G113500	0.826131	0.930436	0.963729	1.58473	1.56502	2.03938	1.84651	1.94807	1.91325	2.88481e-08	1.31265e-06	-1.00209
TraesCS2B02G275800	0.997406	0.91037	1.31093	1.80597	1.98375	2.29937	3.10468	3.43491	2.57862	2.96871e-08	1.34665e-06	-1.24021
TraesCS2B02G412200	0.201314	0.146041	0.361278	0.659726	0.731941	0.8422	0.621784	0.695935	0.891011	2.98368e-08	1.35094e-06	-1.64829
TraesCSU02G060500	0.80209	0.82195	0.837431	1.7501	2.00634	2.8369	2.66979	1.39157	1.86309	3.06738e-08	1.38456e-06	-1.34639
TraesCS5D02G191800	4.91621	3.81667	5.54974	6.22196	9.49006	13.3269	12.7105	11.2468	9.94379	3.12053e-08	1.40424e-06	-1.13972
TraesCS2B02G242100	2.40569	1.99089	3.87698	4.81018	4.91792	6.6407	6.12493	7.34371	7.54757	3.39604e-08	1.51796e-06	-1.17588
TraesCS1B02G064900	0.117441	0.304998	0.290692	0.555078	0.909135	0.900151	0.968911	0.917124	0.926351	3.41472e-08	1.52262e-06	-1.85981
TraesCS2D02G176500	9.11349	10.4965	10.6453	26.0409	26.8519	21.3816	16.6919	17.2333	15.4944	3.63112e-08	1.60837e-06	-1.03152
TraesCS4B02G074800	2.16134	1.09391	1.60703	3.06553	3.60012	4.88711	3.78358	4.25775	3.64325	3.7376e-08	1.65055e-06	-1.25674
TraesCS1B02G317800	0.597818	0.447714	0.960783	1.46779	1.85989	2.80375	2.11023	1.78258	1.98811	3.89706e-08	1.71375e-06	-1.5819
TraesCS1B02G027000	1.02123	0.905499	1.56277	1.62891	2.67107	3.34461	3.87557	3.30362	3.26773	3.97764e-08	1.74387e-06	-1.37422
TraesCS3B02G526400	0	0	0	0.54662	0.673427	0.183294	0.213967	0.204646	0.187403	4.26427e-08	1.85193e-06	-11.7095
TraesCS5B02G264100	1.53383	1.20776	2.28201	3.23172	3.38678	4.56842	3.71811	3.89372	3.34057	4.56698e-08	1.96825e-06	-1.13982
TraesCS1D02G123500	7.51498	5.30267	6.88384	15.0218	16.6442	12.0248	13.2551	13.1247	9.65998	4.65398e-08	2.00222e-06	-1.01683
TraesCS7A02G526700	0	0	0	0.066398	0.112156	0.149952	0.050452	0.057395	0.045528	4.67011e-08	2.00563e-06	-9.6495
TraesCS2A02G348600	2.08432	2.45501	2.52015	4.85039	4.45781	3.31669	5.1881	6.26283	5.65396	4.66937e-08	2.00563e-06	-1.07427
TraesCS2B02G292900	1.30673	0.937046	1.33051	2.71274	2.74906	2.60918	3.13045	2.76471	2.05271	5.48338e-08	2.30368e-06	-1.16404
TraesCS3B02G037100	0.092525	0.175408	0.388602	2.79678	2.68933	3.82344	0.778047	6.00757	1.42494	5.51628e-08	2.3143e-06	-3.738
TraesCS7A02G561100	0.104293	0.156661	0.154912	1.15901	2.02572	1.78441	0.714541	0.367557	0.366966	5.71595e-08	2.38365e-06	-2.94798
TraesCS1D02G280400	1.67889	2.32424	2.91552	5.19811	4.42268	5.06814	4.88471	4.51208	4.38445	5.75863e-08	2.39827e-06	-1.04089
TraesCS2D02G064600	56.4774	25.0974	52.1888	171.322	175.481	191.594	101.466	115.09	115.983	6.41413e-08	2.63439e-06	-1.70288
TraesCS6D02G266400	0	0	0	0.178401	0.431177	0.163417	0.247723	0.205184	0.168622	6.60693e-08	2.69847e-06	-11.1825
TraesCS7A02G558300	1.45113	1.65902	1.70566	4.717	4.53963	5.52416	3.95902	3.1665	2.7329	6.74256e-08	2.74471e-06	-1.35511
TraesCS5A02G023400	0	0	0	0.316933	0.18601	0.262142	0.103485	0.136883	0.311884	6.86324e-08	2.78919e-06	-11.1004
TraesCS7A02G552700	0	0	0.035104	0.344342	0.375093	0.314628	0.22134	0.102438	0.275608	6.98149e-08	2.83098e-06	-4.54014
TraesCS2B02G250200	0.664232	0.902388	1.02742	1.57631	2.74358	3.44594	8.06195	7.52173	5.5534	7.41221e-08	2.9842e-06	-2.47794
TraesCS2A02G278100	0	0	0	0.131914	0.220695	0.105112	0.234294	0.19411	0.161523	7.47816e-08	3.0091e-06	-10.7699
TraesCS2A02G260800	0.296419	0.258511	0.164928	0.868192	0.525896	0.92435	1.5416	1.64975	1.22574	7.9336e-08	3.16804e-06	-2.22601
TraesCS7A02G549000	0	0	0	0.109078	0.19346	0.292669	0.304842	0.120903	0.220352	8.29517e-08	3.28561e-06	-11.0146
TraesCS3B02G573400	0.080369	0.035683	0.095322	0.297578	0.261977	0.247369	0.25281	0.30719	0.236253	8.58674e-08	3.38648e-06	-1.92306
TraesCS1A02G127700	1.80646	1.93384	2.3825	4.36256	3.72819	4.73166	5.56821	4.24946	4.28362	9.32307e-08	3.64942e-06	-1.13661
TraesCS3D02G279700	0.113134	0.203273	0.154337	0.552367	0.830699	0.658518	0.4646	0.492026	0.981589	1.00342e-07	3.89249e-06	-2.07968
TraesCS7B02G024400	0	0	0	0.370448	0.423315	0.407819	0.138163	0.376014	0.283014	1.00452e-07	3.8947e-06	-11.7019
TraesCS2D02G138800	0.867275	0.863353	1.19106	1.72966	2.47105	1.888	2.41119	1.89075	2.07007	1.01275e-07	3.92456e-06	-1.09251
TraesCS7D02G119700	2.52233	1.92978	3.72264	4.62256	4.70285	5.71935	6.57181	5.55701	6.37885	1.09967e-07	4.23898e-06	-1.03717
TraesCS7A02G544700	1.09264	1.21552	1.45489	8.79201	11.4676	11.6242	4.16004	3.42091	3.88438	1.10612e-07	4.26161e-06	-2.52603
TraesCS3A02G310500	1.30735	0.470689	1.31801	3.23456	3.22762	3.61738	2.63157	3.53037	2.08774	1.11567e-07	4.2939e-06	-1.56565
TraesCS5A02G129300	1.18777	0.790353	1.39877	2.22593	2.50402	3.48355	2.65452	2.44258	2.13738	1.1544e-07	4.42439e-06	-1.19365
TraesCS7B02G259100	0.663847	0.945829	1.20871	4.35577	3.42753	3.04841	2.33261	1.90365	2.01954	1.23494e-07	4.69712e-06	-1.6
TraesCS1D02G042700	0	0	0	0.110545	0.130711	0.098062	0.200013	0.077181	0.127792	1.23772e-07	4.70443e-06	-10.2767
TraesCS5B02G362500	0.524878	0.510426	0.538095	2.38303	3.00558	3.05908	2.28568	0.851687	3.44644	1.30815e-07	4.94652e-06	-2.25603
TraesCS3D02G454600	1.16014	0.819354	1.23084	1.96906	2.54565	2.73475	2.51586	2.70472	2.66909	1.31072e-07	4.95366e-06	-1.23749
TraesCS6A02G322500	1.01894	0.606581	0.859056	2.60139	2.20983	1.95606	2.57992	2.3942	1.34125	1.34559e-07	5.07502e-06	-1.39658
TraesCS4A02G265500	1.68797	2.04957	2.49584	4.60186	6.30588	6.16218	4.60902	4.11934	4.48356	1.37063e-07	5.143e-06	-1.28037
TraesCS2D02G066300	0.252216	0.09834	0.215157	0.426574	0.833525	1.19322	0.777464	0.641148	0.550909	1.37992e-07	5.16467e-06	-1.96683
TraesCS5D02G558500	2.08508	3.06249	4.1121	8.49444	6.31861	6.2835	6.6052	6.49668	6.35972	1.44814e-07	5.37615e-06	-1.13096
TraesCS7D02G160100	0.927996	1.12026	0.834927	3.3531	3.05307	1.98637	2.91087	2.25798	1.65883	1.46717e-07	5.43579e-06	-1.40026
TraesCS3A02G122800	2.89908	2.1552	4.21346	5.44697	5.8208	6.94522	8.24154	8.3468	7.75252	1.55791e-07	5.73147e-06	-1.199
TraesCS1D02G136600	0	0	0	0.318084	0.800435	0.607786	1.15247	0.214197	0.356705	1.57452e-07	5.7839e-06	-12.4892
TraesCS4A02G347000	0.035102	0	0.047255	0.902004	0.740888	0.850135	0.297502	0.204469	0.600361	1.62179e-07	5.9308e-06	-4.4481
TraesCS5A02G353900	0.895968	1.41702	1.21935	2.17009	2.41702	2.58191	2.76068	2.80952	2.14048	1.64253e-07	6.00066e-06	-1.07465
TraesCS4B02G305600	0.06591	0	0	0.631493	0.384132	0.276403	0.337183	0.548597	1.77383	1.77255e-07	6.38157e-06	-4.90581
TraesCS3D02G154300	0.218837	0.229279	0.241317	0.944319	0.910502	0.735281	0.7847	0.60065	0.438362	1.79751e-07	6.45442e-06	-1.67854
TraesCS7A02G517600	0.925698	0.7257	0.955669	4.3296	4.54165	4.20108	1.82823	1.64297	1.96569	1.79852e-07	6.4549e-06	-1.82774
TraesCS2D02G504600	0.037647	0.129615	0.204293	0.42408	0.977232	0.528631	0.826913	0.70978	0.811493	1.86661e-07	6.66989e-06	-2.52533
TraesCS7D02G050900	0	0	0	0.10482	0.215994	0.049721	0.252945	0.345742	0.121366	1.93827e-07	6.89239e-06	-10.8279
TraesCS2D02G059800	4.50484	1.54695	2.76562	12.4619	13.6086	9.23535	6.75812	7.80837	6.0799	2.16682e-07	7.57304e-06	-1.66577
TraesCS5B02G129900	1.2967	0.869061	0.787815	1.92274	2.57251	3.76789	3.11786	6.40293	4.23273	2.18141e-07	7.60592e-06	-1.89806
TraesCS4A02G086600	0.308042	0.388298	0.781764	0.969698	1.80348	1.82844	1.77588	1.49064	1.10981	2.22599e-07	7.74306e-06	-1.60264
TraesCS7D02G512600	0.268515	0.162593	0.570484	0.646556	1.18664	1.47595	1.50318	1.85793	1.46687	2.34113e-07	8.0936e-06	-2.02222
TraesCS4A02G107100	1.6628	0.920743	0.917716	8.05944	7.38081	11.3148	3.43492	2.17159	4.99259	2.38586e-07	8.21728e-06	-2.41532
TraesCS2D02G062900	2.02362	0.774584	2.05383	8.54358	8.46687	8.66562	4.93671	4.70289	4.58813	2.45392e-07	8.43586e-06	-2.03986
TraesCS1D02G027000	0.771453	0.365062	0.438146	1.96529	3.37004	1.84477	1.27779	1.46564	1.6929	2.49649e-07	8.56213e-06	-1.88305
TraesCS5D02G413600	1.06424	1.19754	0.991346	2.42869	2.71739	2.25355	2.55673	1.82232	2.35615	2.68008e-07	9.13628e-06	-1.11936
TraesCS2B02G222100	3.18114	2.28492	3.79344	4.61332	5.94528	6.70503	6.4371	8.72197	5.57817	2.72058e-07	9.25286e-06	-1.03703
TraesCS6B02G313300	0.400044	0.469047	0.696055	1.22806	1.21109	1.3728	1.0474	1.47665	1.5434	2.77044e-07	9.41371e-06	-1.33179
TraesCS2A02G219700	0	0	0	0.216287	0.074524	0.215743	0.24115	0.177836	0.115196	2.8159e-07	9.54168e-06	-10.7604
TraesCS2A02G216700	0.647178	0.390091	0.662532	0.869209	1.38371	1.76788	1.46758	2.04704	1.75878	2.81992e-07	9.54875e-06	-1.45097
TraesCS7A02G102800	0.550755	0.341824	0.939468	2.10683	1.78667	1.89742	1.34305	1.83912	1.62895	2.8339e-07	9.58499e-06	-1.53281
TraesCS5B02G073400	0.226745	0.11728	0.139409	0.585102	0.725668	0.449041	0.807776	1.04237	0.66494	2.85914e-07	9.6659e-06	-2.1445
TraesCS3D02G052300	0.072855	0.094345	0.215979	0.764055	0.611792	0.204839	1.09619	1.31916	0.997506	3.11672e-07	1.04167e-05	-2.70397
TraesCS5B02G214700	0.04858	0	0	0.156796	0.212487	0.350451	0.355564	0.398124	0.461591	3.48376e-07	1.14814e-05	-4.31584
TraesCS5D02G556500	0.167162	0.214246	0.203409	0.58927	0.661809	0.753481	0.39336	0.721358	0.447043	3.59517e-07	1.17956e-05	-1.60838
TraesCS2D02G067300	0.31174	0.177239	0.204813	1.19206	1.15139	1.27087	0.542624	0.535603	0.745134	3.74872e-07	1.22283e-05	-1.97041
TraesCS7A02G533800	0.036562	0.012842	0.01087	0.58044	0.362619	0.193424	0.172131	0.108279	0.112911	3.96094e-07	1.28293e-05	-3.66567
TraesCS1B02G299500	0.618193	0.489022	0.906232	1.5667	2.00728	2.33075	1.85054	1.38848	1.36922	4.12257e-07	1.32678e-05	-1.38443
TraesCS5A02G380700	0.339069	0.31429	0.390696	0.730986	0.984245	0.6207	0.942444	0.728868	0.651008	4.17943e-07	1.33951e-05	-1.15759
TraesCS2A02G312000	0.217636	0.549624	0.599557	1.0764	1.48602	2.1866	1.57499	2.64761	2.07381	4.36962e-07	1.39076e-05	-2.01456
TraesCS3A02G518000	0.874486	0.766273	0.672184	1.90892	2.33581	2.78778	1.60918	1.62838	1.49629	4.39455e-07	1.39687e-05	-1.34687
TraesCS2D02G545900	0.700714	0.293643	0.675607	1.34923	2.70845	2.99526	1.06229	1.76846	1.81155	4.52948e-07	1.43232e-05	-1.80803
TraesCS5A02G532300	0	0	0	0.161323	0.065179	0.180251	0.27728	0.544663	0.106006	4.86442e-07	1.52314e-05	-11.1193
TraesCS2B02G196500	0	0	0	0.12377	0.218228	0.124695	0.044716	0.194575	0.275555	4.9828e-07	1.55622e-05	-10.6759
TraesCS2B02G073600	1.88252	1.60492	2.64146	4.25956	4.6947	5.34923	3.68524	4.89836	2.85604	5.12995e-07	1.59675e-05	-1.07049
TraesCS6A02G348300	0.737332	0.798048	0.935663	1.51793	1.62209	1.86489	1.61493	2.2332	1.49551	5.357e-07	1.66038e-05	-1.06624
TraesCS5B02G006400	1.0689	0.562905	0.965674	2.12125	2.32474	1.80957	1.6734	1.82046	1.66705	5.70558e-07	1.75802e-05	-1.13593
TraesCS5B02G072900	0.990223	0.824476	0.754656	2.51378	2.23168	1.84437	1.50149	1.74673	1.34595	5.80759e-07	1.78496e-05	-1.12196
TraesCS2B02G048700	1.82675	1.60495	2.98213	4.60044	3.80485	3.597	5.08654	4.80388	5.72847	5.81996e-07	1.78801e-05	-1.10652
TraesCS5D02G303100	1.30976	1.69715	1.834	3.33414	3.70153	2.30979	2.95637	3.60388	4.0376	5.92845e-07	1.81526e-05	-1.04256
TraesCS2D02G067700	0.388869	0.195047	0.332052	1.11088	1.38309	1.23931	0.726007	0.636408	0.944023	6.59264e-07	1.99615e-05	-1.72112
TraesCS3B02G091000	0.38265	0.336493	0.382003	0.731827	0.737731	0.853597	0.966744	0.549168	0.86367	6.77062e-07	2.04212e-05	-1.09449
TraesCS2A02G105100	1.52608	1.71724	1.88414	2.50408	4.45807	4.10122	2.95792	3.52586	3.56569	6.77227e-07	2.04212e-05	-1.0418
TraesCS7A02G553100	1.94723	1.97443	2.61917	12.596	13.0606	14.1813	6.25264	4.75629	5.12684	6.83962e-07	2.05735e-05	-2.0972
TraesCS6B02G386000	0.729308	0.902448	1.0333	1.34309	1.59871	1.78546	2.27651	1.85366	1.89863	7.35484e-07	2.18635e-05	-1.01291
TraesCS3D02G032300	0	0	0.020668	0.286002	0.517099	0.310036	0.03753	0.232018	0.167501	7.68273e-07	2.27277e-05	-5.2289
TraesCS2D02G050200	0	0	0	0.714116	0.538089	0.938962	0	0.978532	0.179792	7.90235e-07	2.32555e-05	-12.4467
TraesCS5B02G144500	0.394397	0.217839	0.395298	0.625635	1.02746	1.27377	1.06426	0.975462	0.946109	7.97107e-07	2.34296e-05	-1.55299
TraesCS7A02G567600	0.056746	0	0.072515	1.41712	0.919138	1.39811	0.749491	0.580304	0.270322	7.9773e-07	2.34385e-05	-4.36699
TraesCS3D02G074400	0.317964	0.273029	0.629346	1.00402	0.879695	2.50994	3.8707	2.32256	4.11141	8.41534e-07	2.45779e-05	-2.5903
TraesCS1B02G373100	0.944129	0.62835	0.750697	2.45492	2.67413	1.48825	1.70599	1.72327	1.62389	8.52049e-07	2.47962e-05	-1.32869
TraesCS7A02G533400	0.290379	0.22599	0.294384	2.17306	1.21479	1.1932	0.899923	0.571421	0.933251	8.56974e-07	2.48902e-05	-2.10706
TraesCS5D02G492100	0.091467	0.039682	0.059475	0.203427	0.309973	0.35726	0.29796	0.22866	0.224496	9.37009e-07	2.68955e-05	-2.08877
TraesCS2D02G063100	3.09762	1.63615	2.29184	6.83292	6.14353	8.98256	4.82528	4.61084	4.32379	9.41863e-07	2.69845e-05	-1.34599
TraesCS7A02G386800	0	0	0	0.155181	0.261693	0.105655	0.211203	0.276751	0.098056	9.62397e-07	2.74937e-05	-10.8514
TraesCS7D02G264400	1.47873	1.79837	1.61795	4.25446	3.48675	2.25745	4.6797	4.02036	4.00864	9.63163e-07	2.74957e-05	-1.21376
TraesCS1B02G151800	0.334371	0	0.326504	13.0959	13.4437	12.9146	4.15374	2.84348	3.92884	1.03515e-06	2.91846e-05	-5.25234
TraesCS5B02G026800	0.212406	0.367753	0.625448	0.929303	1.08259	1.2508	1.17229	0.96186	1.10025	1.06028e-06	2.97701e-05	-1.43004
TraesCS7A02G146400	0.034526	0	0.024407	0.140511	0.217365	0.174057	0.204696	0.217681	0.33409	1.07272e-06	3.00734e-05	-3.45036
TraesCS2D02G059000	0.217134	0.069179	0.377572	1.28966	1.02981	1.59154	0.629042	0.726285	1.13444	1.12222e-06	3.12818e-05	-2.26924
TraesCS6A02G025000	0.802457	0.813572	1.59807	2.10153	2.20733	2.37023	1.85522	2.31972	2.2238	1.16568e-06	3.24074e-05	-1.02464
TraesCS1A02G265800	0.91306	0.411568	0.652387	2.04798	1.57507	2.32997	1.87165	1.74896	1.89431	1.19054e-06	3.30019e-05	-1.53621
TraesCS5B02G042400	0.339553	0.308352	0.517307	1.09831	0.899692	1.02442	0.825661	0.995821	0.78374	1.24816e-06	3.43232e-05	-1.27194
TraesCS7D02G310900	4.46133	3.01648	2.60572	5.23477	7.6124	9.2398	7.38031	7.5307	6.9237	1.32775e-06	3.61597e-05	-1.12293
TraesCS4A02G320800	0.558591	0.287598	0.341245	0.629248	1.162	1.9828	1.71784	1.59809	1.29535	1.35939e-06	3.69118e-05	-1.82002
TraesCS7A02G538600	0.832779	1.01878	1.02003	5.65688	6.03201	7.60936	2.76634	2.40642	2.12542	1.40928e-06	3.80411e-05	-2.21131
TraesCS7A02G473200	0.081174	0.067589	0	0.371941	0.442779	0.549978	0.378744	0.338466	0.324656	1.41694e-06	3.81917e-05	-3.01589
TraesCS7A02G521600	0	0	0	0.132162	0.191515	0.112478	0.341193	0.154209	0.162396	1.42592e-06	3.83774e-05	-10.8323
TraesCS3B02G327100	0.449129	0.33838	0.190489	0.897237	1.16705	0.786757	1.56628	1.44697	0.898587	1.4676e-06	3.93262e-05	-1.78974
TraesCS1B02G248300	1.05572	1.08067	0.922694	2.24938	2.79639	2.51932	2.33852	1.26497	2.36121	1.47084e-06	3.93844e-05	-1.14497
TraesCS2A02G009100	0.007835	0	0.138807	0.595823	0.668138	0.520227	0.644939	0.468304	0.528922	1.47409e-06	3.9428e-05	-3.54631
TraesCS7A02G521000	0	0	0	0.354278	0.24472	0.269699	0.07245	0	0.127196	1.57779e-06	4.17454e-05	-10.7981
TraesCS7A02G550600	0.140641	0.147292	0.088427	2.14557	1.92073	1.39634	0.327861	0.463658	0.451748	1.58432e-06	4.18729e-05	-3.15525
TraesCS7D02G386300	0.137904	0.175509	0.260702	1.06887	1.25286	0.964667	0.553503	0.554416	0.402247	1.59076e-06	4.19826e-05	-2.06259
TraesCS4A02G120200	0.250818	0.18349	0.147553	1.88669	1.91571	1.84298	1.79055	0.673002	2.15925	1.63185e-06	4.29437e-05	-3.14136
TraesCS7D02G405300	0.120762	0.252522	0.440875	1.13342	1.00196	0.709785	0.946622	1.22495	0.707569	1.63804e-06	4.306e-05	-1.81372
TraesCS1B02G171300	0.183018	0.233991	0.245788	0.833264	0.937387	0.586732	0.623019	0.745496	0.465273	1.78054e-06	4.62921e-05	-1.66071
TraesCS6D02G302400	1.16076	0.800965	1.09487	2.14881	1.99459	1.95011	2.67214	1.96761	1.61791	1.78557e-06	4.64031e-05	-1.01465
TraesCS3A02G180600	0.38512	0.451598	1.23498	1.91843	2.14327	1.7374	1.98734	1.80479	2.73464	1.79786e-06	4.66929e-05	-1.57281
TraesCS2D02G042100	0.555344	0.487417	0.857128	1.59487	1.70729	2.03061	1.05528	1.115	1.38102	1.80893e-06	4.69472e-05	-1.2253
TraesCS5A02G381700	5.39479	4.18221	8.69785	10.4513	11.3294	11.6899	12.3044	12.5369	16.5323	1.8865e-06	4.87019e-05	-1.03403
TraesCS4D02G301100	3.97989	1.01952	5.10531	7.43757	9.42051	14.3394	12.9024	12.0033	9.38253	1.9004e-06	4.89779e-05	-1.69615
TraesCS7B02G361500	0.311434	0.362994	0.9571	1.58192	1.27117	1.99539	3.651	3.4066	3.62799	1.92216e-06	4.95006e-05	-2.25114
TraesCS7B02G331900	0.102561	0	0.278802	1.10851	0.973141	1.67924	1.46462	0.581055	1.19568	2.00156e-06	5.13473e-05	-3.19858
TraesCS7A02G532000	0.120619	0	0.253249	6.25998	3.68071	4.07808	1.85579	1.8337	1.02368	2.10263e-06	5.35471e-05	-4.64683
TraesCS2D02G059300	1.70266	0.769221	1.4086	4.1288	4.67757	4.40317	1.99958	2.64467	2.91385	2.13499e-06	5.4277e-05	-1.42003
TraesCS6B02G283900	0.080878	0.03305	0.115523	0.260225	0.303058	0.219283	0.410673	0.362541	0.35441	2.18126e-06	5.52999e-05	-2.05746
TraesCS2A02G329000	0.602906	0.333171	0.631443	1.20194	1.93419	2.02394	1.41827	1.00895	1.25049	2.19448e-06	5.55777e-05	-1.4952
TraesCS2B02G501000	0.90151	0.823594	1.45915	4.96767	5.13959	1.77658	3.13645	12.5379	13.3588	2.20803e-06	5.5863e-05	-2.68367
TraesCS1A02G075800	0.374134	0.666214	0.751255	1.3136	2.11321	1.25004	1.31568	1.68579	1.30271	2.20929e-06	5.58755e-05	-1.32563
TraesCS7A02G546000	0	0	0	0.051115	0.063845	0.108764	0.076321	0.163483	0.167709	2.26219e-06	5.68997e-05	-10.039
TraesCS4D02G357100	0.104524	0.086389	0.288942	0.643555	0.566971	1.21433	0.603063	3.09779	0.895788	2.30154e-06	5.7751e-05	-2.87111
TraesCS2D02G067000	0.14437	0.045323	0.081194	0.336902	0.330138	0.445656	0.208932	0.309283	0.45666	2.3422e-06	5.86909e-05	-1.94606
TraesCS1A02G042700	0.137262	0.094001	0.339675	0.535054	0.582507	0.833988	1.8005	1.3689	1.49761	2.41177e-06	6.0249e-05	-2.53511
TraesCS4A02G329500	0.22779	0.16109	0.358645	1.00619	0.928377	0.574297	0.814207	0.712136	0.756733	2.49793e-06	6.19168e-05	-1.68042
TraesCS6D02G044000	0.055509	0.062887	0.090381	0.38662	0.319179	0.210277	0.37851	0.381519	0.46644	2.67804e-06	6.56495e-05	-2.35929
TraesCS3D02G124500	0.080537	0.159787	0.130351	0.939824	0.998798	0.315165	0.393085	0.588883	0.524929	2.72521e-06	6.66501e-05	-2.34277
TraesCS7A02G528500	0	0	0	0.269704	0.138858	0.161082	0.049384	0.13343	0.08863	2.85617e-06	6.94134e-05	-10.4531
TraesCS6D02G315300	0.166689	0.05251	0.203729	0.442811	0.536373	0.694979	0.516035	0.898292	0.493667	2.96447e-06	7.16658e-05	-2.08234
TraesCS2D02G594400	0	0	0	0.140664	0.106834	0.768061	0.106978	0.137175	0	2.97058e-06	7.17662e-05	-11.0358
TraesCS5D02G513100	0.01288	0.013479	0.013745	0.13215	0.088199	0.297404	0.107659	0.164468	0.050689	3.02743e-06	7.29476e-05	-3.38955
TraesCS3B02G522500	0.856124	0.897557	1.07445	1.20371	1.67283	2.49931	1.77182	2.44764	2.3702	3.06344e-06	7.35978e-05	-1.08096
TraesCS3D02G331600	0.361138	0.475956	0.647693	1.039	1.09445	0.999881	1.28711	1.18245	0.812257	3.08454e-06	7.40078e-05	-1.11122
TraesCS3D02G136500	9.23138	3.98809	9.46445	14.8194	13.8051	16.1365	20.246	18.6747	13.1125	3.13253e-06	7.49662e-05	-1.09325
TraesCS7A02G521900	1.28527	1.40093	1.1476	8.5673	7.81498	6.76195	2.32355	1.83738	3.63598	3.15203e-06	7.53807e-05	-2.01268
TraesCS7D02G211400	0	0	0	0.169991	0.22119	0.208373	0.077701	0.038553	0.126684	3.15589e-06	7.54484e-05	-10.4555
TraesCS1D02G145400	0.694547	0.518086	0.893397	1.27727	1.53616	2.02217	2.25795	3.10469	1.47156	3.26047e-06	7.74692e-05	-1.47018
TraesCS3D02G276600	0.724797	0.588723	0.615176	1.21908	1.33967	2.13295	1.04844	1.58716	1.81926	3.27228e-06	7.76994e-05	-1.2456
TraesCS6B02G240400	0	0	0.041789	0.119568	0.187006	0.692366	0.655382	0.257002	0.530955	3.42069e-06	8.07556e-05	-4.86896
TraesCS5D02G269100	0.09626	0.158954	0.103192	0.28759	0.41544	0.424968	0.324454	0.455567	0.371388	3.44629e-06	8.12269e-05	-1.66899
TraesCS7D02G522300	0.052198	0.126494	0.189535	0.237814	0.470948	0.709013	0.481988	0.633822	0.470216	3.60829e-06	8.44485e-05	-2.02812
TraesCS3A02G468000	0	0	0	0.221302	0.256581	0.129454	0.10324	0.067032	0.106975	3.7892e-06	8.81206e-05	-10.5258
TraesCS4A02G283100	0	0	0	0.115907	0	0.194204	0.126718	0.057943	0.084989	3.9504e-06	9.12047e-05	-9.91628
TraesCS2B02G195200	0.39193	0.510858	0.429792	1.85111	1.87335	0.996744	0.868529	0.896234	0.951948	3.99133e-06	9.20917e-05	-1.48068
TraesCS5B02G026500	0.039371	0.102141	0.036454	0.299618	0.327294	0.393613	0.367734	0.173396	0.141732	4.01205e-06	9.2505e-05	-2.25873
TraesCS5B02G170600	0.726921	0.61309	0.847857	1.04477	1.64275	1.56529	2.03335	1.61621	1.7386	4.22823e-06	9.68454e-05	-1.13965
TraesCS5B02G361000	2.04242	1.45839	3.44076	4.00975	4.5183	6.11946	4.63745	4.9174	4.76311	4.23008e-06	9.68454e-05	-1.061
TraesCS6B02G251200	1.23786	0.682699	1.55625	1.98748	2.37711	3.09228	3.08031	2.30252	2.36534	4.23964e-06	9.69976e-05	-1.12871
TraesCS6B02G057200	0.157097	0.034836	0.154133	0.314996	0.423307	0.412773	0.531316	0.427119	0.409074	4.28425e-06	9.78352e-05	-1.86349
TraesCS3D02G156500	8.46353	3.25528	4.87233	16.5925	19.02	24.5936	18.7607	6.93236	16.2686	4.39859e-06	0.000100073	-1.62246
TraesCS5D02G501000	0.287003	0.202238	0.111968	0.650404	0.511646	0.560313	0.588322	1.09835	1.1337	4.45055e-06	0.000100911	-1.91763
TraesCS7B02G064400	2.36671	2.85359	2.81245	3.21301	5.99001	6.2365	7.31925	5.52631	8.31525	4.67156e-06	0.000105336	-1.18789
TraesCS3B02G471800	0.042433	0.07291	0.156538	0.212154	0.285897	0.302598	0.503588	0.589642	0.48783	4.86292e-06	0.000109048	-2.13095
TraesCS7A02G557400	0.184515	0.148294	0.261091	0.34309	0.629919	1.85362	0.939122	0.4243	1.20371	4.86591e-06	0.000109082	-2.183
TraesCS6B02G277000	0.5751	0.59778	0.550424	1.00058	1.18917	1.11152	1.28224	1.64542	1.07449	4.9208e-06	0.000110211	-1.0834
TraesCS3A02G443400	0.745293	0.522691	0.502168	1.25288	1.58547	1.01944	1.36571	1.76568	1.29198	4.9378e-06	0.000110525	-1.22596
TraesCSU02G227600	0	0	0	0.138755	0.068252	0.299446	0.458468	0.083028	0.579899	4.98177e-06	0.000111373	-11.4057
TraesCS4A02G358600	0.04011	0	0.042227	0.549058	0.389546	0.164736	0.244713	0.267078	0.192918	4.99901e-06	0.00011169	-3.45675
TraesCS2D02G065800	0.940069	0.346184	1.00822	2.81604	2.93544	3.12838	1.89886	1.60032	1.56108	5.03875e-06	0.000112373	-1.60301
TraesCS7A02G517700	1.22184	1.58062	1.59018	8.09317	8.92513	8.69337	3.07565	3.07636	4.16587	5.12286e-06	0.000114006	-2.03602
TraesCS7D02G009400	12.4438	9.68859	12.6969	18.4929	24.6809	37.8918	28.8192	23.6017	14.3962	5.193e-06	0.000115324	-1.08608
TraesCS4B02G310000	2.9683	4.75061	6.02351	7.4143	10.86	8.9967	10.5208	10.243	13.345	5.60133e-06	0.000123345	-1.15913
TraesCS5B02G215300	0.386439	0.546667	0.518201	2.85328	2.73054	2.48325	1.67188	1.25992	0.699451	5.60377e-06	0.000123362	-2.01088
TraesCS2A02G064000	0	0	0	0.104307	0.10516	0.083689	0.161066	0.028373	0.076281	5.66369e-06	0.00012442	-9.86335
TraesCS2A02G257700	1.0834	1.39567	1.95005	3.18822	3.00508	3.12457	3.41774	3.22515	4.6528	5.68436e-06	0.000124792	-1.2185
TraesCSU02G069400	0.405946	0.435453	0.412383	3.33976	2.83508	1.74333	1.57615	1.09354	0.642104	5.70699e-06	0.000125184	-2.16299
TraesCS3A02G314300	1.49802	2.46367	1.8038	4.98869	5.90395	4.32707	3.32231	3.68913	3.25248	5.75737e-06	0.000126176	-1.14406
TraesCS4B02G081600	0.405284	0.193136	0.502273	0.929105	1.01401	0.714032	0.914242	1.1296	1.00408	5.77309e-06	0.000126407	-1.37383
TraesCS4A02G343500	0.130505	0.092642	0.253981	0.442194	0.584965	0.709634	0.683839	0.665151	0.452094	5.86898e-06	0.000128239	-1.89044
TraesCS5D02G564500	0.974658	0.448521	0.855285	1.10859	1.60599	2.6524	2.6409	2.85309	2.56526	5.90905e-06	0.000128997	-1.55892
TraesCS2D02G333200	0	0	0	0.04642	0.321511	0.289712	0.049105	0.097897	0.080241	5.95848e-06	0.000129796	-10.5263
TraesCS3B02G512200	0.822589	1.54889	2.12528	4.41695	3.32883	2.89631	3.67992	3.813	3.41915	5.96961e-06	0.000129935	-1.26101
TraesCS6A02G351000	1.74867	0.896551	1.00973	2.79167	2.21027	3.27072	3.17418	3.57712	1.91614	6.08566e-06	0.000131991	-1.21252
TraesCS7A02G524600	2.08416	2.01134	2.87433	11.9932	13.1461	14.8319	6.0057	4.43373	5.27046	6.21077e-06	0.000134387	-1.99799
TraesCS2A02G585200	0.784869	0.561535	0.5933	0.712233	2.39253	4.17931	1.88838	1.54959	2.49973	6.21961e-06	0.000134538	-1.76901
TraesCS5A02G186500	3.43382	1.89934	3.11206	3.8358	5.66394	7.90698	6.44475	5.84048	4.7386	6.44651e-06	0.000138914	-1.02748
TraesCS7A02G008300	4.78119	2.32786	3.29318	4.49512	8.18876	11.0496	8.22993	7.63779	6.67253	6.62638e-06	0.000142185	-1.1533
TraesCS6D02G007800	2.74339	2.52896	3.03007	3.26494	5.93194	7.64376	5.62126	6.6211	7.07854	6.62736e-06	0.000142185	-1.12285
TraesCS2D02G072900	0.625981	0.312388	1.0434	3.49133	2.4919	2.68854	1.48199	1.34381	1.79751	6.7155e-06	0.000143772	-1.74603
TraesCS2A02G030800	1.06606	0.54062	0.47707	2.84506	2.14592	1.6377	1.79831	1.99789	1.65571	6.73509e-06	0.000144033	-1.53544
TraesCS4D02G108100	0.110404	0	0.095644	0.348496	0.540112	0.653194	0.583963	0.772086	0.315703	6.78719e-06	0.000144929	-2.96312
TraesCS2D02G470600	0.141059	0.15497	0.286085	0.508915	0.547181	0.546036	0.399314	0.42604	0.408252	6.87436e-06	0.000146535	-1.28435
TraesCS5B02G265600	3.28375	3.34838	3.73461	9.12741	7.14505	3.74938	7.4519	6.9968	7.85181	6.92444e-06	0.000147438	-1.02946
TraesCS7A02G560300	0	0	0	0.212384	0.224165	0.192208	0.09327	0	0.267026	6.94361e-06	0.000147761	-10.6869
TraesCS2D02G068600	1.49072	0.559222	1.5951	4.09061	2.63223	2.47142	2.50334	3.67304	4.25406	7.08793e-06	0.000150309	-1.42866
TraesCS7D02G065900	0	0	0	0.092247	0.598769	0.316895	0.928574	1.37929	0.431448	7.27906e-06	0.000153873	-12.6086
TraesCS1A02G138100	0.602987	0.499653	0.710143	1.33885	1.0924	1.58618	1.01974	1.95004	1.21733	7.37399e-06	0.000155521	-1.17822
TraesCS5B02G027200	0.242063	0.239821	0.481026	0.626043	0.629494	0.97127	0.991874	0.969942	0.628397	7.55268e-06	0.000158788	-1.32267
TraesCS3B02G221100	2.46455	2.0275	3.24214	4.87115	5.21274	4.80364	4.77042	5.88696	7.09055	7.75176e-06	0.000162173	-1.07712
TraesCS3D02G353100	1.18113	1.25624	1.61775	2.94412	2.0563	2.42712	3.61974	2.92365	2.49368	7.83632e-06	0.00016358	-1.02156
TraesCS7A02G535100	0	0.025723	0	0.104449	0.073701	0.554708	0.647839	0.064253	0.481604	7.90134e-06	0.000164656	-5.22682
TraesCS4A02G341500	1.09686	0.636331	0.23104	1.06385	3.40035	2.62844	1.8416	4.16894	3.89574	8.19416e-06	0.000170082	-2.11341
TraesCS2D02G185500	1.14131	1.63191	1.657	2.67404	3.26957	2.12739	3.31601	3.3264	3.5175	8.19864e-06	0.000170125	-1.04094
TraesCS7B02G311200	0	0.03566	0	0.253037	0.107014	0.165238	0.166418	0.167951	0.194715	8.23253e-06	0.000170637	-3.88593
TraesCS7A02G550300	0.276204	0.197815	0.112565	0.924265	0.948985	0.566523	0.471011	0.454966	1.01938	8.55226e-06	0.000176318	-1.90221
TraesCS3B02G213700	0.25147	0.219715	0.606118	0.730598	1.49046	2.68075	1.00907	1.99171	0.884761	8.64923e-06	0.000177835	-2.028
TraesCS7A02G551300	0.134034	0.138856	0.114594	1.29913	0.614683	1.18978	0.376838	0.567791	0.425514	8.78892e-06	0.000180236	-2.52927
TraesCS5B02G158200	0.28951	0.184342	0.502861	1.25715	1.1975	0.786744	1.03647	0.877425	0.811778	9.15276e-06	0.000186654	-1.61102
TraesCS2B02G495500	0	0	0	0.038661	0.107247	0.104301	0.098723	0.05899	0.055543	9.93443e-06	0.000200698	-9.59328
TraesCS5D02G255100	0.285034	0.178558	0.330993	0.806187	0.892495	0.651803	0.729702	0.906473	0.49461	1.02579e-05	0.000205987	-1.49563
TraesCS7A02G046200	7.58685	6.05007	9.0867	9.78835	10.4143	16.5233	18.4161	22.3551	18.2051	1.02809e-05	0.000206278	-1.07436
TraesCS6D02G404400	0.34154	0.197156	0.270234	0.719195	0.607361	1.12654	0.501236	1.06388	0.927656	1.0323e-05	0.000207067	-1.61214
TraesCS2D02G226300	0.409892	0.348064	0.124982	1.16308	0.822011	1.38332	0.697183	1.49421	0.893918	1.03532e-05	0.000207558	-1.86975
TraesCS2D02G068100	6.85076	3.37766	6.02451	16.159	19.5378	19.5191	9.37917	11.1679	11.9831	1.04529e-05	0.000209271	-1.43264
TraesCS7A02G449100	0.341633	0.17982	0.152743	0.716018	0.539502	0.707354	0.546783	0.679925	0.516752	1.04744e-05	0.000209589	-1.45875
TraesCS2B02G211100	1.76532	2.75372	3.50438	5.48043	4.54101	7.71506	6.11197	6.42718	6.91231	1.06383e-05	0.000212347	-1.21255
TraesCS6D02G257500	0	0	0	0.23027	0.025216	0.095018	0.531473	0.308738	0.327046	1.07119e-05	0.000213699	-11.3047
TraesCS3B02G247100	0.10905	0.241902	0.154007	0.525295	0.433262	0.651894	0.605864	0.587459	0.434519	1.07833e-05	0.000214948	-1.681
TraesCS1B02G130600	1.27973	2.00446	1.1335	3.03999	3.78025	2.92375	2.56354	2.89658	2.47935	1.13295e-05	0.000224072	-1.00103
TraesCS6A02G313800	18.0087	7.7795	16.1637	17.9845	25.4159	34.8926	35.1155	33.2929	31.8729	1.14094e-05	0.000225105	-1.08971
TraesCS2D02G064500	55.9389	19.5086	43.0679	163.32	156.378	154.514	83.6271	90.148	94.121	1.1432e-05	0.000225377	-1.64655
TraesCS2A02G452500	0	0	0	0.063195	0.095991	0.185881	0.108246	0.022438	0.146227	1.1582e-05	0.000227879	-10.0177
TraesCS3B02G211600	1.06053	0.745066	0.94944	2.03189	1.44426	1.89433	4.61696	4.04636	3.43039	1.19153e-05	0.000233456	-1.66425
TraesCS5A02G377100	0.370409	0.260583	0.172946	0.684172	1.17994	0.896775	0.614138	0.650424	0.439992	1.21534e-05	0.000237234	-1.47365
TraesCS2B02G114500	0.71242	0.381957	0.894706	1.67041	1.31276	1.65391	1.20768	1.79725	1.28213	1.21857e-05	0.000237675	-1.16561
TraesCS4B02G117400	0	0	0	0.033517	0.116618	0.067797	0.077306	0.165023	0.042502	1.22305e-05	0.000238422	-9.7107
TraesCS2A02G289300	0	0	0	0	0.049925	0.14087	0.062635	0.037461	0.555982	1.24258e-05	0.000241588	-10.463
TraesCS4D02G016600	5.68526	5.74297	8.65072	15.9285	8.58846	9.21668	16.0751	17.018	14.2894	1.24366e-05	0.000241733	-1.01431
TraesCS1D02G058100	0.914973	1.14274	2.17216	2.95448	3.30538	2.65714	3.3668	2.60985	3.35509	1.26802e-05	0.000245557	-1.10911
TraesCS2A02G379500	0.864262	0.769409	0.915722	2.06388	1.74391	1.11284	1.75971	1.80155	2.13005	1.29581e-05	0.000250082	-1.05746
TraesCS2D02G601200	1.80704	1.42292	1.60081	1.94688	3.41285	4.70109	3.04815	2.67839	3.74828	1.39616e-05	0.000265676	-1.01578
TraesCS5D02G473200	0.482463	0.501998	0.529345	0.743569	1.51028	1.07053	1.46776	1.28756	1.18436	1.40095e-05	0.000266241	-1.26259
TraesCS7B02G118400	0.673548	0.453407	0.440211	1.56726	1.24107	1.19477	1.20639	1.01453	0.934128	1.4341e-05	0.000271347	-1.19143
TraesCS5B02G301500	0.376207	0.32699	0.523964	0.708817	0.686948	1.07971	0.755657	0.993473	0.916613	1.47103e-05	0.000277327	-1.06678
TraesCS1D02G108800	0.830408	0.221145	0.383126	1.10884	1.10865	1.49103	2.14059	2.26113	1.57002	1.50494e-05	0.000282855	-1.75432
TraesCS6B02G352300	0	0	0	0.271375	0.160942	0.111066	0.023242	0.073947	0.020682	1.51554e-05	0.000284338	-10.106
TraesCS5A02G054000	0.832924	0.690273	1.40626	1.89539	1.91202	2.05323	2.49032	1.90274	2.37841	1.52659e-05	0.000286191	-1.10839
TraesCS2A02G317300	0.5976	0.247702	0.651247	0.938924	1.53889	1.36229	1.24432	1.72394	0.981525	1.56416e-05	0.000292338	-1.37997
TraesCS4B02G366300	1.50999	1.20796	1.47652	4.06881	3.38918	7.72467	4.98234	4.18962	2.24131	1.57177e-05	0.000293462	-1.66465
TraesCS2A02G034800	0.271047	0.294966	0.586885	0.765387	0.948467	1.02499	2.42419	1.98859	1.37023	1.63638e-05	0.00030311	-1.8859
TraesCS3B02G320500	0.248089	0.201404	0.19416	0.380916	0.68745	0.614495	0.771206	0.883471	0.988403	1.63749e-05	0.000303188	-1.74866
TraesCS1B02G142000	0.998224	0.908764	0.715416	2.04171	2.33956	2.87041	1.69027	1.35427	1.53488	1.67035e-05	0.000308028	-1.17362
TraesCS7B02G071000	0.302714	0.240967	0.282444	0.431152	0.829861	0.681144	0.885089	0.853929	0.889484	1.69415e-05	0.000311869	-1.46797
TraesCS7A02G558200	0	0	0	0.484553	0.4518	0.2391	0.150221	0.14455	0	1.70636e-05	0.000313645	-11.2588
TraesCS2A02G039300	1.41423	1.52206	1.51947	3.69348	3.57079	1.71266	3.09599	2.64795	3.25421	1.71395e-05	0.000314646	-1.01226
TraesCS3B02G230400	0.308267	0.294909	0.4027	0.725507	0.687905	0.575633	0.944034	0.794483	0.911086	1.75116e-05	0.000320275	-1.20525
TraesCS2D02G053400	0.308489	0.104727	0.163703	0.864553	0.722418	1.03827	0.627967	0.599962	0.463023	1.75174e-05	0.000320301	-1.90332
TraesCS4B02G044900	0.300055	0.338807	0.199647	0.68725	0.761764	0.579915	0.74835	0.692982	0.470392	1.84442e-05	0.000334085	-1.23254
TraesCSU02G105500	0.464414	0.539088	0.630052	1.26365	1.09581	0.995339	0.858447	1.0761	1.27873	1.84612e-05	0.00033431	-1.00746
TraesCS2D02G068300	11.4346	6.39435	11.5938	34.2818	38.2157	35.6628	16.9046	18.8774	21.0764	1.98101e-05	0.000354798	-1.48762
TraesCSU02G024900	3.66969	1.07195	3.93484	14.6005	11.916	12.5971	7.53338	8.74428	7.2209	2.08535e-05	0.000370502	-1.85126
TraesCS6B02G147900	0.339205	0.413531	0.286993	0.59629	0.892554	0.657061	0.933342	1.10699	0.655827	2.12342e-05	0.000375901	-1.21941
TraesCS7B02G314200	0.60559	0.760849	0.371993	2.64611	2.60826	1.55963	1.35567	1.31668	1.28444	2.12947e-05	0.000376699	-1.63126
TraesCS3A02G438400	0.490895	0.446346	0.701895	0.741109	0.99472	1.64806	1.12564	1.21392	1.14126	2.14984e-05	0.0003797	-1.06626
TraesCS4B02G339600	0	0	0	0.126657	0.099562	0.116896	0.014723	0.049411	0.053999	2.15677e-05	0.000380519	-9.58636
TraesCS3A02G348300	0.351308	0.473769	0.32973	0.740168	0.782336	0.960519	0.90515	0.714874	0.873362	2.18588e-05	0.000384915	-1.10745
TraesCS7D02G449500	0.029294	0	0.012379	0.092069	0.142658	0.127613	0.127863	0.143707	0.064245	2.18814e-05	0.000385221	-3.06636
TraesCS7A02G535200	0.018656	0	0.010988	0.16691	0.034492	0.86839	0.789171	0.400298	0.3645	2.21621e-05	0.000389323	-5.46775
TraesCS3D02G473400	0	0	0	0.034581	0.0644	0.059803	0.014139	0.07047	0.092417	2.22779e-05	0.000391032	-9.12847
TraesCS7A02G046100	5.94701	4.18544	7.9675	7.2095	9.8356	14.6729	16.2575	19.5944	14.6414	2.2328e-05	0.000391674	-1.18335
TraesCS3B02G091800	0.455462	0.625164	0.776444	1.06734	1.24601	1.32043	1.95863	1.8796	1.10099	2.23481e-05	0.00039184	-1.20677
TraesCS2A02G307600	0.646814	0.32924	0.754896	1.26455	1.50084	1.02069	1.57505	1.77385	1.47222	2.24873e-05	0.000393528	-1.31398
TraesCS5A02G423900	0.146419	0.091623	0.203651	0.282663	0.668472	0.526459	0.44517	0.845054	0.541177	2.25007e-05	0.000393575	-1.90528
TraesCS3D02G430700	2.44685	2.83884	2.93858	2.95726	4.54688	6.36067	6.27357	6.3425	7.35675	2.27123e-05	0.000396547	-1.04067
TraesCS3B02G084800	0	0	0	0.436449	0.193062	0.1073	0.069238	0.103892	0.033234	2.45855e-05	0.00042358	-10.6183
TraesCS3B02G379500	1.18556	0.709727	1.10287	1.38816	2.03842	2.70842	2.08508	1.86035	1.92395	2.5006e-05	0.000428968	-1.00141
TraesCS2D02G410800	0.351949	0.713411	1.74174	2.46081	2.85811	3.88807	3.44555	3.07792	2.45887	2.50731e-05	0.000429962	-1.69594
TraesCS5A02G338400	0	0	0.0156207	0.122805	0.164024	0.184594	0.0360121	0.195627	0.137307	2.63188e-05	0.00044808	-4.74949
TraesCS1B02G010000	0.045708	0.032157	0.07243	0.151834	0.263077	0.204602	0.095068	0.158093	0.131803	2.66812e-05	0.00045348	-1.74058
TraesCS6B02G217900	0.174734	0.10255	0.2826	0.336881	0.473248	0.497306	0.728196	0.571676	0.622251	2.71209e-05	0.000460027	-1.52814
TraesCS7A02G556200	0	0	0	0.140887	0.196524	0.564749	0.100546	0.189597	0.173784	2.78325e-05	0.000469926	-11.1528
TraesCS1B02G155400	0.308676	0.425911	0.517689	0.826642	1.09451	0.840683	0.696	0.977492	0.982811	2.81314e-05	0.0004741	-1.11324
TraesCS7D02G498100	0.015252	0.105378	0.0683053	0.224755	0.205207	0.244303	0.338827	0.196724	0.273325	2.84924e-05	0.000479744	-1.97269
TraesCS2B02G338500	0.181016	0.442744	0.379541	0.768679	0.926615	0.637586	0.862882	1.3643	0.982465	2.87445e-05	0.000483434	-1.46579
TraesCS7A02G525900	1.32942	1.5499	1.42599	7.05066	9.27484	9.668	3.25235	2.58881	3.25351	3.0133e-05	0.000502296	-2.02679
TraesCS2B02G005000	0.018824	0.00962	0	0.0648	0.04949	0.115836	0.052039	0.123721	0.151511	3.04408e-05	0.000506392	-3.29251
TraesCS7A02G568800	0.0749341	0	0.0444128	0.879264	0.776879	0.378304	0.117619	0.319556	0.274255	3.06023e-05	0.000508502	-3.52403
TraesCS2D02G069300	6.43902	2.57993	4.06995	10.9991	8.07051	9.7526	6.64361	9.11681	10.2397	3.13595e-05	0.000519203	-1.06642
TraesCS3A02G405100	0.949622	0.271667	0.361872	1.91553	1.35403	1.52538	1.82102	1.49962	1.43905	3.14975e-05	0.000521371	-1.59339
TraesCS2A02G365300	0.178534	0.220417	0.102352	0.615324	1.05892	0.679761	0.502842	0.77284	0.331779	3.16324e-05	0.000523369	-1.98228
TraesCS3A02G134200	0.106578	0.048586	0.137489	0.334993	0.220974	0.242129	0.546856	0.544228	0.267242	3.1887e-05	0.000526867	-1.88138
TraesCS7A02G121500	0.434528	0.539502	0.406866	1.12654	1.03354	0.799423	0.699842	0.961264	1.2536	3.21734e-05	0.000530287	-1.08879
TraesCS3B02G551200	0.145329	0.179711	0.237454	0.409961	0.511978	0.626536	0.309837	0.365314	0.517245	3.25543e-05	0.000535482	-1.28472
TraesCS4B02G221100	1.72713	1.30281	2.16967	3.5475	2.65263	3.49629	4.32516	5.05526	2.47236	3.38499e-05	0.000553938	-1.05116
TraesCS7A02G122400	0.345487	0.638128	1.01423	1.37271	1.30864	2.10852	2.02027	1.896	1.31366	3.55475e-05	0.000577981	-1.32634
TraesCS2B02G065500	0.123472	0.029322	0.078396	0.168658	0.15861	0.445842	0.407034	0.590486	0.311384	3.5832e-05	0.000581963	-2.17083
TraesCS7A02G527900	0.295061	0	0.288777	4.56284	3.60621	4.51217	2.01653	1.38457	1.37182	3.63578e-05	0.000588679	-3.90186
TraesCS7A02G518800	0.411912	0.420511	0.453925	2.52597	2.58287	2.69707	0.818792	0.552719	0.783961	3.7219e-05	0.000600107	-1.95307
TraesCS2D02G529000	0.492907	0.272265	0.553011	0.980817	0.711107	1.0476	1.41181	0.999477	0.986115	3.73349e-05	0.000601447	-1.21897
TraesCS2D02G306000	0.036728	0.091356	0.137625	0.309854	0.270651	0.355118	0.499309	0.31309	0.449541	3.76447e-05	0.000605508	-2.04799
TraesCSU02G189100	0.365544	0.403832	0.607428	1.26611	0.97212	1.0738	0.995777	1.0094	1.32554	3.77634e-05	0.000606885	-1.27046
TraesCS2B02G038000	0.098474	0.156383	0.290825	0.610288	1.02171	0.699949	0.384113	0.448792	0.606391	3.81056e-05	0.000610585	-1.78891
TraesCS5A02G531700	0.586587	0.410225	0.6176	1.21171	1.16541	1.54439	1.08848	1.07691	0.699114	3.87979e-05	0.000619982	-1.07155
TraesCS1B02G195400	0.240766	0.540471	0.515951	1.31503	1.0884	0.910047	1.12471	1.66879	0.987294	3.88211e-05	0.000620217	-1.45126
TraesCS6A02G044300	0.412334	0.403832	0.595822	1.26611	0.97212	1.10418	1.00505	0.966618	1.30216	4.04882e-05	0.00064335	-1.22828
TraesCS7A02G543400	0.426033	0.345122	0.372633	2.1481	2.96779	2.66155	0.951559	0.853648	0.732855	4.13323e-05	0.000654919	-2.17292
TraesCS5B02G139900	0.26572	0.166194	0.249191	0.462155	0.500688	0.913625	0.479398	0.63887	0.556879	4.32605e-05	0.000682085	-1.38253
TraesCS6D02G042100	0	0.065176	0.029858	0.405067	0.339311	0.315578	0.087008	0.309551	0.224809	4.3488e-05	0.00068523	-3.14501
TraesCS1A02G356900	1.57253	1.29834	1.68492	3.40492	3.93768	3.1979	2.81995	3.45213	1.71993	4.40044e-05	0.000692326	-1.02429
TraesCS4A02G309100	0.473859	0.876187	0.808043	1.76186	1.7448	1.2297	1.40357	1.37754	1.43726	4.49668e-05	0.000705955	-1.0529
TraesCS6D02G329000	0	0	0	0.0338443	0.0227776	0.0117274	0.0835383	0.0548485	0.0518497	4.55656e-05	0.000713525	-8.75147
TraesCS1D02G387600	0.534562	0.325525	0.407209	0.5078	0.883645	1.50145	0.911227	1.08224	1.09268	4.62414e-05	0.000723027	-1.23816
TraesCS7A02G515000	0.405773	0.36095	0.451471	2.44193	2.9128	2.43655	0.991134	0.754904	0.87331	4.63015e-05	0.000723657	-2.09524
TraesCS3D02G104500	1.39454	0.910092	0.767822	1.8772	1.31385	2.25882	2.50224	2.277	2.3539	4.63377e-05	0.000724069	-1.03402
TraesCS1D02G090700	0.140885	0.266552	0.136295	0.358829	0.55112	0.494151	0.504089	0.436139	0.442132	4.67197e-05	0.000728023	-1.35747
TraesCS2D02G069500	2.83153	0.899094	2.619	7.1474	6.33723	7.16302	4.13213	3.99991	3.7404	4.80719e-05	0.000745928	-1.35659
TraesCS4A02G212700	0.453691	0.925146	0.879038	1.80877	2.08239	1.54489	1.88551	1.75067	2.03856	4.8686e-05	0.000754182	-1.29892
TraesCS4B02G032100	0.102587	0.215923	0.132472	0.428464	0.421957	0.328191	0.374554	0.412144	0.38258	4.93025e-05	0.000762516	-1.38022
TraesCS2A02G206900	1.13281	1.2206	0.935474	2.43509	2.531	3.06579	2.37092	1.74113	2.3183	4.98285e-05	0.000768798	-1.13662
TraesCS3B02G552600	0.546572	1.33874	1.27368	1.83868	2.40919	2.25133	2.22115	2.06443	2.3885	5.22663e-05	0.000800601	-1.06008
TraesCS1B02G275300	0.038048	0	0.020759	0.246282	0.123781	0.098317	0.129108	0.188429	0.187815	5.26794e-05	0.000805501	-3.04946
TraesCS2B02G196800	0.387279	0.243641	0.236918	0.488809	0.75836	0.746775	0.77801	0.656799	1.15165	5.28156e-05	0.000806911	-1.39998
TraesCS1D02G038500	0	0	0	0.048381	0.146331	0.055178	0.074051	0.115367	0.052463	5.31801e-05	0.000811635	-9.67881
TraesCS7A02G552600	0	0	0.083902	1.84987	1.10956	1.69744	0.956431	0.388527	0.490919	5.34036e-05	0.0008142	-5.27398
TraesCS2A02G505600	0.354872	0.17491	0.408183	0.517397	0.926799	0.993132	1.14502	0.995943	0.581399	5.36705e-05	0.000817251	-1.45968
TraesCS1B02G157900	0.54416	0.409995	0.78736	1.2602	1.36232	1.85867	0.863371	1.07327	1.37092	5.53624e-05	0.000839357	-1.16105
TraesCS5A02G302900	0.589574	0.255518	0.496363	0.629642	1.18846	1.44222	1.7121	1.26011	1.87166	5.54897e-05	0.000840546	-1.59487
TraesCS2A02G424600	0.028753	0.112852	0.152181	0.237713	0.359392	0.445719	0.462297	0.602671	0.898695	5.67923e-05	0.000857139	-2.35524
TraesCS6B02G340800	0.130005	0.177077	0.228579	0.384306	0.514567	0.292379	0.644457	0.46339	0.508615	5.72849e-05	0.000862623	-1.39
TraesCS3D02G059100	0.361434	0.423565	0.180287	0.726639	1.0149	0.915349	0.625354	0.649341	0.810068	5.75668e-05	0.000866157	-1.29636
TraesCS7A02G549400	0.240019	0.232547	0.277285	1.49457	1.67704	1.21383	0.682482	0.487308	0.312685	5.81594e-05	0.000873641	-1.96817
TraesCS2D02G019600	0.043825	0.075619	0.066701	0.191132	0.207287	0.369523	0.141886	0.264633	0.185489	5.98539e-05	0.000895977	-1.86905
TraesCS2D02G060100	3.70469	1.36758	3.19837	8.95201	9.54593	11.2025	5.35124	5.55076	5.95587	6.08774e-05	0.000908704	-1.49297
TraesCS1A02G279800	0.084524	0.07482	0.104541	0.221203	0.24068	0.325015	0.272526	0.17882	0.476686	6.10695e-05	0.000911016	-1.70017
TraesCS3D02G052400	0	0	0	0.174357	0.118385	0.070108	0.034656	0.095405	0.205487	6.38511e-05	0.000943877	-10.1849
TraesCS6D02G140200	0.315983	0.178941	0.626233	1.45441	1.06419	2.16223	0.736425	1.00095	1.03872	6.55122e-05	0.00096474	-1.73359
TraesCS7A02G537000	2.0741	1.68849	2.5175	11.2934	9.41594	11.0719	4.724	3.65317	4.12275	6.55638e-05	0.000965307	-1.81784
TraesCS3B02G044400	3.97706	2.04	6.63531	9.04062	7.2382	10.6698	10.8758	8.4446	16.0349	6.71317e-05	0.000983068	-1.29992
TraesCS3B02G240500	0.784549	0.292286	0.840399	1.41705	2.09433	1.63531	2.17141	1.39916	1.4652	6.76581e-05	0.000989394	-1.40899
TraesCS2B02G408000	0	0	0	0.043891	0.037735	0.049743	0.042832	0.05172	0.056523	6.90681e-05	0.0010076	-8.87879
TraesCS5B02G566700	0.170138	0.222168	0.303061	0.590657	0.404604	0.544357	0.592433	1.10662	0.807253	6.92403e-05	0.00100865	-1.54062
TraesCS2A02G294400	0.686474	0.500251	1.51219	2.58322	2.66795	1.77968	1.89758	2.80762	1.76302	6.99858e-05	0.00101715	-1.32241
TraesCS2D02G062600	0.550357	0.466062	1.13685	2.20199	2.42589	2.2713	1.34084	1.42073	1.39303	7.14375e-05	0.00103492	-1.35994
TraesCS4D02G280900	2.44536	1.92418	2.86701	5.5069	5.37568	2.41493	6.30761	5.61544	5.82384	7.2095e-05	0.00104305	-1.10096
TraesCS5A02G535200	0.155336	0.0788543	0.11128	0.300856	0.236737	0.761231	0.555716	0.822143	0.506772	7.45317e-05	0.0010726	-2.20396
TraesCS4B02G076500	0.076912	0	0.044651	0.255581	0.11021	0.392213	0.337399	0.399151	0.351256	7.46466e-05	0.00107368	-2.92448
TraesCS7A02G032400	0	0	0	0.340566	0.291795	0.042313	0.114256	0.177072	0.130393	7.70168e-05	0.00110317	-10.8355
TraesCS6D02G014600	2.47774	1.49259	3.13605	5.66341	2.67696	4.41764	6.63494	6.1875	6.28851	7.81827e-05	0.00111704	-1.16496
TraesCS7B02G042400	0.0775983	0.112109	0.17861	0.236857	0.385677	0.51985	0.30313	0.396198	0.280588	7.88979e-05	0.00112594	-1.52661
TraesCS6D02G361700	0	0.017166	0	0.083437	0.108848	0.061444	0.073931	0.158775	0.086173	7.94298e-05	0.00113249	-4.05992
TraesCS2A02G063900	0.206439	0.272817	0.334429	0.935129	0.817039	0.869985	0.788015	0.549495	0.390313	8.16723e-05	0.001159	-1.41847
TraesCS7B02G321200	0	0	0	0.0374972	0.00610579	0.0149121	0.0398089	0.030487	0.0216055	8.17326e-05	0.00115963	-7.96978
TraesCS2A02G275600	0.049419	0	0.062578	0.213666	0.09208	0.246762	0.334186	0.403558	0.357845	8.19694e-05	0.00116187	-2.87927
TraesCS7A02G516000	3.69083	3.43585	3.53249	16.0541	16.8975	18.5953	6.28554	6.51559	6.63102	8.26764e-05	0.00117076	-1.7353
TraesCS2D02G066100	2.05698	0.735439	2.11603	4.16462	3.5897	3.77787	2.89914	3.37664	2.99366	8.51836e-05	0.00120278	-1.08336
TraesCS5A02G552800	0.345591	0.349924	0.39216	0.395805	1.11546	1.9682	0.740077	1.33397	1.06929	8.77059e-05	0.00123326	-1.60619
TraesCS7D02G292900	0.579017	0.786555	1.06183	4.69179	2.89832	2.30633	2.30233	1.53071	2.89531	9.20688e-05	0.00128478	-1.77585
TraesCS5A02G083100	0.753836	0.77219	0.656071	1.12012	1.15899	1.83675	2.29208	2.96938	1.73335	9.22988e-05	0.00128691	-1.34816
TraesCS1B02G099400	0	0	0	0.067688	0.234386	0	0.095472	0.16255	0.156006	9.40505e-05	0.00130538	-10.221
TraesCS7B02G096400	0.173821	0.151058	0.15955	0.593383	0.983073	0.873106	0.488652	0.303941	0.220737	9.40316e-05	0.00130538	-1.83762
TraesCS7A02G134700	0.0809181	0.0139947	0.0579704	0.117106	0.127093	0.372859	0.232608	0.399628	0.349217	9.5128e-05	0.00131536	-2.38623
TraesCS4B02G299500	0.12401	0.164766	0.117691	0.85241	1.02755	0.508555	0.308072	0.474249	0.291544	9.58492e-05	0.00132383	-2.09056
TraesCS6B02G317600	0	0	0	0.063866	0.245641	0.069302	0.081623	0.1031	0.029417	9.59595e-05	0.00132511	-9.94873
TraesCS1B02G083000	0.123443	0.058146	0.135173	3.92174	5.68087	4.61794	0.24851	0.295564	0.275621	9.61327e-05	0.001327	-4.56928
TraesCS1A02G106200	0.636231	0.277175	0.561619	0.985633	0.823322	1.62874	1.20732	1.92588	1.19074	9.65127e-05	0.00133074	-1.39562
TraesCS3B02G466000	0.082055	0.154278	0.065789	0.210664	0.305876	0.514245	0.618966	1.442	0.357917	9.78353e-05	0.00134443	-2.51326
TraesCS1A02G202500	0.380104	0.599721	0.848597	1.10988	1.25989	1.35122	1.79595	2.0474	1.10491	0.000100062	0.00137092	-1.24531
TraesCS1B02G112000	0.037793	0.082346	0.10045	0.292124	0.208785	0.300158	0.223173	0.209992	0.256672	0.000104437	0.00142027	-1.75675
TraesCS2D02G034000	0.222617	0.070453	0.293999	0.42606	0.66632	0.498618	1.09205	0.804312	1.18585	0.000107283	0.0014525	-1.99281
TraesCS1D02G093800	0.368506	0.494084	0.604939	0.974442	0.786438	1.45088	0.885958	1.04138	1.03275	0.000107318	0.00145271	-1.07231
TraesCS7D02G379500	0	0	0	0.06523	0.063664	0.032955	0.019588	0.077175	0.108038	0.000108616	0.00146704	-9.25523
TraesCS7A02G529500	0	0.031612	0	0.466913	0.244221	0.213534	0.08965	0.101806	0.113629	0.000109076	0.00147189	-4.28175
TraesCS1A02G058200	0.906565	1.28635	0.899293	1.20825	2.33575	3.42172	1.60043	3.01514	3.24275	0.000112184	0.0015058	-1.26123
TraesCS5D02G334900	0.428018	0.34678	0.124269	3.17245	2.46366	4.33185	1.02483	0.113231	2.70932	0.000117821	0.00156714	-2.9417
TraesCS2B02G367000	0.727405	0.888564	0.954509	1.15128	2.167	1.15611	2.65194	3.45785	2.99097	0.00011962	0.00158704	-1.40086
TraesCS4A02G461800	0.065263	0.144219	0.21249	0.209853	0.316598	0.254795	0.859376	0.770331	0.717459	0.000119881	0.00158878	-1.89021
TraesCS1A02G292600	0	0	0	0.406691	0.033103	0	0.170234	0.190111	0.154947	0.000119914	0.00158892	-10.6365
TraesCS2D02G540700	0	0	0	0.134993	0.037826	0.369946	0.068369	0.112393	0.080035	0.000120212	0.00159058	-10.3872
TraesCS3D02G333500	0.046014	0.022433	0.038287	0.109982	0.13243	0.14339	0.156595	0.157615	0.099003	0.000121578	0.0016049	-1.9042
TraesCS7B02G156400	0.050628	0.026313	0.026832	0.133047	0.31613	0.176137	0.222844	0.140294	0.153321	0.000126049	0.00165232	-2.45977
TraesCS6D02G223000	0.770265	0.470949	0.970936	1.22084	1.14616	1.84139	2.06026	1.57059	1.30056	0.000126303	0.00165477	-1.04671
TraesCS7A02G517200	2.38651	2.01589	1.88695	9.81691	11.2427	11.7672	3.60255	3.95923	3.96481	0.000128424	0.00167777	-1.81806
TraesCS2D02G233800	0.044123	0.082247	0.129293	0.148549	0.31762	0.269967	0.21452	0.323287	0.229863	0.000129446	0.00168721	-1.5563
TraesCS6D02G190400	0	0	0	0.146934	0.100716	0.095317	0.068206	0.054716	0.182498	0.000129938	0.00169302	-10.0777
TraesCS6A02G153100	0.155271	0.131915	0.161467	0.431188	0.413622	0.299925	0.449344	0.548547	0.281214	0.000129972	0.00169302	-1.43362
TraesCS2D02G053300	0.078336	0.023717	0.183333	0.397528	0.492763	0.56137	0.287134	0.194301	0.489314	0.000130144	0.0016942	-2.08546
TraesCS2D02G062100	0.27586	0.090735	0.394013	0.799375	0.603257	0.644651	0.500606	0.587705	0.96247	0.000132643	0.00172094	-1.42972
TraesCS1D02G185400	0.638475	0.728215	0.533921	1.45803	1.26372	1.74152	1.58617	0.881659	1.31749	0.000135677	0.00175348	-1.11768
TraesCS2D02G235400	0.570636	0.179271	0.381996	1.14237	1.63546	0.968521	1.07498	1.31445	1.22871	0.000139442	0.00179424	-1.70183
TraesCS7A02G550000	0.026399	0.083182	0.021027	0.620003	0.653857	0.324732	0.091378	0.076522	0.157153	0.00014063	0.00180605	-2.88053
TraesCS7A02G328600	0	0	0	0.097292	0.258502	0.113976	0.210839	0.272787	0	0.000149584	0.00190075	-10.6339
TraesCS2D02G334700	0	0	0	0.225872	0	0.314953	0.098073	0.297718	0.241047	0.000152115	0.0019299	-10.9387
TraesCS4A02G321500	4.7523	2.38804	2.60777	4.38856	5.83937	9.88071	9.55015	8.94225	4.49378	0.000152633	0.00193427	-1.14432
TraesCS5D02G566100	0.044137	0.018427	0.009427	0.17561	0.122651	0.088252	0.065762	0.086199	0.157378	0.0001553	0.00196149	-2.27289
TraesCS5B02G184900	1.97608	1.17077	1.63028	1.91812	2.48922	4.52316	4.85256	3.75479	2.60453	0.000156744	0.00197701	-1.07602
TraesCS3A02G184900	0	0	0.021967	0.051624	0.10954	0.109501	0.109522	0.108335	0.173898	0.000157678	0.00198742	-3.91434
TraesCS3A02G064300	0.058032	0.047552	0.120514	0.341395	0.30163	0.257796	0.196101	0.241126	0.222262	0.00016243	0.00203604	-1.78681
TraesCS4D02G055400	0.389886	0.418928	0.29083	0.643601	0.657143	0.969642	0.762666	0.884933	0.751583	0.00016245	0.00203604	-1.08625
TraesCS5B02G525600	0	0	0	0.033783	0.024214	0	0.045804	0.155429	0.094246	0.000163793	0.00204867	-9.20243
TraesCS7A02G520300	5.65094	5.04174	4.94678	29.8836	30.0925	28.8755	12.0148	9.36804	8.56241	0.000167645	0.00209008	-1.92523
TraesCS3A02G002700	0	0	0	0.078645	0.036786	0.619938	0.362939	0.603012	0.148557	0.000168484	0.0020984	-11.5902
TraesCS3D02G050300	0.458705	0.584322	0.525266	0.720712	1.20616	0.901342	1.57093	1.63142	1.22995	0.000172092	0.00213212	-1.21088
TraesCS2D02G066500	0.090937	0.05461	0.178929	0.533898	0.640345	0.367598	0.297559	0.283144	0.333923	0.000173541	0.00214718	-1.9204
TraesCS1A02G270000	0.290345	0.096527	0.146948	0.504855	0.60149	0.454898	0.367064	0.554282	0.554614	0.000177564	0.00218809	-1.50832
TraesCS5B02G487100	0.030821	0.092682	0.03103	6.32702	7.87026	6.39594	0.110228	0.028373	0.028511	0.000178863	0.00220262	-6.06977
TraesCS2D02G053800	2.54082	0.933835	1.09579	5.15402	2.92225	3.65625	2.63807	3.4708	4.14619	0.00018275	0.00224184	-1.26628
TraesCS5D02G080200	0.541894	0.424796	0.412866	1.16475	1.39943	0.562255	1.07393	0.831258	1.10898	0.000185033	0.00226455	-1.15418
TraesCS2B02G058800	0	0	0.075372	0.278085	0.317966	0.258523	0.185868	0.15842	0.303829	0.000188078	0.00229531	-3.31738
TraesCS6D02G333800	0	0	0	0.013124	0.047425	0.05957	0.013883	0	0.52614	0.000190066	0.00231465	-10.1036
TraesCS7D02G008100	0.119531	0.146751	0	2.46719	3.04146	5.07547	0.133721	1.22426	0.504782	0.000190952	0.00232304	-4.54669
TraesCS3D02G501200	0.464761	0.418566	0.84126	0.956929	1.09061	1.18336	1.96522	1.43807	1.03275	0.000193841	0.00235079	-1.1524
TraesCS6A02G015700	0.382119	0.509489	0.574224	1.77416	2.13984	1.05469	0.979269	0.716733	1.05809	0.000195909	0.00236921	-1.3974
TraesCS1D02G012600	0.467754	0.422062	0.534173	0.900923	0.925807	1.11627	1.50687	1.38946	1.07371	0.000198352	0.00239324	-1.27938
TraesCS2B02G310800	0.585922	0.316153	0.987633	1.13025	2.11656	1.58766	1.6034	1.37876	1.3602	0.000199508	0.00240402	-1.27983
TraesCS7D02G522200	0.233995	0.288895	0.224984	0.401839	0.473303	0.868133	0.425296	0.459754	0.762145	0.000201441	0.00242254	-1.18062
TraesCS7A02G518200	1.52178	1.29489	1.53562	4.21138	4.36408	4.96669	2.3321	1.90214	1.88001	0.000201678	0.0024242	-1.17515
TraesCS5A02G084100	0.439746	0.474557	0.24153	1.11831	1.37147	0.724047	0.86662	0.641154	1.16391	0.000208795	0.00249422	-1.34824
TraesCS7B02G135800	0.383806	0.451529	0.467222	1.17421	0.990925	1.08076	0.998743	0.628197	0.63413	0.000209575	0.0025011	-1.07991
TraesCS2A02G436200	0.581279	0.13891	0.449393	1.46347	1.82901	1.5311	1.08746	0.687939	0.820797	0.000210063	0.0025053	-1.66538
TraesCS4B02G249900	0.728785	1.13163	2.14128	2.99008	2.30563	2.80758	3.09884	3.24141	2.3979	0.000211586	0.00252141	-1.07333
TraesCS6A02G175700	0.04745	0.322791	0.101966	0.547469	0.598065	0.63409	0.462888	0.751624	0.528896	0.000211926	0.00252421	-1.89933
TraesCS2B02G576900	0	0	0	0.198402	0.232816	0.087793	0.152461	0	0.070812	0.000215943	0.00256252	-10.2728
TraesCSU02G036600	0	0.082681	0.062146	0.22321	0.441527	0.815234	0.161322	0.354039	0.176874	0.000217184	0.00257432	-2.90676
TraesCS3D02G196000	0.610705	0.530717	1.00589	1.1438	1.01607	1.46621	1.8899	1.9727	1.67873	0.000217623	0.0025787	-1.09398
TraesCS7A02G009800	1.62859	0.437356	1.07705	2.39472	3.12169	6.91625	3.85647	6.88014	2.07675	0.000219472	0.00259641	-2.00585
TraesCS2D02G380100	1.75487	2.21041	2.50386	5.12167	6.22694	4.73201	2.83383	3.15151	3.91469	0.000219962	0.0025997	-1.00579
TraesCS5A02G075200	0.110741	0.200655	0.084453	0.359358	0.509064	0.169971	0.691406	0.614495	0.415438	0.000221586	0.00261509	-1.80151
TraesCS6B02G145800	0	0.009454	0	0.038304	0.257086	0.284785	0.224805	0.308098	0.103996	0.000222834	0.0026266	-6.00828
TraesCS5D02G199600	0.115455	0.568496	0.252868	1.43605	2.07813	1.28735	0.830386	0.598177	0.766186	0.000224362	0.00264107	-1.90074
TraesCSU02G184100	0.100007	0.151623	0.23578	0.339988	0.386839	0.63049	0.392052	0.386211	0.338935	0.000224476	0.00264199	-1.34394
TraesCS1D02G160600	0.457534	0.433083	0.382104	1.2093	0.9	0.726925	0.897506	0.763723	0.799327	0.000225261	0.00264913	-1.0572
TraesCS4B02G202600	0	0	0	0.10104	0.088198	0.035002	0.141345	0.203512	0.133878	0.000225704	0.00265303	-10.1943
TraesCS7A02G520700	3.77008	3.66352	4.6082	15.6815	16.004	17.3283	7.22992	6.54577	6.24902	0.000230513	0.00269925	-1.51935
TraesCS7D02G148000	0	0.018973	0.021425	0.072164	0.123117	0.085359	0.127875	0.140309	0.083656	0.000232392	0.00271522	-2.96866
TraesCS5A02G558200	0	0	0	0.039048	0	0.066262	0.04321	0.110486	0.024545	0.000234176	0.00273119	-8.88443
TraesCS3A02G483400	0.842789	0.628233	0.354815	1.45666	0.919102	1.2417	1.36669	1.18925	1.34085	0.000235019	0.00273859	-1.04107
TraesCS4D02G298400	0.903223	0.433051	0.696731	1.28268	1.16733	1.19733	3.34842	4.05428	1.69368	0.000235696	0.00274497	-1.6481
TraesCS5D02G369400	0.429151	0.655761	0.222185	1.05995	1.15382	1.76683	1.51518	0.842185	2.50677	0.000242229	0.00280659	-1.75845
TraesCS7D02G365000	0.074617	0.07154	0.060756	0.211284	0.14267	0.184657	0.396274	0.478555	0.319951	0.000248534	0.00286373	-2.0665
TraesCS4D02G047400	0	0.064307	0	0.17034	0.235687	0.4781	0.15476	0.207912	0.231649	0.000254302	0.00291997	-3.52296
TraesCS5B02G277000	0.143931	0.085583	0.069758	0.158475	0.352745	0.556789	0.221561	0.412255	0.363018	0.000254898	0.00292362	-1.7865
TraesCS2D02G108200	0	0.029982	0.030573	0.101065	0.118776	0.383112	0.186917	0.350645	0.084907	0.000256421	0.00293834	-3.33889
TraesCS5D02G378300	0	0	0.023043	0.173305	0.109149	0.086871	0.136214	0.094135	0.051696	0.000257185	0.00294525	-3.82108
TraesCS3D02G474700	0.101522	0.08591	0.116656	0.187457	0.191736	0.172966	0.206192	0.229914	0.266506	0.000262629	0.00299823	-1.04486
TraesCS7A02G543100	0.136384	0	0.193122	1.43071	0.867158	1.04958	0.349333	0.351899	0.444595	0.00026783	0.00304389	-2.76939
TraesCS7A02G089800	0.258688	0.216269	0.190314	0.5457	0.473549	0.853717	0.690307	0.59791	0.460376	0.000271515	0.00307814	-1.4446
TraesCS1B02G167800	0.088883	0.152071	0.166644	0.160638	0.308646	0.491543	0.508449	0.616693	0.468689	0.000274236	0.00310276	-1.64791
TraesCS7A02G131500	0.627	0.245688	0.37704	0.778146	0.77917	1.03883	0.873728	0.993675	1.01326	0.000277792	0.00313332	-1.13172
TraesCS6D02G108200	0	0	0	0.0523324	0	0.0805923	0.198438	0.0783072	0.0576505	0.000282319	0.0031795	-9.60523
TraesCS5B02G325700	2.48807	1.83737	3.8034	3.81417	6.26272	4.82656	5.88066	6.12288	6.63851	0.00028635	0.00321552	-1.045
TraesCS3A02G395000	0.969561	1.75265	0.979556	1.96608	1.81112	2.13419	3.01514	2.97489	4.08739	0.00028725	0.00322316	-1.11078
TraesCS5D02G556300	0.188677	0.315869	0.248455	0.903713	1.22176	1.27906	0.483695	0.448167	0.555464	0.000290091	0.00324809	-1.69966
TraesCSU02G069300	0.310037	0.172828	0.143042	1.39715	1.49179	0.615563	0.863577	0.503736	0.323916	0.000291492	0.0032603	-2.05331
TraesCS2A02G412500	0	0	0	0.142206	0	0.086222	0.060335	0.068821	0.093077	0.000294883	0.0032902	-9.55286
TraesCS2D02G013700	0.040852	0.031742	0.080883	0.346602	0.294886	0.195906	0.156676	0.137119	0.081787	0.000297031	0.00331114	-1.98246
TraesCS4A02G232800	0.09729	0.148029	0.082276	0.21965	0.205954	0.247939	0.233089	0.340158	0.380008	0.00029714	0.00331186	-1.31205
TraesCS2A02G143900	0	0	0	0.224549	0.203857	0.270949	0.227939	0.035562	0	0.00029945	0.00333103	-10.6481
TraesCS4A02G096500	1.85763	1.07414	1.17049	3.07042	4.75847	3.35744	3.35353	1.91933	1.91477	0.000299963	0.00333521	-1.16317
TraesCS5D02G165700	0.254156	0.179889	0.431853	0.553585	0.619942	1.1249	0.887513	1.12803	0.907725	0.000300559	0.00334084	-1.59225
TraesCS5D02G064000	0	0	0	0	0.067299	0.236982	0.040489	0.040156	0.171175	0.00030252	0.00336033	-9.85617
TraesCS7D02G379400	0.02074	0	0	0.037222	0.131406	0.285122	0.108209	0.037078	0.105616	0.000302754	0.00336167	-4.08643
TraesCS2D02G075300	11.2387	4.8099	8.88388	23.4895	25.6041	26.8099	12.4201	14.8237	16.2057	0.000311436	0.00344248	-1.25913
TraesCS2A02G079100	0	0.084734	0.077645	0.963041	0.757409	0.146059	0.483782	0.362741	0.128658	0.000313486	0.00345886	-3.12931
TraesCS3D02G057100	0.02027	0	0	0.36783	0.101933	0.080325	0.074882	0.037321	0.121882	0.000317062	0.00349044	-4.27375
TraesCS2A02G371000	0	0	0	0.030295	0	0.166418	0.134598	0.13425	0.101511	0.00031793	0.00349894	-9.88435
TraesCS4A02G498800	0.108889	0.0664646	0.163965	0.355796	0.503897	0.324638	0.727921	0.259717	0.296237	0.000319358	0.00351202	-1.86275
TraesCS2D02G059400	1.85087	0.834974	1.92108	4.5854	4.78355	4.6896	2.2166	2.65435	2.1681	0.000321285	0.00352898	-1.1952
TraesCS6A02G122600	0.393476	0.331215	0.487286	0.93135	0.988991	1.042	0.950768	0.894673	0.534999	0.000324548	0.00356217	-1.14023
TraesCS7D02G149100	0.044329	0	0.011707	0.105712	0.149157	0.153482	0.137861	0.101953	0.194929	0.000331712	0.00362631	-2.91127
TraesCS7B02G049200	0.132982	0.066215	0.205912	0.303271	0.253211	0.415894	0.671147	0.546944	0.287065	0.000333404	0.00364086	-1.61252
TraesCS6B02G089700	0.180362	0.176178	0.189588	0.321942	0.363172	0.406339	0.502597	0.256099	0.394008	0.000334128	0.00364768	-1.03886
TraesCS2B02G272700	0.283464	0.400772	0.625257	1.27543	0.933207	0.746357	1.18227	1.01615	0.78799	0.000337178	0.00367441	-1.1818
TraesCS2B02G599800	0.141372	0.090212	0.19558	0.726214	1.32419	1.76809	0.282967	6.31633	0.205219	0.000340527	0.00370651	-3.63626
TraesCS3D02G184900	0	0	0	0	0.121273	0.180149	0.107224	0.146961	0.058403	0.000342544	0.00372409	-9.99908
TraesCS3A02G219300	0	0	0	0.439937	0	0.383091	0.103514	0.1351	0.132697	0.000343447	0.0037322	-10.959
TraesCS1B02G034700	0.440083	0.252112	0.561311	0.567847	0.543034	1.89907	1.9738	1.8904	1.05594	0.000348132	0.00377658	-1.66137
TraesCS5B02G383800	0.289771	0.201591	0.410271	1.68481	1.24581	0.676911	0.714249	0.597901	0.475153	0.000349749	0.00378946	-1.58097
TraesCS6B02G382500	0	0	0	0.049024	0.060802	0	0.038159	0.055843	0.328823	0.00035006	0.00379115	-9.79401
TraesCS2D02G409700	0.40434	0.237152	0.437369	0.959979	1.06988	0.714389	0.505457	0.92879	0.728738	0.000353978	0.00382909	-1.1854
TraesCS7A02G149700	0.077475	0	0.070189	0.089197	0.198653	0.463574	0.501147	0.653911	0.33391	0.000357067	0.00384887	-2.92336
TraesCS7D02G423300	0.163752	0.199454	0.507872	0.588473	0.927603	0.684182	0.55992	0.712017	0.926288	0.000359968	0.00387331	-1.33613
TraesCS5B02G268100	0	0	0	0.1218	0	0.282271	0	0.45039	0.499456	0.000366055	0.00393189	-11.1399
TraesCS5D02G066300	0.097626	0.154822	0.148031	0.32097	0.354098	0.46891	0.311617	0.251205	0.238312	0.000371121	0.00397873	-1.28005
TraesCS2B02G575600	0.47009	0.183546	0.611319	0.895829	0.681575	1.40314	1.00937	2.05266	0.817287	0.00038093	0.00406627	-1.43909
TraesCS6A02G411200	0.188133	0.123875	0.195595	0.285685	0.307844	0.363595	0.373846	0.45137	0.248784	0.000385455	0.00410542	-1.00051
TraesCS4B02G373700	0	0.010846	0.00567	0.055946	0.143037	0.142747	0.064753	0.090551	0.106346	0.000387434	0.00411895	-4.19113
TraesCS7A02G519100	0.029651	0	0.026068	0.31924	0.158734	0.30607	0.104115	0.159384	0.064368	0.000389875	0.00414048	-3.31873
TraesCS3D02G185500	0.248517	0.454439	0.489896	0.815486	0.722326	0.535596	1.21596	1.08296	1.64932	0.000395066	0.00418471	-1.33574
TraesCS7B02G316400	0	0	0	0	0.111517	0.042022	0.018338	0.019525	0.519337	0.000400122	0.00422243	-10.2101
TraesCS1A02G186500	0	0.033838	0.051932	0.143058	0.306938	0.178568	0.060534	0.392009	0.655893	0.000407321	0.00428976	-3.33998
TraesCS7A02G147300	3.81219	3.52707	7.60097	11.4506	6.7355	15.3008	26.7398	12.0036	22.0866	0.000411199	0.00432253	-1.65831
TraesCS2A02G459100	0.407182	0.303885	0.476356	1.18276	1.14301	0.793453	0.578012	0.77614	0.63947	0.000412581	0.0043352	-1.10629
TraesCS2D02G071800	5.35308	2.23406	4.01665	20.1544	19.6674	17.2378	7.62254	7.29122	6.42083	0.000414211	0.00434611	-1.75615
TraesCS1B02G025500	1.12007	0.782548	2.06246	1.42902	2.25768	5.35977	3.40382	3.33959	3.13105	0.000419042	0.00438739	-1.25456
TraesCS6A02G043700	0.134547	0.1214	0.115454	0.195262	0.329169	0.174945	0.328667	0.29161	0.36872	0.000425483	0.00444145	-1.18458
TraesCS2B02G614100	0	0	0	0.024228	0.0875526	0.027493	0.083168	0.0493815	0.083761	0.000429668	0.00447502	-9.21101
TraesCS7D02G455300	0	0	0.042418	0.424224	0.393267	0.226872	0.172216	0.139713	0.148065	0.000437902	0.00454337	-4.14833
TraesCS7B02G437800	0	0	0	0.104321	0.064974	0.079969	0.087953	0	0.051939	0.000439357	0.00455332	-9.34117
TraesCS2D02G062500	1.46309	0.474755	0.758571	2.19221	2.02822	2.29786	1.67686	2.68202	1.68164	0.000441366	0.00456557	-1.21959
TraesCS2A02G107300	0.030537	0	0.03226	0.159693	0.064227	0.202632	0.141013	0.183203	0.305478	0.000447755	0.00462013	-3.07211
TraesCS5B02G020200	0.055814	0	0	0.176271	0.167156	0.286613	0.132615	0.207712	0.220845	0.000452741	0.00466436	-3.41566
TraesCS2B02G483000	162.841	87.1112	200.531	251.352	261.24	360.483	492.572	323.213	259.806	0.000452712	0.00466436	-1.11294
TraesCS2A02G013600	0.398855	0.127658	0.34975	0.436578	0.509965	1.18929	1.04525	1.55668	0.856658	0.000466697	0.00477997	-1.67455
TraesCS4D02G364800	2.76654	0.868382	2.86042	2.6687	3.46527	6.43794	5.70076	6.41667	5.55949	0.000466639	0.00477997	-1.2194
TraesCS2B02G241800	0.330868	0.18478	0.358559	0.525942	0.490348	0.99632	0.994685	0.552184	0.604874	0.000480793	0.0048936	-1.25205
TraesCS1B02G352400	0	0	0	0.052571	0.063325	0.04368	0.034431	0	0.030291	0.000485666	0.00493158	-8.54624
TraesCS2D02G054600	0.138134	0.058002	0.15488	0.540758	0.435509	0.337024	0.230185	0.301878	0.291777	0.000490362	0.00496585	-1.60607
TraesCS3A02G491600	0	0	0	0.05192	0.151931	0.029616	0.043183	0.045787	0	0.000490466	0.00496589	-9.06984
TraesCS5B02G192300	0.916622	1.15212	0.746933	2.16341	2.86359	2.08862	1.65351	1.52044	1.24789	0.000491227	0.00497154	-1.03477
TraesCS2B02G487800	0.257834	0.106011	0.218772	0.786252	0.703944	0.299868	0.654809	0.399097	0.614136	0.000494431	0.00500052	-1.56936
TraesCS2A02G499700	0.02916	0.07488	0.082146	0.336925	0.198119	0.138557	0.505346	0.255889	0.141958	0.000496362	0.00501659	-2.08218
TraesCS5D02G335000	0.202873	0.140388	0	0.790272	1.12922	1.75073	0.957667	0.208284	0.469801	0.000503674	0.00508	-2.95024
TraesCS4B02G139500	0.06953	0.034786	0.04416	0.127405	0.131879	0.246705	0.204345	0.105096	0.16938	0.000511058	0.00514387	-1.72962
TraesCS5B02G089200	0.646643	0.382189	0.598423	0.674784	0.784575	1.72295	1.63355	2.39852	1.6676	0.000521613	0.00523574	-1.44844
TraesCS5B02G339600	0.939834	1.05507	1.09123	3.28333	2.23375	2.36513	1.50562	1.7418	1.85623	0.000525085	0.00526484	-1.07307
TraesCS1D02G166500	0.026963	0	0	0.141238	0.060801	0.080135	0.084398	0.198159	0.198263	0.000527805	0.00528706	-3.82262
TraesCSU02G126000	0	0	0	0	0.02616	0.098576	0.051653	0.085416	0.012514	0.000532503	0.00532829	-8.83668
TraesCS1A02G276800	0	0	0	0	0.026642	0.100394	0.023398	0.069969	0.504811	0.000543739	0.00541856	-10.2392
TraesCS4A02G233900	0.043941	0.051803	0.041238	0.466676	0.088835	0.339811	0.195041	0.166446	0.111856	0.000550024	0.00546574	-2.32071
TraesCS3B02G278800	0.123488	0.202016	0.208378	0.338468	0.420525	0.412285	0.427866	0.418487	0.287309	0.00055036	0.00546747	-1.11014
TraesCS5D02G494600	0.141309	0.09109	0.080993	0.237337	0.317129	0.241679	0.22094	0.241569	0.269416	0.00055152	0.00547455	-1.28567
TraesCS4A02G313200	0.21114	0.088199	0.072963	0.282468	0.278257	0.485616	0.45913	0.779555	0.318673	0.000566626	0.00559348	-1.80602
TraesCS1B02G216600	1.20234	1.11006	0.826453	2.25027	2.36355	1.06019	2.60359	2.41296	2.11433	0.000587517	0.00576096	-1.02838
TraesCS6B02G340500	1.52799	1.34278	1.93618	2.655	1.98086	5.21022	3.46324	2.92009	4.68655	0.00059104	0.00579087	-1.12141
TraesCS7B02G123500	0.784936	0.766525	0.522261	0.647552	1.1684	1.91559	1.3562	1.69812	1.81486	0.000595152	0.0058195	-1.05223
TraesCS6D02G400500	0.130482	0.176448	0.327184	0.332406	0.556322	0.510152	0.602252	0.42721	0.79682	0.000600584	0.00586169	-1.34656
TraesCS2D02G069600	0.462864	0.120122	0.919448	1.07484	1.74377	3.32706	1.65801	2.42848	1.73571	0.000607207	0.00591455	-1.99379
TraesCS2B02G043100	0.013757	0	0.029165	0.074167	0.072581	0.109125	0.12235	0.05083	0.131233	0.000607369	0.00591469	-2.70637
TraesCS2B02G449900	0.221785	0.111445	0.462454	0.687269	0.715586	0.515583	0.53571	0.785078	0.688596	0.00061247	0.00595315	-1.30346
TraesCS5D02G095600	0.27731	0.269001	0.470552	0.424822	1.2281	1.01289	0.963584	1.55149	0.744024	0.000618552	0.00599401	-1.54267
TraesCS1D02G378900	0	0	0	0.033067	0	0.310799	0.071035	0.022787	0.124347	0.000623489	0.00603706	-9.87148
TraesCS3B02G333400	0.36122	0.046517	0.420422	0.988643	1.00036	0.896639	1.03073	0.902479	0.578442	0.000624844	0.0060459	-1.70426
TraesCS1B02G143800	0.141274	0.121072	0.344405	0.229329	0.195949	0.349177	6.94976	8.90492	6.29957	0.000626949	0.00606177	-4.23991
TraesCS3A02G054000	0.973566	0.474543	0.538175	1.07074	1.36173	0.848273	1.77961	2.48238	2.61555	0.000628902	0.00607665	-1.35452
TraesCS5B02G347300	0	0.044309	0.030463	0.218971	0.50839	0.23103	0.247367	0.136829	0.15888	0.000640141	0.00616538	-3.32773
TraesCS4A02G233200	0.114481	0.141034	0.194586	0.294419	0.332069	0.42555	0.60349	0.463878	0.609134	0.000644443	0.00620069	-1.59981
TraesCS5A02G334900	0.018201	0.021888	0.107455	0.181717	0.117675	0.191969	0.308735	0.225289	0.280654	0.000652278	0.00625722	-2.14598
TraesCS5B02G558100	1.0962	0.380043	0.87983	0.949694	2.05048	2.37348	1.96121	2.1281	1.59491	0.00065691	0.00629289	-1.23062
TraesCS2B02G045600	0.0368	0.025587	0	0.152279	0.083673	0.073405	0.091241	0.219591	0.130415	0.000663333	0.00634336	-2.58873
TraesCS2B02G380600	1.44501	2.40578	0.81953	3.72138	4.26726	2.6051	2.90434	2.78104	2.93548	0.000671209	0.006402	-1.04061
TraesCS7D02G454000	0.133058	0.667874	0	1.11275	5.22716	8.73208	1.34242	2.89525	3.45888	0.000676479	0.00644473	-3.82922
TraesCS5B02G562700	0	0	0	0.076353	0.030657	0.190535	0.042373	0.281343	0	0.00067702	0.00644905	-10.016
TraesCS4A02G454800	0	0.077897	0	0.229756	0.196353	0.780397	0.424811	0.206035	5.48881	0.000680787	0.0064782	-5.55535
TraesCS6D02G007900	0.392357	0.259851	0.277528	0.463215	0.853675	0.75493	0.43129	0.813934	0.636386	0.000682832	0.00649429	-1.08821
TraesCS2D02G083300	0.166005	0.157178	0.45694	0.834808	0.944916	0.457071	0.926959	0.801373	0.607769	0.00069339	0.00657511	-1.55133
TraesCS1B02G234300	0.182215	0.177931	0.160393	0.505291	0.124871	0.687116	0.581603	0.793282	0.509822	0.000696715	0.00660152	-1.62089
TraesCS7B02G311400	0.016625	0	0	0.034601	0.120491	0.0552723	0.078611	0.101867	0.151067	0.000702329	0.00663937	-4.02663
TraesCS6B02G016500	0.103985	0.134292	0.102148	0.216538	0.167642	0.28171	0.309872	0.277036	0.508868	0.00070685	0.00667687	-1.37153
TraesCS1D02G288700	1.17975	0.661963	0.648004	1.26057	2.04603	1.41108	2.60208	1.79597	2.45122	0.000709477	0.00669651	-1.21595
TraesCS1A02G381300	0	0	0	0.077413	0.080071	0.098109	0.190821	0.178454	0	0.000710695	0.00670198	-10.0244
TraesCS5A02G268300	0.120998	0	0.573489	1.8448	2.69256	2.30124	1.31482	4.05738	2.68357	0.000725003	0.0068084	-3.42268
TraesCS5B02G107200	0.066865	0.069348	0.106074	0.241803	0.127167	0.282768	0.301225	0.221888	0.28287	0.000739074	0.00691627	-1.58893
TraesCS2A02G195300	0.068333	0	0.089953	0.214392	0.341333	0.30701	0.419079	0.959571	0.586507	0.000741793	0.00693729	-3.15912
TraesCS3B02G144300	0.145026	0.151706	0.156129	0.267761	0.269353	0.413942	0.289446	0.328628	0.362548	0.000743145	0.00694729	-1.09271
TraesCS1A02G065000	0.384539	0.602789	0.677423	1.05591	1.17441	0.825028	1.28591	1.26767	1.06328	0.000751071	0.00700688	-1.00286
TraesCS5A02G110100	0.210127	0.164989	0.191225	0.489741	0.299885	0.404443	0.349647	0.361605	0.701045	0.000756823	0.00704733	-1.2023
TraesCS6D02G332700	0.021824	0.007536	0	0.127535	0.112906	0.103703	0.078324	0.013394	0.139061	0.000757645	0.00705319	-3.29144
TraesCS6D02G191300	0.27896	0.190088	0.298212	0.891063	0.838442	0.278242	0.890737	0.506943	0.480389	0.0007664	0.00711664	-1.34043
TraesCS7A02G073400	0.291626	0.50447	0.405203	1.42988	1.20741	1.36299	0.512479	1.19631	0.874158	0.000776545	0.00719719	-1.4542
TraesCS1D02G043000	0.82007	0.837852	0.289007	3.36872	2.99499	3.44783	0.950586	0.866612	1.15907	0.000776869	0.00719928	-1.7155
TraesCS7D02G537800	0	0	0	0.174208	0	0	0.1387	0.129716	0.189745	0.00078259	0.00724406	-10.0416
TraesCS2A02G504000	0.156018	0.047784	0.05543	0.488353	0.54511	0.391621	0.48773	0.162579	0.320005	0.000785322	0.0072666	-2.20795
TraesCS2D02G107500	0.031535	0	0	0.051609	0.19594	0.094676	0.262707	0.117304	0.160246	0.000793773	0.00733187	-3.80654
TraesCS7B02G380400	0.198685	0.513643	0.446886	0.915962	2.11895	2.49344	1.04545	0.783309	1.8985	0.000801276	0.00739023	-1.99718
TraesCS3B02G172600	0.430755	0.321545	0.673229	1.46063	1.54924	1.36397	0.904864	0.55873	0.917943	0.000801864	0.0073945	-1.24454
TraesCS5D02G067400	0.106545	0.103493	0.062352	0.35385	0.303281	0.253113	0.266315	0.172978	0.205692	0.000804375	0.00741299	-1.51338
ENSRNA050021738	0	0	0	0.452936	0.374453	0.711894	0.271562	0.339665	0.362291	0.000809268	0.00745154	-12.032
TraesCS4A02G135500	0	0.113608	0.172997	1.46019	0.518487	0.340065	0.780793	0.239377	0.359421	0.00081184	0.0074696	-2.68974
TraesCS6D02G397800	0.0529939	0	0.023295	0.252753	0.22516	0.415065	0.6282	0.124256	0.126849	0.000813931	0.00748508	-3.53799
TraesCS7B02G462200	0.054368	0	0.086152	0.200133	0.153822	0.219057	0.225949	1.25424	0.266973	0.00081556	0.00749443	-3.04538
TraesCS6A02G044200	0.531359	1.08267	0.773628	1.69761	1.19933	1.81422	2.00419	1.11003	2.04549	0.000846963	0.00773737	-1.04758
TraesCS5D02G272800	0.03058	0	0	0.192592	0.043357	0.03037	0.174368	0.436978	0.139746	0.000859861	0.00782996	-4.05617
TraesCS4A02G277200	0.597566	1.50626	1.17139	1.57945	2.8247	1.56157	7.90649	3.64346	2.76806	0.000866801	0.00788045	-1.63066
TraesCS6D02G207500	0.235518	0.226629	0.208287	0.848578	0.543247	0.688263	0.446342	0.359908	0.525382	0.000866944	0.00788078	-1.34733
TraesCS1D02G043300	0.035267	0	0	0.092367	0	0.239758	0.327343	1.12651	0.261464	0.000881776	0.00799728	-4.85936
TraesCS5D02G003500	0.324131	0.142181	0.17133	0.257586	0.479128	0.907066	0.585771	0.605212	0.600051	0.000886951	0.00803608	-1.42941
TraesCS6B02G244800	0.300728	0.215843	0.265373	0.485955	0.810781	0.446512	0.581246	0.817821	0.480021	0.00089028	0.00805996	-1.21178
TraesCS7D02G052000	0.070161	0.048457	0.024706	0.152927	0.139228	0.124397	0.251286	0.236539	0.178363	0.000892642	0.00807537	-1.91733
TraesCS3B02G448300	1.60045	1.14688	2.30498	4.98221	4.58009	4.67197	2.99503	2.27862	2.34995	0.000894357	0.0080869	-1.11313
TraesCS2B02G585900	0.033778	0.039287	0.059992	0.049579	0.059269	0.221591	0.298225	0.462485	0.316776	0.000894613	0.00808822	-2.40345
TraesCS1B02G418100	0.011319	0.00865	0.029983	0.0397	0.043921	0.070779	0.110645	0.075354	0.111456	0.000895972	0.00809452	-2.17725
TraesCS2D02G594100	0.269886	0.173037	0.62847	2.01301	1.45593	1.54331	0.734556	0.603761	0.761818	0.000905827	0.00816747	-1.73085
TraesCS6B02G168800	0.25902	0.126159	0.269146	0.59087	0.438102	0.373039	0.387654	0.605681	0.43179	0.000909581	0.00819125	-1.11126
TraesCS2D02G073100	0.135391	0.128215	0.066883	0.740146	0.611927	0.402796	0.153976	0.287257	0.32006	0.000920377	0.00826414	-1.92855
TraesCS1A02G235100	0.333616	0.197279	0.318117	0.993867	0.657208	0.614207	0.550488	0.394274	0.506658	0.000923455	0.00828569	-1.13017
TraesCS3D02G124700	0.130898	0.121268	0.118792	0.530079	0.354655	0.218695	0.23482	0.27276	0.179031	0.00092894	0.0083288	-1.27067
TraesCS5A02G263700	0	0	0	0	0.185246	0.104615	0.144515	0.112922	0.165626	0.000934958	0.00837151	-10.2146
TraesCS7B02G350500	0	0	0	0.516434	0.098813	0	0.296319	0	0.060519	0.000938523	0.0083983	-10.6619
TraesCS7A02G184000	0	0	0	0.076971	0	0.083817	0.136011	0.103092	0.055587	0.000952348	0.00849199	-9.5682
TraesCS3D02G424200	0.10193	0.071027	0.155115	0.304499	0.0931	0.340195	0.555968	0.809232	0.832335	0.000958675	0.00854011	-2.16144
TraesCS4D02G278300	0.013346	0	0.023703	0.07468	0.268877	0.029638	0.117094	0.099609	0.053709	0.000966928	0.00859693	-3.11867
TraesCS2B02G038100	0	0	0	0.02773	0.011134	0.047059	0.019523	0.009747	0.010652	0.000976533	0.00867078	-7.71247
TraesCS3A02G234600	0.619114	0.504418	0.965068	1.2602	2.20562	1.29223	1.06133	1.63176	1.52684	0.000986422	0.008748	-1.10385
TraesCS7D02G344400	0.079756	0	0	0.531959	0.363447	0.10535	0.220974	0.195794	0.187228	0.000998405	0.00882973	-3.33061
TraesCS2A02G408000	0.058532	0.0982191	0.0568776	0.228321	0.283434	0.152142	0.17413	0.170009	0.111664	0.00100141	0.00885206	-1.38993
TraesCS1B02G199600	0.360943	0.501136	0.306501	1.33666	0.497131	0.437809	1.39121	1.19671	1.39126	0.00100215	0.00885752	-1.41928
TraesCS2A02G036400	0.309814	0.163717	0.45683	0.66092	1.0976	0.388093	1.03703	1.03308	0.632125	0.0010032	0.0088647	-1.38178
TraesCS7B02G106600	0	0	0	0.073545	0.073537	0.052813	0.053995	0	0.031424	0.00100994	0.0089113	-8.89337
TraesCS1D02G009345	0	0	0	0.04426	0.043224	0.146165	0.022455	0.045376	0.012398	0.00101047	0.00891494	-9.03103
TraesCS6B02G001300	0	0	0.029858	0	0.394965	0.320495	0.185433	0.166679	0.255916	0.00101147	0.00892267	-4.47008
TraesCS2D02G277600	0	0	0	0.05301	0.14694	0.053993	0.107357	0.020069	0	0.00101649	0.00895625	-9.31201
TraesCS4A02G312200	0.561414	0.702794	1.04634	1.02854	1.09972	1.72995	1.57239	2.76704	2.61857	0.00102064	0.00898519	-1.22689
TraesCS3A02G292500	0.118593	0.070273	0.258622	1.1064	0.606212	0.084	0.702139	0.959316	0.688856	0.00102543	0.00901636	-2.21212
TraesCS4D02G197800	0	0	0	0	0.910963	0.539182	0.702736	0.879653	0	0.00104176	0.00913719	-12.3033
TraesCS7A02G278500	0.03941	0.115361	0.020141	0.215173	0.250237	0.354972	0.124839	0.221384	0.236325	0.00104173	0.00913719	-2.00374
TraesCS1A02G415300	0.183677	0.351935	0.16965	0.827304	0.681779	0.512729	0.696544	0.533102	0.282172	0.00105786	0.00925105	-1.32492
TraesCS5B02G145300	0.533109	0.516992	0.109667	0.361221	2.75609	2.1116	1.00899	1.14386	1.52977	0.00106698	0.00930832	-1.94184
TraesCS2B02G160300	0	0	0	0.034679	0.034689	0.070854	0.175469	0.147094	0.212377	0.00107068	0.00933393	-10.1361
TraesCS6A02G010800	0.021565	0.089362	0.068344	0.692607	0.699733	0.677252	0.213126	0.061955	0.065087	0.00108327	0.00942744	-2.74868
TraesCS1D02G297200	0.051179	0.094595	0.25231	0.879628	0.304862	0.200312	0.450508	1.23627	0.561898	0.00109161	0.00948151	-2.1902
TraesCS3A02G508100	0.409931	0.429063	0.766004	1.83805	2.20052	1.88249	1.05632	0.694742	0.780588	0.00109612	0.00951389	-1.39684
TraesCS2B02G329800	0.22334	0.211862	0.344352	0.419615	0.717323	0.555488	0.593593	0.731567	0.35074	0.00111134	0.00962213	-1.11131
TraesCS2D02G143800	0.234204	0.482838	0.728601	1.25012	1.27372	1.01028	0.979815	0.869847	0.781464	0.00111294	0.00963144	-1.09245
TraesCS4D02G058600	0.306417	0.218101	0.597469	1.03818	0.633196	1.07609	0.993258	0.688834	0.809484	0.00113636	0.00979367	-1.22325
TraesCS5B02G020000	0	0	0.010677	0.052942	0.106285	0.020025	0.046671	0.027913	0.030505	0.00113802	0.00980575	-3.73504
TraesCS5B02G276700	0.14527	0.48841	0.262827	0.62351	0.601075	0.690545	0.977278	0.740952	0.94999	0.00113986	0.00981925	-1.35402
TraesCS5B02G402900	0.244735	0.574608	0.595262	1.27463	0.802677	0.57377	1.10785	1.4084	1.51035	0.00114074	0.00982449	-1.23895
TraesCS1B02G123500	0.953267	0.177208	0.445686	1.3862	0.780882	2.03582	1.22811	2.16492	1.37253	0.00115264	0.00990143	-1.50845
TraesCS4B02G332400	0.70845	0.772696	1.34831	2.46688	1.7761	2.04737	1.90863	1.59292	1.55975	0.00115462	0.00991266	-1.00431
TraesCS6B02G353300	0.26825	0.329205	0.273087	0.539905	0.438885	0.867965	0.772251	0.745612	0.468821	0.00116938	0.010016	-1.13865
TraesCS1A02G015900	0.099349	0.105584	0.113428	0.265898	0.205836	0.142583	0.224528	0.261718	0.311109	0.00118921	0.010155	-1.14867
TraesCS5D02G217400	0	0	0	0	0.156041	0.042	0	0.0683	0.387095	0.00122499	0.0104217	-10.0889
TraesCS6B02G343900	2.99133	1.40271	3.80759	2.49506	4.32133	7.68747	7.52776	7.34203	7.01444	0.00123038	0.0104578	-1.14948
TraesCS5B02G055700	0	0.121799	0.150292	0.326008	0.286889	0.848226	0.44693	0.56243	0.425726	0.00123844	0.0105106	-2.41201
TraesCS4D02G329400	4.84119	1.87955	1.27356	4.98008	7.71224	9.94419	8.66288	6.77693	2.88496	0.00124733	0.0105701	-1.35722
TraesCS2B02G614500	0	0	0	0.10764	0.026374	0.021344	0.023162	0.046176	0.050464	0.00126198	0.0106684	-8.84109
TraesCS3A02G044700	0.15003	0.026347	0.048864	0.524074	0.425754	0.1488	0.378791	0.257533	0.216281	0.00128083	0.0107868	-2.11484
TraesCS6A02G160700	0.179518	0.320751	0.194927	0.600418	0.681651	0.930867	0.862016	0.462735	0.326696	0.00128277	0.0108006	-1.47475
TraesCS3A02G288800	0	0	0	0.025756	0.059277	0	0.033587	0.047174	0.052205	0.00129503	0.0108913	-8.50514
TraesCS4B02G096000	0.022956	0.14317	0.24251	0.370697	0.579214	0.227418	0.494589	2.08053	0.904284	0.00130255	0.0109445	-2.51043
TraesCS4D02G075600	0	0	0	0.122887	0.111649	0.054606	0.013837	0.025371	0.013864	0.00130482	0.0109539	-9.15572
TraesCS1B02G010100	0.026389	0	0.034423	0.133138	0.122272	0.051022	0.060086	0.198506	0.130802	0.00132111	0.0110701	-2.5163
TraesCS7D02G275800	0.108619	0.104058	0.203098	0.440519	0.375904	0.30466	0.416858	0.306263	0.525833	0.00132908	0.0111218	-1.51103
TraesCS7A02G483400	1.11302	0.693214	0.856198	2.02739	1.32658	1.40675	1.78504	2.47711	2.03294	0.00134174	0.0111964	-1.05399
TraesCS3D02G317400	0.79501	0.80584	1.05911	2.65879	1.57871	2.51801	1.08053	1.66883	1.47948	0.00135754	0.0113031	-1.04597
TraesCS1D02G269000	0.945534	0.61477	1.0979	0.672855	1.20711	2.5154	3.65277	3.36524	2.97291	0.00135874	0.0113072	-1.43617
TraesCS1A02G056600	0.090915	0.267677	0.348104	0.379706	0.953644	0.571809	0.571852	1.01569	0.954063	0.00140427	0.0116079	-1.65359
TraesCS5A02G097300	0.784218	0.996298	0.882672	1.54082	1.4924	1.51524	1.63631	1.4397	3.03758	0.00144322	0.0118639	-1.00126
TraesCS2B02G520900	0.291498	0.19074	0.418705	0.440305	0.559813	0.807273	0.429215	0.866563	0.71648	0.00145329	0.0119258	-1.08393
TraesCS1D02G336100	0	0	0	0.045134	0.123804	0.050606	0.088021	0	0.07448	0.0014671	0.0120056	-9.31456
TraesCS2A02G394800	0.163586	0.091824	0.181028	0.488724	0.843789	1.22069	0.644909	0.402255	0.409571	0.00147629	0.0120606	-2.19973
TraesCS2A02G394700	0.111717	0	0.131274	0.218799	0.275823	0.281539	0.672416	0.609876	0.61834	0.0014768	0.0120634	-2.46153
TraesCS5D02G310600	0.474108	0.447609	0.161895	1.37094	0.77145	0.758218	0.706622	1.02808	0.710949	0.00148447	0.0121153	-1.30268
TraesCS7D02G108900	0	0.053375	0.068034	0.202408	0.134359	0.255202	0.10674	0.268423	0.446676	0.00150642	0.0122522	-2.54164
TraesCSU02G112100	0.411192	0.695805	0.9172	1.2001	1.47067	0.672711	2.13813	2.03059	1.65801	0.00152456	0.0123614	-1.1796
TraesCS4A02G043500	0.156416	0.031739	0.268437	0.306291	0.404114	0.508979	0.455789	0.621943	0.433222	0.00153694	0.0124452	-1.5801
TraesCS3D02G421600	0.079461	0.127953	0.128134	0.286758	0.225444	0.348708	0.227694	0.252565	0.320016	0.00154009	0.0124625	-1.30762
TraesCS7A02G414300	0.260813	0.253932	0.38121	0.776837	0.951522	0.47612	0.736902	0.7759	0.442364	0.00154727	0.0125068	-1.21496
TraesCS6D02G360900	0.46627	0.236317	0.517277	0.660904	1.22707	0.593101	1.03964	1.20318	0.803946	0.00154874	0.0125114	-1.18
TraesCS5A02G226300	0.159193	0.279546	0.233526	0.414691	0.83989	0.299874	0.380693	0.591177	0.654106	0.00154913	0.0125122	-1.24212
TraesCS7D02G526500	0.056018	0	0.193974	0.224711	0.392825	0.38711	0.632318	0.524629	0.431622	0.00156233	0.0125966	-2.37479
TraesCS6D02G385600	0.121325	0.083375	0.113531	0.225207	0.282918	0.278213	0.882697	0.33457	0.171678	0.00156418	0.0126083	-1.77306
TraesCS2D02G053000	0.039496	0	0.077684	0.116095	0.274596	0.18024	0.193295	0.18857	0.168856	0.00157008	0.0126425	-2.25883
ENSRNA050023569	1.34561	0.488841	1.09872	2.25002	2.51825	2.70937	2.94492	2.03419	2.83584	0.00157197	0.0126521	-1.3823
TraesCS5B02G332300	4.51054	2.22933	5.13723	5.68931	5.49382	5.22527	12.9524	8.7031	9.62317	0.00159819	0.0128266	-1.00541
TraesCS2A02G466900	0	0	0	0.046564	0.03754	0.080179	0.032303	0.057606	0	0.00160403	0.0128678	-8.72674
TraesCS3B02G321400	0	0	0	0.035188	0	0.02034	0.227539	0.018901	0.08207	0.00161123	0.0129143	-9.32207
TraesCS5B02G426700	0	0.073287	0.049822	0.211671	0.147954	1.2364	0.690897	0	1.61164	0.00162255	0.0129852	-3.98493
TraesCS4A02G120500	0	0	0	0.196901	0.04604	0.026812	0.047785	0.324141	0.242656	0.00162664	0.0130122	-10.5254
TraesCS7A02G113000	0.747947	0.432901	0.581274	1.12303	1.16603	1.51348	1.93001	1.24352	1.24871	0.00162837	0.0130247	-1.22266
TraesCS7D02G180400	0.116004	1.2713	0.731044	1.67241	1.90746	1.33692	3.24801	2.4335	2.33745	0.00166617	0.0132562	-1.61035
TraesCS3B02G526500	1.19106	1.09055	1.46729	3.76701	3.9847	1.23529	3.1904	1.957	2.02564	0.0016778	0.0133302	-1.10789
TraesCS4B02G199800	0.182843	0.127875	0.073054	0.279926	0.381779	0.356687	0.325922	0.24317	0.193915	0.00170264	0.0134966	-1.21469
TraesCS2B02G309000	0	0	0	0.065769	0.079222	0.121275	0	0.211545	0.074392	0.00170318	0.0134995	-9.84602
TraesCS3A02G402100	0.097471	0.160858	0.204513	0.338056	0.504135	0.230524	0.425734	0.509195	0.31572	0.0017287	0.0136531	-1.32762
TraesCS6B02G146400	0	0	0	0.025155	0.023713	0.089976	0.076142	0	0.154629	0.00172928	0.0136562	-9.26685
TraesCS5D02G500900	0	0	0	5.79213	6.75031	0	0	6.61375	6.8276	0.00173214	0.0136729	-15.4023
TraesCS5D02G029000	0.527903	0.574261	0.35929	0.961391	0.90065	1.43972	1.54534	1.47409	1.57132	0.00176024	0.013853	-1.43308
TraesCS6D02G210100	0	0	0	0.076191	0.036859	0.017303	0	0.032266	0.110994	0.00177416	0.01395	-8.83296
TraesCS1D02G130200	0.476509	0.129782	0.101311	0.664062	0.624967	0.746315	0.547563	0.602311	0.904319	0.00178081	0.0139864	-1.53093
TraesCS1D02G296600	0	0	0	0.040839	0.11277	0	0	0.04328	0.486044	0.00178844	0.0140387	-10.1526
TraesCS7B02G469300	0.871254	0.695733	1.02617	1.68236	1.44013	1.60318	2.85816	1.76424	2.38684	0.00179246	0.0140643	-1.17803
TraesCS1D02G163900	0.055504	0	0	0.387001	0.593081	0	0.256299	0.597376	0.371021	0.00179569	0.0140867	-4.3119
TraesCS6B02G364000	0	0	0	0.051143	0	0.092577	0.055402	0.057219	0.199144	0.00180749	0.014155	-9.56823
TraesCS6D02G160300	0.024867	0.05533	0	0.175174	0.432239	0.130402	0.117432	0.0379	0.251071	0.00180741	0.014155	-2.83467
TraesCS1A02G163700	0.870462	0.603147	0.45605	1.46839	1.53126	1.41221	0.68668	1.41821	1.44948	0.00180901	0.0141627	-1.04555
TraesCS1A02G220400	0.598022	1.63255	0.663325	2.91091	2.87054	1.62752	2.0637	2.16502	1.52913	0.00180934	0.0141634	-1.18582
TraesCSU02G047700	1.8961	0.962101	1.01903	2.90952	2.89027	4.31823	2.72513	11.7181	2.61629	0.00183489	0.0143359	-1.80931
TraesCS6B02G080200	0	0	0	0.052347	0.232157	0	0.113996	0.040256	0.09201	0.00183523	0.0143363	-9.7889
TraesCS1A02G108600	0.442445	0.822734	1.31099	1.92982	2.08282	1.60486	1.60476	1.66255	1.71299	0.00183975	0.0143687	-1.04047
TraesCS4A02G252700	0.149383	0.144747	0.290714	0.709615	0.411462	0.461136	0.639337	0.589576	0.32469	0.00184223	0.0143795	-1.42272
TraesCS5B02G192100	1.34991	1.21199	1.07065	4.24768	4.27139	3.40568	1.58032	1.17933	2.18642	0.0018491	0.0144193	-1.21547
TraesCS2B02G034700	0.294056	0	0.230002	0.304872	0.611988	1.27241	0.932881	1.17663	1.0385	0.00186809	0.0145357	-2.34831
TraesCS3D02G066100	0	0	0.055337	0.129817	0.132635	0.178038	0.165751	0.163999	0.178985	0.00188795	0.0146507	-3.10043
TraesCS5A02G286100	0.504866	0.720401	0.590521	0.915996	1.42901	1.43426	0.738731	1.12038	3.24001	0.00190052	0.0147373	-1.2897
TraesCS4B02G184800	0.882529	0.882192	1.12337	2.66822	1.39898	1.3814	4.45675	1.44273	2.48881	0.00190494	0.0147591	-1.26033
TraesCS5A02G407900	0	0	0	0	0.063517	0.0307451	0.047306	0.045773	0.176676	0.00191815	0.0148427	-9.24483
TraesCS7D02G177000	0.062024	0	0	0.084408	0.132663	0.102733	0.276817	0.350857	0.450921	0.00193411	0.0149365	-3.49481
TraesCS3D02G064700	0.00942102	0.00229247	0.000668151	0.0819188	0.043553	0.0236151	0.128818	0.0319558	0.0639951	0.00195448	0.015065	-3.91621
TraesCS3B02G102600	1.12687	0.486421	0.174515	1.34177	1.36464	2.04432	1.25367	1.72119	1.63874	0.00196043	0.0150982	-1.38899
TraesCS3A02G228900	0.029476	0.061073	0.062278	0.267611	0.263372	0.146005	0.163333	0.244217	0.103793	0.00196576	0.0151313	-1.95897
TraesCS4B02G033800	0	0	0	0.019351	0.051264	0	0.095631	0.065734	0.117755	0.0019765	0.0151924	-9.18708
TraesCS3A02G328600	0	0	0	0.077898	0	0.130725	0.086433	0.02028	0.019263	0.00199802	0.015325	-9.12325
TraesCS6D02G135800	0.405386	0.267109	0.299173	0.569261	0.533485	0.858416	0.471735	1.17781	0.598765	0.00200511	0.0153697	-1.1151
TraesCS2B02G546700	0.086139	0.085623	0.195739	0.267709	0.248566	0.165014	0.718761	2.59539	0.611425	0.00201594	0.0154334	-2.64796
TraesCS6D02G256700	0.091445	0	0	0.36856	0.370992	0.123117	0.301555	0.109502	0.28202	0.00201883	0.0154523	-3.08856
TraesCS2D02G403600	0	0	0	0	0	0.038799	0.125009	0.037221	0.117935	0.00202324	0.0154764	-9.05422
TraesCS5B02G557100	0.206402	0.094287	0.131222	0.208957	0.151212	0.550435	0.809207	0.9328	0.3566	0.00203072	0.0155095	-1.80058
TraesCS2B02G575500	0.065417	0.073745	0.16999	0.26297	0.254051	0.561964	0.127325	0.367401	0.263741	0.00205408	0.0156616	-1.57132
TraesCS7A02G556500	0	0	0	0	0.049582	0.400632	0.293324	0.058793	0.214103	0.0020957	0.0159019	-10.7263
TraesCS1A02G412600	0.95256	1.31009	1.56186	3.58313	2.37623	2.31161	2.09958	2.87452	3.47033	0.00210307	0.0159464	-1.12783
TraesCS5D02G339600	0.106779	0.158377	0.217011	0.510654	0.366752	0.445603	0.378669	0.260072	0.275838	0.00212133	0.0160422	-1.21434
TraesCS4B02G197300	1.60707	0.350474	0.158086	6.14464	3.31541	3.10978	1.41237	1.89123	1.49649	0.00213919	0.0161479	-2.03743
TraesCS3A02G409700	0.460808	0.398519	0.807723	2.52047	2.43202	0.378729	1.51865	1.39103	1.95095	0.00216641	0.0163081	-1.61205
TraesCS5D02G137500	0.138534	0	0.055658	0.282204	0.226591	0.095486	0.475702	1.15692	0.679103	0.00217385	0.016344	-2.90844
TraesCS7D02G325500	0.1775	0	0.213856	0.348231	0.747306	0.291024	1.18423	0.646062	0.700339	0.00217942	0.0163791	-2.32327
TraesCS1B02G435900	0	0	0	0	0.089224	0.177235	0	0.087119	0.076284	0.00218562	0.0164133	-9.4847
TraesCS2B02G384700	0.076114	0.024505	0.074336	0.07724	0.23606	0.257964	0.344802	0.238609	0.138555	0.00219494	0.0164722	-1.88592
TraesCS7D02G226200	0.240531	0.188391	0.218351	0.281033	0.67196	0.696001	0.539002	0.39202	0.380864	0.00220481	0.0165361	-1.19358
TraesCS2B02G272200	0.093125	0.090751	0.123804	2.49418	2.45079	1.98527	0.192621	0.130034	0.04639	0.00221646	0.0165997	-3.56825
TraesCS2D02G146600	0.021198	0.017686	0	0.072038	0.078021	0.082097	0.067139	0.051569	0.044156	0.00223073	0.0166819	-2.34468
TraesCS7B02G419000	0.0130019	0.0207339	0.0421719	0.0767396	0.138852	0.0946379	0.0985707	0.0479039	0.0563521	0.00223498	0.0167094	-1.7568
TraesCS6D02G076400	0.031173	0	0	0.157508	0.094388	0.242437	0.034771	0.346871	0.135451	0.00226345	0.0168758	-4.01995
TraesCS3A02G145300	0.041194	0.136422	0.117397	0.338927	0.423939	0.074217	0.266201	0.584787	0.452019	0.00227054	0.0169184	-1.85882
TraesCS2B02G106000	0.725621	0.51838	0.677449	2.29994	2.22392	0.879133	1.17133	0.914689	1.12825	0.00228719	0.0170183	-1.16503
TraesCS3A02G479100	0	0	0	0.02	0	0.098266	0.02622	0.021161	0.01174	0.0022884	0.0170256	-8.20772
TraesCS7A02G553600	0	0	0.012489	0.010321	0.058739	0.09385	0.05459	0.021766	0.084254	0.00229689	0.0170797	-3.69513
TraesCS5A02G122000	0.521228	0.346352	0.762207	0.951518	1.58981	2.12161	1.08184	1.02797	2.08092	0.00233104	0.0172658	-1.44159
TraesCS3D02G286600	0	0	0	0.026985	0.121961	0	0.246066	0.063142	0.069263	0.00236084	0.0174355	-9.77977
TraesCS4A02G059700	0.112612	0.153141	0.20125	0.241109	0.306509	0.328035	0.31837	0.509127	0.270292	0.00236466	0.0174531	-1.07921
TraesCS2D02G306300	0.112164	0.191055	0.136036	0.202838	0.213974	0.289353	0.373429	0.334379	0.378301	0.00242018	0.0177856	-1.02866
TraesCS3A02G046300	0	0	0.061671	0.443327	0.324367	0.265375	0	1.68752	0.186193	0.00244114	0.0179024	-4.55869
TraesCS5D02G489300	0	0	0	0.063518	0	0.019109	0.028455	0.053272	0.097032	0.00247482	0.0181042	-8.767
TraesCS7B02G402200	0.227213	0.225096	0.403909	0.555548	0.411001	0.661235	0.468378	0.890223	0.856115	0.00248314	0.0181542	-1.166
TraesCS2A02G565800	0.269418	0.125452	0.214369	0.291102	0.278505	0.778317	0.506541	0.758419	0.352188	0.00251891	0.0183789	-1.28299
TraesCS3A02G439500	0.601081	0.287082	0.352443	0.854972	0.856897	1.48869	1.09043	0.852108	0.509318	0.00256661	0.018653	-1.18782
TraesCS1B02G318000	0.029718	0.038058	0.059716	0.167315	0.232059	0.151337	0.121753	0.12084	0.076336	0.00258958	0.018779	-1.77001
TraesCS2A02G586800	0.319312	0.140196	0.736402	0.845513	1.21563	1.18928	1.05461	0.849028	0.828034	0.00259514	0.0188138	-1.32254
TraesCS3D02G518800	0.232135	0.043131	0.248044	0.478751	0.631368	0.357869	0.419839	0.71853	0.823048	0.00259799	0.0188243	-1.71222
TraesCS4A02G229100	0.756431	2.54383	1.95972	2.7158	3.40148	3.44692	4.40121	4.21763	4.90906	0.00261428	0.0189152	-1.13427
TraesCS3A02G210000	0.379527	0.33588	0.262257	0.526513	0.70088	1.10764	0.809851	0.948852	0.491239	0.00265097	0.0191297	-1.2295
TraesCS7A02G185300	0	0	0.254225	0.776505	0.377056	1.09506	0.451658	0.376616	0.826427	0.00271106	0.0194809	-2.94053
TraesCS1B02G392300	0	0	0.026679	0.066144	0.02433	0.050038	0.104956	0.084648	0.503467	0.00277756	0.0198751	-3.96555
TraesCS7B02G326000	0.824442	0.531789	0.735259	1.91987	2.21128	2.7488	0.916626	0.765245	0.874388	0.00279705	0.0199853	-1.17368
TraesCS2B02G534000	1.08872	0.414974	0.872345	0.996345	1.06985	1.6048	1.66732	2.7433	2.00196	0.00281997	0.0201139	-1.08538
TraesCS2A02G310600	0.095168	0.128645	0.257258	0.602079	0.457115	0.348497	0.481604	0.316895	0.389745	0.00282295	0.02013	-1.43193
TraesCS6D02G174200	0.288702	0.216135	0.432892	0.500346	0.761667	0.654016	0.729747	0.560227	0.62133	0.00284249	0.0202371	-1.0291
TraesCS3D02G308200	0	0	0	0.160794	0.084574	0	0.039456	0.042388	0.011581	0.00284657	0.0202564	-9.14123
TraesCS7A02G525200	0.115131	0	0.041234	0.30577	0.594344	0.422491	0.072095	0.395134	0.235613	0.00286581	0.0203479	-2.69525
TraesCS7B02G126200	0.159279	0.096126	0.092376	0.055622	0.311503	0.296735	0.550589	0.84081	1.44474	0.00289825	0.0205484	-2.3311
TraesCS7A02G190400	0.061491	0	0	0.043378	0.25032	0.285038	0.158002	0.227729	0.566885	0.00294703	0.0208218	-3.63829
TraesCSU02G003900	0	0	0	0	0.018258	0.039128	0.043331	0.175819	0.019868	0.00294934	0.0208342	-8.94839
TraesCS6A02G286500	0.017901	0	0	0.22792	0.120264	0	0.178658	0.163131	0.095837	0.00296009	0.020886	-4.45607
TraesCS2D02G519900	0.031581	0	0.036236	0.102899	0.143651	0.186673	0.131878	0.188073	0.243088	0.0029719	0.0209512	-2.87681
TraesCS3D02G046900	0	0	0	0.0152506	0.00612338	0.0115369	0	0.0159015	0.0222339	0.00298467	0.0210169	-6.88765
TraesCS6A02G242000	0	0	0	0	0.02002	0.327756	0.21281	0.217794	0	0.00299955	0.0210974	-10.3413
TraesCS7B02G191300	0.497685	0.195413	0.54125	0.543923	1.05061	1.27581	1.20772	0.845103	0.638612	0.00300196	0.0211083	-1.1718
TraesCS4B02G094600	0.197196	0.114107	0.294141	0.267413	0.51304	0.524948	0.473826	0.467082	0.303882	0.0030114	0.0211524	-1.07454
TraesCS3A02G481400	0.741701	1.18671	0.786811	3.71205	2.77599	1.48102	1.47895	1.13297	1.70034	0.00301528	0.0211736	-1.17733
TraesCS4A02G383100	0	0	0	0.048728	0.11739	0.027647	0	0.179492	0.028077	0.00301704	0.0211819	-9.38563
TraesCS2A02G461100	3.90157	1.37098	6.30494	8.07574	10.7999	11.7264	16.3696	6.551	5.28302	0.00303406	0.0212566	-1.34463
TraesCS4B02G017200	0.247887	0.252633	0.656212	0.881925	0.645546	0.723829	1.0901	1.06135	0.683922	0.00312176	0.0217445	-1.13667
TraesCS2A02G194000	0.101288	0.219926	0.112282	0.398418	0.396506	0.315136	0.328098	0.510152	0.265384	0.0031266	0.021772	-1.35237
TraesCS2B02G333700	0.03721	0.019274	0	0.105577	0.058695	0.064509	0.099288	0.169779	0.145723	0.00312892	0.0217799	-2.51019
TraesCS3A02G054600	0	0	0	0	0.026586	0.041552	0.013177	0.078812	0.024856	0.0032123	0.0222363	-8.26821
TraesCS7A02G539800	3.59935	4.45592	4.27479	14.1521	12.9641	14.2262	6.24961	5.31804	5.07266	0.00324206	0.0223933	-1.23344
TraesCS4B02G363800	0	0	0	0.051467	0	0	0.127159	0.274448	0.147877	0.00324741	0.0224197	-9.96807
TraesCS7A02G034500	0	0	0	0	0	0.197795	0.107788	0.183062	0.29726	0.003274	0.022565	-10.3552
TraesCS6A02G166600	0.17305	0.678716	0.302746	1.5832	1.70064	0.544163	0.976537	1.36803	0.860233	0.00329132	0.0226567	-1.60682
TraesCS3A02G243700	0.115257	0.059651	0.137849	0.229898	0.285603	0.265354	0.446212	0.242285	0.251158	0.00331323	0.0227713	-1.45972
TraesCS7A02G431200	0.23213	0.264014	0.186766	0.30675	0.763232	0.611277	0.331325	0.409685	0.503986	0.00332996	0.0228648	-1.09929
TraesCS2D02G065700	6.18029	3.09524	6.09261	18.5329	10.4656	4.12867	13.7502	15.1496	15.3698	0.00338886	0.0231844	-1.33233
TraesCS2B02G369100	0	0	0	0.044621	0.116628	0.255871	0	0	0.371925	0.00340152	0.0232497	-10.3609
TraesCS2B02G058500	0.490101	0.247206	0.580712	0.895892	0.659769	0.9372	1.31622	0.935396	0.596889	0.00340547	0.0232658	-1.01884
TraesCS1B02G202700	0.299601	0.303839	0.912824	0.894107	0.631861	1.20485	1.21405	1.69805	1.29396	0.00340908	0.023284	-1.19376
TraesCS1A02G142700	0	0	0	0.219024	0.303108	0.333856	0	0	0.149476	0.00344161	0.0234792	-10.7106
TraesCS2B02G412700	0.06078	0.19869	0.092363	0.241218	0.472156	0.216067	0.307789	0.489687	0.261424	0.00345809	0.0235704	-1.4986
TraesCS3A02G142700	0.073708	0.068331	0.137529	0.059815	0.223606	0.491786	0.434247	0.577752	0.332208	0.00346624	0.0236128	-1.92239
TraesCSU02G120700	0	0	0.037823	0.12231	0.10313	0.070657	0.194733	0.135877	0.226373	0.00350821	0.0238412	-3.49535
TraesCS7B02G071100	0	0	0	0	0.06269	0.123069	0	0.246312	0.160605	0.00352513	0.0239252	-9.94807
TraesCS6B02G264600	0	0	0	0.248931	0	0.180777	0.274622	0.119043	0	0.00354133	0.0240173	-10.4224
TraesCS4D02G336100	0.802588	0.330028	0.639416	1.50516	0.866849	1.6426	1.16367	1.26711	0.72967	0.00355814	0.0241002	-1.01759
TraesCS5B02G186600	0.333305	0.311247	0.266505	0.655288	0.394483	0.56844	0.696442	0.934176	0.589021	0.00357872	0.0242127	-1.07469
TraesCS2B02G508400	0.710269	0.556315	0.615145	0.842961	0.636762	1.7319	1.25806	1.92736	1.48101	0.00358389	0.0242321	-1.06578
TraesCS2D02G019000	0.044927	0.023155	0	0.361973	0.350277	0.154996	0.094205	0.044742	0.044973	0.00359454	0.0242862	-2.94857
TraesCS1B02G098000	0.109182	0.036944	0.289902	0.386077	0.337901	0.450924	0.343107	0.761484	0.589897	0.00361441	0.0243847	-1.71825
TraesCS3A02G058000	0	0	0	0.0315796	0.0504664	0.0197343	0.0431192	0.0738024	0.129777	0.00361732	0.024393	-9.18189
TraesCS3D02G515100	0.298257	0.228047	0.715031	0.616776	0.744818	1.28189	0.734858	1.03803	0.979849	0.00363697	0.0245029	-1.12006
TraesCS5B02G538700	0	0	0	0	0.08904	0.08388	0.060694	0.176856	0.111785	0.00365102	0.0245864	-9.76558
TraesCS1D02G028200	0.015079	0.008927	0.009103	0.007522	0.029844	0.019206	0.107322	0.153074	0.128957	0.00367197	0.0246957	-2.75151
TraesCS5A02G030700	0	0	0.054604	0.315878	0	0.640074	0.429624	0.412123	0.104004	0.00368251	0.0247507	-4.12214
TraesCS2B02G020600	0	0	0.012612	0.031269	0.062774	0.035482	0.076848	0.010991	0.060056	0.00369622	0.0248201	-3.4592
TraesCS5D02G133200	0.052337	0.050171	0	0.133613	0.157429	0.203746	0.189573	0.078006	0.193522	0.00374843	0.0250973	-2.22111
TraesCS3B02G523100	0.323502	0.05418	0.187871	0.249691	0.433583	0.662876	0.509742	0.827897	0.51445	0.0037658	0.0251951	-1.49954
TraesCS3A02G071700	0.421293	0.326522	0.663526	1.38071	0.821729	0.779655	1.14303	0.933706	0.896068	0.0037751	0.0252436	-1.07701
TraesCS3D02G164100	0.181323	0.047232	0.070683	0.264569	0.232769	0.699908	0.167218	0.425439	0.317929	0.00377914	0.0252568	-1.81639
TraesCS3B02G281700	0.017072	0	0	0.026828	0.056652	0.08544	0.046891	0.098022	0.061069	0.00386903	0.025736	-3.45681
TraesCS2B02G235500	0.206222	0.113393	0.260634	0.657927	0.836015	0.524137	0.251596	0.465929	0.389195	0.00387968	0.0257925	-1.42902
TraesCS7D02G167300	0.022561	0	0	0.101034	0.070439	0.234045	0.029905	0.141727	0.090557	0.00392942	0.026077	-3.88731
TraesCS3B02G064900	1.53009	1.79521	1.35088	3.71618	1.97219	1.21288	5.0023	4.92532	3.77396	0.00394052	0.0261354	-1.13944
TraesCS3D02G275700	0.163277	0.238132	0.250827	0.551873	0.413577	0.281162	0.298365	0.644153	0.546955	0.00394214	0.0261414	-1.06865
TraesCS7A02G492000	0	0	0	0	0	0.02174	0.040534	0.092739	0.336281	0.00394662	0.0261593	-9.67741
TraesCS5A02G268800	0	0	0	0.081699	0	0.058914	0.081221	0.034089	0.068739	0.00397214	0.026276	-9.07976
TraesCS1A02G064900	0.0586704	0.217965	0.183818	0.455089	0.535723	0.272122	0.51966	0.334781	0.257979	0.00398915	0.026365	-1.36701
TraesCS3B02G153600	1.86904	0.220782	1.85589	2.80858	3.24631	4.84898	5.4838	4.83077	3.84716	0.00399106	0.0263729	-1.66735
TraesCS2B02G089100	0.459641	0.460121	0.316853	1.29261	0.996681	1.1709	1.12029	0.432244	0.762257	0.00399709	0.0264012	-1.22342
TraesCS1A02G372500	0	0.160023	0.11152	0.607375	0.371869	0.341972	0.71297	0.387297	0.169461	0.00401675	0.0265116	-2.25423
TraesCS7A02G053000	0	0	0	0.012577	0.04259	0.175297	0.170949	0.369831	0.054692	0.00405463	0.026716	-10.4269
TraesCS6D02G387500	0.046592	0.056313	0.152891	0.139045	0.149126	0.319383	0.437417	0.329509	0.188967	0.00409277	0.0268973	-1.61166
TraesCS4B02G059300	0	0.078638	0	0.364485	0.119738	0.0752	0.254361	0.487633	0.1512	0.004096	0.0269137	-3.20728
TraesCS3D02G540600	0	0	0	0.082222	0.056594	0	0	0.296429	0.093752	0.00409849	0.0269204	-9.78408
TraesCS3D02G457800	0	0	0.040572	0.065856	0.247396	0.03455	0.10593	0.294101	0.073639	0.004119	0.0270285	-3.33966
TraesCS4B02G155500	0	0.015416	0	0.046909	0.088538	0.070248	0.05156	0.041098	0.160667	0.00412971	0.0270889	-3.89606
TraesCS2A02G115400	0.057176	0.033327	0	0.057845	0.133368	0.099916	0.211098	0.238036	0.194768	0.00421615	0.0275355	-2.36898
TraesCS5A02G532800	0.088893	0.072219	0	0.274892	0.236983	0.114561	0.284962	0.255624	0.255277	0.00424704	0.0276905	-2.14209
TraesCS6D02G289900	1.2916	0.366437	0.560499	1.70031	1.65804	1.26368	1.52518	1.88326	1.84199	0.00425875	0.0277545	-1.1538
TraesCS3B02G265200	0.48357	0.351819	0.439464	0.628308	0.595986	0.882124	1.15868	1.07841	0.931177	0.00426843	0.0278102	-1.04875
TraesCS4A02G106800	0.13665	0.343571	0.125099	0.573787	0.425618	0.235943	0.474076	1.01959	0.701382	0.0042902	0.0279148	-1.50261
TraesCS6B02G056800	0.0425766	0.0992437	0	0.0868766	0.24295	0.0949029	0.174108	0.807844	0.405783	0.0043183	0.0280554	-2.67582
TraesCS7A02G506500	0.829074	0.222298	0.786676	1.13133	1.51567	0.764671	2.83169	1.76801	2.73075	0.00431805	0.0280554	-1.54703
TraesCS1B02G420800	0.377824	0.579657	0.352747	1.37124	0.811725	0.339702	1.16453	0.909787	2.01209	0.00435619	0.0282266	-1.33463
TraesCS7D02G383300	0	0.073354	0	0.186451	0.044918	0.16926	0.276132	0.491517	0.322295	0.0043572	0.0282306	-3.34485
TraesCS5D02G199700	0.099526	0.698514	0.547474	1.35426	1.52837	1.74338	0.771194	1.10541	0.92473	0.00436321	0.0282496	-1.46469
TraesCS1B02G230100	0	0	0	0.020794	0.10355	0.154629	0	0.044589	0.157836	0.00441028	0.0284874	-9.64805
TraesCS4A02G171900	0.183985	0.043827	0.044692	0.110802	0.249614	0.989822	0.429383	0.463035	0.361064	0.004433	0.0286031	-2.25622
TraesCS3A02G499100	0	0	0	0.047357	0.019015	0	0.032333	0.033291	0.070934	0.00443774	0.0286287	-8.4018
TraesCS5A02G152000	0.188799	0.235798	0.098466	0.296519	0.296625	0.492753	0.30927	0.403315	0.471881	0.00444099	0.0286445	-1.11787
TraesCS5D02G350800	0	0	0	0	0.166458	0.094154	0.054684	0.024932	0.267392	0.00444479	0.0286514	-9.98399
TraesCS2B02G482900	1.15509	0.58014	0.404397	1.21956	1.65594	2.13849	6.24832	2.80332	1.38354	0.00444685	0.0286604	-1.8521
TraesCS4D02G329100	0	0	0	0.485049	0.491279	0.253932	0.104492	0	0	0.00448105	0.0288497	-11.1193
TraesCS5A02G532000	0.369371	0.061977	0.219431	0.558828	0.363073	0.553899	0.492942	3.20273	0.391965	0.00450893	0.0290012	-2.09574
TraesCS7A02G412000	0.236788	0.108588	0.223913	0.380223	0.400737	0.275976	0.732454	0.417674	0.410279	0.00452824	0.0291024	-1.20087
TraesCS3B02G578200	0	0	0	0	0.094202	0.031408	0.02928	0.104795	0.110673	0.00453081	0.0291113	-9.26974
TraesCS6B02G315500	0.07505	0.028526	0	0.245008	0.285942	0.322016	0.13087	0.031686	0.285723	0.004532	0.0291164	-2.65113
TraesCSU02G003000	0.728946	0.333511	0.269923	0.195691	1.34945	2.49491	1.167	1.19123	1.35253	0.00453686	0.0291375	-1.54034
TraesCS7A02G534500	1.78786	2.60842	1.87833	7.03183	6.26393	7.20805	1.96409	2.04045	3.46964	0.00454047	0.029153	-1.1567
TraesCS6D02G002200	0.050394	0.010441	0.053237	0.047244	0.07309	0.18894	0.151117	0.120619	0.24091	0.00459012	0.0293895	-1.84905
TraesCS5D02G476700	0	0	0	0.077236	0.014697	0.02389	0.089085	0	0.109545	0.00463914	0.0296335	-9.03367
TraesCS2B02G365300	0	0	0.02573	0.154919	0.077571	0.176677	0.049821	0.086631	0.222686	0.00464013	0.0296347	-3.90016
TraesCS3B02G385800	0.16538	0.189571	0.213461	0.289406	0.668661	0.742462	0.330734	0.361708	0.456979	0.00464126	0.029636	-1.32593
TraesCS4A02G238400	0	0	0.070772	0.261299	0.068441	0.249067	0.202431	0.267442	0.170036	0.00481148	0.0305219	-3.10604
TraesCS7D02G521100	0.476798	0.666329	1.04108	1.45826	1.97452	1.59361	1.10751	1.69608	1.2471	0.0048395	0.0306705	-1.05512
TraesCS7B02G009900	0.214597	0.0514009	0.136557	0.615022	0.417627	0.148365	0.454288	0.437611	0.401891	0.00488391	0.030888	-1.62006
TraesCS3A02G107100	0	0	0	0	0.179095	0.21401	0.077323	0	0.272678	0.00496036	0.0312879	-10.2744
TraesCS1B02G396200	0.81819	0.669364	1.29763	1.48659	0.792386	2.18185	2.07056	3.00862	2.3969	0.00500608	0.0315248	-1.09958
TraesCS6B02G392700	0.208657	0.196775	0.237669	0.39226	0.210777	0.688652	0.643303	0.364531	0.613225	0.00503857	0.031694	-1.17926
TraesCS5B02G399900	0	0	0.044073	0.06773	0.089547	0.278836	0.153458	0.156781	0.107087	0.00504202	0.0317103	-3.27532
TraesCS4B02G161400	0.586815	0.255715	0.605862	0.95753	2.37534	1.96351	1.38559	1.025	1.48398	0.00504645	0.0317327	-1.66576
TraesCS3A02G499300	0	0	0	0.038233	0	0.118652	0	0.198194	0.042433	0.00506479	0.0318316	-9.37182
TraesCS7A02G534900	0	0	0.020163	0.016607	0.050346	0.079388	0.052049	0.052859	0.057799	0.00508882	0.0319462	-2.93805
TraesCS5B02G426200	0.159313	0.078007	0.083416	0.237417	0.25881	0.19669	0.190129	0.26954	0.451545	0.00510064	0.0319978	-1.32233
TraesCS4D02G118400	0.22213	0.234178	0.333696	0.290825	0.622073	0.642868	0.711962	0.840143	0.626954	0.00513287	0.0321511	-1.24111
TraesCS3A02G484900	0	0	0	0.17888	0.150818	0	0.054404	0	0.114157	0.00515367	0.0322549	-9.69772
TraesCS2D02G135700	0	0	0	0.0397852	0.0249236	0.0117393	0	0	0.159206	0.00517305	0.0323321	-8.61749
TraesCS5D02G388200	0	0	0	0.11187	0.152539	0.421445	0	0.078379	0	0.00519401	0.0324211	-10.3148
TraesCS3A02G102100	0.122713	0.0188949	0	0.147367	0.195145	0.248412	0.273689	0.269828	0.224196	0.00524441	0.0326459	-2.26219
TraesCS7B02G227100	0	0	0	0.049646	0.041499	0	0.042014	0.04195	0.052604	0.00524632	0.0326538	-8.56804
TraesCS5A02G348200	0	0	0	0	0	0.06699	0.139065	0.091741	0.079281	0.00526623	0.0327471	-9.29568
TraesCS2D02G373700	0	0	0	0	0	0.021894	0.04936	0.052154	0.054678	0.00527672	0.0327946	-8.2134
TraesCS6B02G341200	0	0	0	0.27011	0.059192	0.230722	0	0.100505	0.026414	0.00532405	0.0329973	-10.161
TraesCS5D02G386900	0.386101	0.132871	0.412883	0.443627	0.534213	0.826111	0.59792	0.906779	0.729936	0.00536513	0.0331963	-1.11567
TraesCS5B02G322700	0.231667	0.111318	0.176921	0.441378	0.601013	0.548349	0.127696	0.670334	0.416587	0.00545206	0.0336264	-1.43186
TraesCS3B02G514200	0	0	0	0.0346	0.030067	0.0446	0.049425	0.106501	0.035254	0.00546159	0.0336738	-8.96793
TraesCS5A02G536100	0.142236	0.176078	0.048135	0.678875	0.342499	0.781864	0.356789	0.390159	0.143883	0.0054761	0.0337435	-1.8781
TraesCS2A02G119100	0	0	0	0	0.049246	0.023196	0.064873	0.064665	0.047113	0.00554258	0.0340812	-8.69751
TraesCS4B02G051500	0	0	0	0.056942	0.068436	0.064398	0	0.177109	0	0.00558502	0.034265	-9.25615
TraesCS7B02G003800	0	0	0	0	0.033551	0.036088	0.100926	0.603172	0	0.00559148	0.0342903	-10.3327
TraesCS3B02G612200	0	0	0	0.075799	0	0.043057	0.019087	0.148105	0.04393	0.00572141	0.0349034	-9.10319
TraesCS4B02G305700	0.155944	0	0.240568	0.407275	0.263393	0.473509	0.65259	0.999058	0.583491	0.00572329	0.034909	-2.09129
TraesCS3B02G382800	0	0	0	0.036422	0.041641	0.064359	0.024326	0	0.116579	0.00575973	0.0350876	-8.88329
TraesCS5B02G240400	0	0	0	0.112642	0.282093	0	0.163952	0.072147	0	0.00579152	0.0352578	-10.0381
TraesCS7D02G474400	0.310954	0.162584	0.445082	0.780912	0.74335	0.559915	0.444558	0.745533	0.516534	0.00583266	0.0354436	-1.04496
TraesCS2A02G477700	4.55935	4.20932	2.77529	9.90921	12.3548	1.8942	11.862	20.6428	23.2196	0.00583834	0.0354664	-1.79074
TraesCS3D02G401400	0.641969	0.142283	0.499879	0.976721	0.487419	0.543837	3.20764	1.72475	1.04239	0.00588256	0.035673	-1.6361
TraesCS2A02G468700	0.077847	0.174824	0.259682	0.266571	0.436623	0.796186	0.49129	0.336004	0.246904	0.00591109	0.0358105	-1.32857
TraesCS1B02G158200	0.202534	0.2283	0.476961	0.957655	0.943699	0.714604	0.540782	0.452458	0.53527	0.00591225	0.0358112	-1.19075
TraesCS7D02G317800	0.658898	0.617662	0.128397	1.2572	1.84432	2.24289	1.89985	1.27118	0.533614	0.00592617	0.0358634	-1.68724
TraesCS5B02G233200	0	0	0	0.13616	0	0.099195	0.023177	0	0.17665	0.00593516	0.0359001	-9.50244
TraesCS5A02G261700	0.072751	0.019012	0.028125	0.092265	0.151717	0.215684	0.065163	0.1116	0.134813	0.00595367	0.0359794	-1.6855
TraesCS6B02G237500	0.103502	0.107226	0	0.660252	0.436613	0.269276	0.282095	0.187751	0.174656	0.00600233	0.0362049	-2.2542
TraesCS7D02G243000	0.227826	0.068071	0.133937	0.219786	0.275814	0.251586	0.439598	0.719073	0.372015	0.00601067	0.0362412	-1.40584
TraesCS2B02G243500	0.043241	0.029155	0.126734	0.190549	0.289148	0.11203	0.284479	0.451025	0.165026	0.00606837	0.0365132	-1.90571
TraesCS1A02G303700	0.993154	0.955577	0.395501	1.97714	1.71315	1.37732	2.12118	1.63372	1.31531	0.00608346	0.0365788	-1.11256
TraesCS3D02G279800	0.022338	0.011571	0	0.058506	0.070473	0.02213	0.102944	0.118245	0.112219	0.0060888	0.0366031	-2.83681
TraesCS3B02G255700	0.063402	0.046585	0.158835	0.32839	0.251456	0.563183	0.36894	0.34667	0.075901	0.00612332	0.0367775	-1.84727
TraesCS2B02G071100	0.125891	0.134116	0.210399	0.446554	0.532021	0.325324	0.313163	0.139703	0.388845	0.00616515	0.0369833	-1.18941
TraesCS7D02G030700	0.807648	1.17973	0.341106	1.03015	1.29084	3.55855	1.02123	1.65515	4.15798	0.00617392	0.0370197	-1.44894
TraesCS1A02G114700	0.332958	0.248257	0.43716	0.399325	0.346759	0.904554	0.706236	0.965744	0.753897	0.00619283	0.0371099	-1.00107
TraesCS4D02G242200	0.147709	0.250386	0.203252	0.2311	0.314975	0.330873	0.636813	0.527689	0.625717	0.00619999	0.0371317	-1.14904
TraesCS5D02G504500	0	0	0	0.185147	0.201176	0.461703	0	0	3.33239	0.00620505	0.0371589	-12.7664
TraesCS3A02G215500	0.0578379	0.155145	0.136121	0.395381	0.331427	0.578442	0.128625	0.190235	0.376922	0.0062196	0.0372258	-1.51901
TraesCS7A02G534600	0.170817	0.171267	0.349524	0.540531	0.743898	0.814139	0.346882	0.216685	0.421488	0.00626746	0.0374654	-1.1566
TraesCS5A02G297300	0	0	0	0.103714	0.0722089	0.0883662	0.0256124	0.110468	0	0.00630022	0.0376276	-9.38215
TraesCS3B02G100100	0.428495	0.237203	0.535688	0.919819	0.641806	1.16714	0.673742	0.854414	0.651404	0.0063271	0.037745	-1.03053
TraesCS5A02G124900	0.519058	0.897542	1.57077	1.98691	2.12357	1.52423	2.26502	2.1548	1.8979	0.00635324	0.0378549	-1.00035
TraesCS3D02G191300	0	0	0	0.396452	0	0.064985	0	0.058663	0.066106	0.00635491	0.0378618	-9.93223
TraesCS7A02G514200	0	0.180026	0.103303	0.680902	0.497771	0.838029	0.203598	0.323277	0.190236	0.00635662	0.0378627	-2.27036
TraesCS7A02G505200	0.359425	0.392533	0.360777	0.944098	0.593084	0.361954	0.989194	0.725237	1.17902	0.00639667	0.0380429	-1.1067
TraesCS6B02G434900	0	0	0	0.026788	0.018693	0.018469	0.012776	0.030877	0	0.00640962	0.0380949	-7.48654
TraesCS3D02G212900	0.606037	0.567888	0.422054	1.8741	0.926203	1.41877	1.45399	1.08322	0.47209	0.00643111	0.0381917	-1.17923
TraesCS1A02G418000	0.32187	0.174008	0.416001	0.764144	0.602511	0.777771	0.70198	0.35469	0.515205	0.00644273	0.038239	-1.02695
TraesCS3B02G108200	0.550466	0.399488	0.381614	1.16895	0.717742	0.289226	1.14484	1.29962	1.18225	0.00651388	0.0385616	-1.12358
TraesCS4B02G028000	0	0	0	0	0.0210529	0	0.0910805	0.131463	0.265215	0.00653085	0.0386371	-9.72795
TraesCS2D02G309900	0	0.031823	0.054458	0.128927	0.104429	0.092344	0.128396	0.130424	0.231785	0.00655897	0.0387753	-2.24199
TraesCS3A02G261500	0.183571	0.139107	0.134972	0.220255	0.478299	0.357157	0.502786	0.363067	0.378372	0.00656653	0.0388044	-1.32928
ENSRNA050022781	2.17172	4.83595	9.04007	7.17409	12.7858	13.193	11.2068	11.8352	15.101	0.0066005	0.0389574	-1.15145
TraesCS5A02G503600	0	0	0	0.0435414	0	0.0240579	0.0447806	0.0606922	0.0448473	0.00665494	0.0392069	-8.50462
TraesCS2B02G343600	0	0.172983	0.161104	1.08235	0.477676	0.625869	0.42761	0.219139	0.237516	0.00665978	0.0392322	-2.20002
TraesCS3D02G482300	0.120163	0	0	0.241398	0.354863	0.203524	0.19013	0.449421	0.382394	0.00668977	0.0393678	-2.92224
TraesCS2A02G545100	0.758184	0.738983	1.97158	1.71053	1.58899	3.45692	2.18415	4.34327	5.04903	0.0066972	0.0393981	-1.40195
TraesCS2D02G420300	0.494821	0.415623	0.261791	1.71275	1.41981	0.817538	0.670297	0.818027	0.547447	0.00670899	0.039455	-1.3523
TraesCS5A02G146500	0.902916	0.938706	0.150715	0.573722	3.61849	3.9222	1.7891	0.80144	2.22663	0.00672057	0.0395142	-1.69837
TraesCS7A02G537600	0	0	0	0.716037	0.34836	0.45696	0.025178	0	0	0.00681172	0.039935	-11.3318
TraesCS1B02G087100	0	0	0	0.862093	0	1.46603	0	1.58366	0	0.00681423	0.0399405	-12.6706
TraesCS5D02G525400	0	0	0	0.028969	0	0.06056	0.057588	0.106299	0.066767	0.00681713	0.0399412	-9.05972
TraesCS6A02G327100	0	0	0	0.057349	0	0.086332	0	0.100247	0.088118	0.00684666	0.0400686	-9.1122
TraesCS5A02G081600	0.192205	0.126764	0.185524	0.574192	0.308238	0.103994	0.533887	0.672978	0.540553	0.00686291	0.0401293	-1.43802
TraesCS4B02G074200	0.478566	0.492153	0.727654	0.452982	1.29608	1.84492	2.01302	1.66279	1.37245	0.00689459	0.0402792	-1.34725
TraesCS1B02G202900	0.169454	0.302301	0.119298	0.339543	0.532405	0.450315	0.313055	0.571894	0.329708	0.0069304	0.0404434	-1.10172
TraesCS3B02G075200	0	0	0	0.159744	0.138038	0.026008	0.092914	0	0	0.00714625	0.0413741	-9.43984
TraesCS3A02G016400	0	0	0	0.073835	0	0.285925	0.083735	0	0	0.00715582	0.0414197	-9.52974
TraesCS6D02G031100	0	0	0	0.0871536	0	0.00829668	0.0184395	0.276689	0	0.00715582	0.0414197	-9.34644
TraesCS5A02G052600	0.022363	0	0	0	0.09407	0.312843	0.020653	0.139414	0.210798	0.00716391	0.041454	-4.12017
TraesCS1A02G191900	0.126471	0.063127	0.200786	0.142725	0.542743	0.52284	0.350592	0.293281	0.389946	0.00723059	0.041762	-1.5219
TraesCS1D02G275200	0.90732	0.245608	0.547157	0.899027	1.13468	1.67509	1.24142	1.27824	1.01414	0.00725672	0.0418749	-1.0909
TraesCS2D02G071400	0.953489	0.186189	0.639341	1.35953	0.835808	1.38994	1.4344	1.92623	1.34893	0.00726638	0.0419175	-1.22113
TraesCS3D02G464900	0.257246	0.131377	0.033492	0.470068	0.37871	0.477443	0.249172	1.12366	0.287066	0.00733655	0.0422326	-1.82256
TraesCS2A02G306300	0	0	0	0.060311	0.109707	0.063351	0	0.064026	0.034986	0.00738447	0.0424552	-9.11366
TraesCS4D02G177500	0	0	0.030797	0.025451	0.072425	0.418769	0.693326	0	0.044093	0.00743007	0.0426606	-4.34768
TraesCS1A02G265300	0.062857	0.251515	0.248901	0.406418	0.328732	1.35032	0.909924	0.747593	0.306858	0.00744997	0.0427414	-1.84596
TraesCS2D02G328200	0.626037	1.21697	0.404214	2.02245	2.97784	2.33711	0.70656	3.11257	0.827929	0.00748955	0.0429248	-1.41495
TraesCS5D02G523100	0.051092	0.035287	0.053974	0.240387	0.26714	0.201441	0.078484	0.076339	0.076471	0.00752453	0.0430514	-1.744
TraesCS5A02G276700	0.329211	0.277834	0.490198	0.353335	0.579965	0.808972	0.555436	0.789992	2.03387	0.00755993	0.0432034	-1.2227
TraesCS6D02G230800	0	0	0	0.031528	0.022103	0	0.23294	0.15129	0.035622	0.00757709	0.0432846	-9.62413
TraesCS4A02G242300	0.123886	0.165109	0.321202	0.329955	0.240742	0.439021	0.618691	0.518732	0.524063	0.00770535	0.0438263	-1.13014
TraesCS7D02G512800	0.18777	0.111639	0.106158	0.186043	0.282739	0.299223	0.291792	0.260199	0.445799	0.00772578	0.0439187	-1.12231
TraesCS4B02G223600	0.803483	0.328292	1.50016	1.98611	2.04821	2.01894	2.89218	1.36803	1.49995	0.00781517	0.0442759	-1.16623
TraesCS5B02G503400	0	0	0	0.123667	0	4.66208	0	0.126027	0.116688	0.00784465	0.0444052	-13.0329
TraesCS1D02G265600	0.285213	0.178724	0	0.807483	2.12895	1.29156	0.146139	0.422625	0.462258	0.00784456	0.0444052	-2.50279
TraesCS7B02G111400	0.038363	0.051409	0.140534	0.187273	0.286282	0.193072	0.235423	0.151297	0.226327	0.00787127	0.0445113	-1.47415
TraesCS2D02G073000	0.674717	0.114621	0.268063	1.43777	1.08502	0.82473	0.5278	0.673515	0.796074	0.00787866	0.0445462	-1.33764
TraesCS2D02G422400	0.017659	0	0	0	0.092042	0.092908	0.047185	0.188137	0.22096	0.0078958	0.0446328	-4.18237
TraesCS6D02G293200	16.8736	5.62065	13.4532	14.7034	16.9016	27.2754	31.3024	30.9745	26.5974	0.00791879	0.044749	-1.03924
TraesCS2B02G612200	0.615368	0.255768	1.48526	1.844	1.73113	0.897197	1.35941	1.97073	3.35818	0.00792103	0.0447582	-1.24377
TraesCS2D02G292000	0.626435	0.607686	0.409554	0.280578	0.802799	1.979	2.07184	1.60232	1.85455	0.00793114	0.0448015	-1.38592
TraesCS2D02G063000	20.586	4.16221	7.41043	29.5571	31.5759	24.4484	26.5413	20.1268	20.7386	0.00796881	0.0449866	-1.25014
TraesCS4D02G357200	0.137894	0.035714	0.145674	0.552394	0.479315	0.204798	0.284403	0.716509	0.104049	0.0080258	0.0452283	-1.87451
TraesCS1A02G148100	0	0.031082	0.033942	0.0277	0.038652	0.062301	0.273323	0.193962	0.123126	0.00806606	0.0453925	-2.46708
TraesCS5D02G486800	1.17519	0.533413	0.782194	2.79936	3.02027	2.87133	0.921391	0.819559	1.3389	0.00807837	0.0454443	-1.24053
TraesCS5D02G543500	0	0.110888	0.075134	0.60218	0.278652	0.417302	0.072154	0.294795	0.198958	0.0082193	0.0460496	-2.32489
TraesCS2A02G077700	0	0	0	0	0	0.045484	0.042401	0.196863	0.197266	0.00822664	0.0460666	-9.6499
TraesCS2D02G579300	0	0	0.0209868	0.0953034	0.03656	0.0758836	0.0321076	0.0502935	0.0621066	0.00823464	0.0461002	-3.06906
TraesCS6D02G238700	0	0	0	0	0.05973	0	0.018347	0.107276	0.119921	0.00824076	0.0461069	-8.99093
TraesCS1A02G267600	0.387787	0.047228	0.198528	0.721343	0.345663	0.258956	0.713835	0.831601	0.979687	0.00826909	0.0462161	-1.60375
TraesCS4B02G195400	0.174921	0.047875	0.163092	0.281018	0.281503	0.440855	0.261658	0.422797	0.340373	0.00829595	0.0463322	-1.39395
TraesCS1D02G342100	0	0.050275	0	0.121873	0.119978	0.024058	0.154099	0.106193	0.193655	0.00837919	0.0467141	-2.8398
TraesCS2B02G022500	0	0	0	0	0	0.105899	0.034983	0.051186	0.074836	0.00841424	0.0468695	-8.79714
TraesCS7B02G213000	0.486643	0.53128	0.706441	0.982434	1.16372	1.2157	0.577	0.979937	5.09173	0.00843526	0.0469518	-1.53738
TraesCS6B02G229100	0	0	0.073421	0.062604	0.108365	0	0.817518	0.980214	1.27293	0.00846691	0.0470862	-4.46438
TraesCS3D02G466900	0.139606	0.104638	0.363871	0.297461	0.228937	0.801453	0.847706	0.943251	0.346083	0.00847143	0.0470995	-1.51039
TraesCS1A02G102400	0.033564	0.044589	0.0292	0.076704	0.101598	0.0929727	0.107641	0.122444	0.125935	0.00852677	0.0473319	-1.54678
TraesCS7B02G441000	0	0	0	0.0491227	0	0	0.0972269	0.0677051	0.0451062	0.00860561	0.0476614	-8.75467
TraesCS2D02G378800	0	0	0	0	0.030679	0	0.0808297	0.236757	0.0880528	0.00861966	0.0477248	-9.5062
TraesCS2D02G296400	0	0.026774	0	0.202459	0.197541	0.111863	0	0.102113	0.100078	0.00862129	0.0477302	-3.73713
TraesCS5A02G428200	0.008275	0	0	0.027176	0	0.066296	0.03439	0.058411	0.037463	0.00862543	0.0477459	-3.75689
ENSRNA050014874	11.7308	12.1089	30.4808	20.5429	28.0486	67.4949	27.0228	32.0596	43.9796	0.00867895	0.0479843	-1.01234
TraesCS2A02G215900	0.102314	0.226009	0.24067	0.282564	0.446059	0.555691	0.451381	0.300838	0.298769	0.00871726	0.0481526	-1.03713
TraesCS6B02G062400	0	0	0.0532709	0.105481	0.085009	0.121131	0.090552	0.160186	0.106817	0.00872705	0.0481813	-2.65097
TraesCS6A02G086700	1.15567	0.797347	1.61313	2.69851	1.67312	1.77583	3.07536	2.38799	2.77434	0.00874074	0.0482309	-1.01214
TraesCS2D02G434800	0	0	0	0.014569	0.096522	0.016533	0	0.015363	0.033579	0.00878101	0.0483882	-8.20103
TraesCS7D02G122500	0	0	0.073584	0.082936	0.449384	1.2863	0	0.417753	0.09349	0.0087848	0.0484054	-3.98471
TraesCS5B02G156400	0.360573	0	0.217457	0.83742	1.17241	0.870717	0.605149	0.744088	0.331352	0.00879092	0.0484282	-1.98018
TraesCS4D02G223000	0.056985	0.11807	0.119659	0.557793	0.319069	0.258019	0.169245	0.176391	0.148009	0.00885408	0.0486703	-1.46618
TraesCS7B02G080300	13.8021	3.6731	11.9603	11.1099	14.3901	30.9892	34.1704	29.0028	27.9039	0.00885563	0.0486751	-1.32574
TraesCS5D02G284600	0.322852	0.083337	0.303651	0.299206	0.444661	0.623048	0.514463	0.462868	1.05032	0.00886002	0.0486883	-1.25766
TraesCS3B02G358900	0.084808	0.213438	0.18053	0.357708	0.232968	0.408877	0.460601	0.380848	0.255517	0.00887908	0.0487602	-1.13057
TraesCS3B02G514100	0	0	0	0.033889	0.019322	0.039908	0.04588	0.085707	0.032726	0.00888705	0.0487857	-8.74501
TraesCS2A02G299700	0.074468	0.02895	0.06468	0.12563	0.253465	0.115623	0.152196	0.140168	0.103541	0.00889138	0.0488022	-1.40551
TraesCS4D02G198000	0.136698	0.0930112	0	0.448325	0.225863	0.067875	0.223772	0.812536	0.741073	0.00895542	0.049073	-2.45522
TraesCS4A02G107200	0	0	0	0.092406	0.151979	0	0.123841	0	0.113317	0.00902913	0.0494077	-9.64849
TraesCS3A02G335800	0.122023	0.241963	0.223064	0.428253	0.235116	0.414808	0.387429	0.570459	0.375519	0.00910272	0.0497168	-1.03843
TraesCS4A02G358900	0.33449	0.102191	0.0872473	0.780264	0.253241	0.146092	0.683863	1.12506	0.932304	0.00911284	0.049761	-1.90371
TraesCS3D02G231600	8.56988	10.9977	9.38168	1.80187	1.84385	1.82773	2.00424	2.00561	1.92404	1.05732e-97	3.88009e-93	2.34356
TraesCS3D02G201200	13.283	12.05	15.9856	0.498594	0.231996	0.193615	0.355824	0.343421	0.514953	5.42211e-84	9.94889e-80	5.27218
TraesCS5A02G030200	6.55279	6.60867	8.11201	0.410744	0.200487	0.163324	0.324953	0.340072	0.485528	2.62064e-59	1.92342e-55	4.46604
TraesCS5B02G220000	19.2638	21.5379	14.0491	2.38126	2.42855	3.22419	2.67102	3.03327	2.98583	3.47375e-59	2.31778e-55	2.71358
TraesCS2D02G096700	5.94418	5.29919	5.86051	1.01688	1.09683	1.15611	1.06325	1.45879	1.2726	2.44717e-55	1.49675e-51	2.27567
TraesCS7B02G222700	22.2316	23.3384	21.2984	7.40409	7.73421	8.59762	7.78127	7.92516	8.80297	2.60512e-54	1.47079e-50	1.47093
TraesCS7D02G117100	24.2205	22.2869	18.4324	1.86383	1.35333	1.45531	2.85241	1.39998	1.91485	7.73758e-47	3.54937e-43	3.58278
TraesCS4D02G086400	24.7884	12.8863	20.564	2.97911	2.07866	3.03254	2.97557	2.41436	2.58825	1.60805e-46	6.94252e-43	2.85774
TraesCS7D02G190100	2.19118	1.78593	1.75854	0.120128	0.174595	0.105701	0.119725	0.100811	0.060325	3.6901e-46	1.50464e-42	4.07363
TraesCS5A02G508200	5.72743	6.49816	5.90515	0.862071	1.20854	0.623355	0.806433	1.04688	1.03667	7.34808e-44	2.83848e-40	2.69908
TraesCS7A02G122000	9.17131	15.506	14.6335	0.826075	0.244498	0.176073	0.451297	0.376612	0.459262	1.04003e-41	3.46969e-38	4.95554
TraesCS7A02G476500	72.653	100.603	52.3301	15.3151	9.52655	8.817	9.83926	8.78797	10.7817	1.37623e-40	4.39167e-37	2.83871
TraesCS5B02G092500	26.4711	32.7494	26.009	10.0326	11.1469	10.6584	10.7351	11.892	11.182	1.82166e-40	5.57087e-37	1.37662
TraesCS7A02G476000	107.341	161.643	78.9529	19.9344	12.3806	10.4784	14.848	13.2897	17.6413	5.92146e-36	1.67156e-32	2.9739
TraesCS7A02G177700	2.95935	2.50858	2.42625	0.35497	0.324153	0.23751	0.277625	0.255091	0.234595	3.07963e-34	8.07247e-31	3.22895
TraesCS3B02G115100	8.51781	8.44329	7.7972	2.87077	2.58784	1.89989	2.63615	2.22148	2.56595	1.06687e-33	2.61009e-30	1.74406
TraesCS7B02G020800	8.96322	12.8069	10.2111	1.23246	0.566671	0.37876	0.568903	0.377041	0.539302	1.16725e-33	2.76356e-30	4.12607
TraesCS6A02G035000	8.68964	8.41979	5.06065	0.24209	0.172094	0.268011	0.509158	0.327475	0.144163	1.35547e-33	3.10891e-30	4.73676
TraesCS3D02G398600	3.94393	3.30306	3.56607	0.315286	0.315962	0.20823	0.083504	0.183234	0.186436	2.77276e-33	5.98548e-30	4.06437
TraesCS1A02G192900	1.99658	2.0569	2.00461	0.109269	0.179405	0.11083	0.224923	0.106078	0.228715	3.68486e-33	7.72714e-30	3.65893
TraesCS5D02G038300	14.2999	14.2339	17.7357	0.408606	0.142406	0.179332	0.557133	0.408877	0.594412	2.06231e-32	3.98324e-29	5.33616
TraesCS2B02G202200	2.69405	2.62959	2.08373	0.488657	0.489036	0.441176	0.413857	0.622655	0.555244	2.26794e-32	4.26809e-29	2.2989
TraesCS4B02G220500	8.72216	12.0846	7.89848	2.96382	3.21175	3.08048	2.95735	2.78641	2.96126	2.56748e-32	4.71101e-29	1.67644
TraesCS2A02G017500	2.02008	2.99893	2.9863	0.070908	0.059869	0.074515	0.047134	0.071203	0.225537	8.51936e-32	1.52507e-28	4.86564
TraesCS5D02G351400	12.4644	9.76964	11.3624	3.69955	3.62612	2.85397	3.38697	3.67014	3.94035	1.05059e-31	1.8359e-28	1.6658
TraesCS5A02G086600	25.9465	33.729	24.056	9.58818	9.56272	9.96949	11.0138	10.5773	10.3301	1.04209e-30	1.6627e-27	1.45598
TraesCS7A02G092700	7.67232	16.2591	6.55524	1.0552	0.893554	0.566426	0.527628	0.623822	0.705706	2.49422e-30	3.81382e-27	3.8017
TraesCS7A02G177500	2.84898	3.3351	2.25197	0.392218	0.328541	0.239991	0.280525	0.257756	0.237046	5.13794e-30	7.54199e-27	3.28074
TraesCS7B02G086700	21.7487	22.856	28.0041	5.42437	4.0829	4.07176	6.40787	5.80561	6.49073	6.80749e-30	9.42709e-27	2.16936
TraesCS3A02G444100	2.80458	1.6221	1.77069	0.06963	0.153672	0.079012	0.121528	0.037533	0.102859	4.19763e-29	5.50152e-26	4.45729
TraesCS6A02G105000	1.4883	1.28562	1.36837	0.132102	0.0535	0.141334	0.0878196	0.0600886	0.137004	4.33651e-29	5.58383e-26	3.75918
TraesCS7D02G095900	79.328	100.623	90.9325	21.7351	13.9408	21.4368	29.6697	26.4582	24.2164	4.10596e-28	4.57334e-25	1.97869
TraesCS2B02G281000	14.6411	19.9961	19.4433	6.3002	5.62107	5.18546	6.19553	6.47272	7.33337	8.20946e-28	8.73237e-25	1.54337
TraesCS4D02G220500	56.4928	34.8872	25.4554	9.48383	5.66007	4.95762	6.78604	6.15158	5.87257	1.07292e-27	1.12496e-24	2.5862
TraesCS2D02G571500	0.264011	0.305141	0.413937	0	0	0	0	0	0	5.24718e-27	5.34885e-24	11.6781
TraesCS7A02G021700	0.879165	0.637866	0.984632	0.008246	0.0206	0.028042	0	0.029209	0.018623	5.91879e-27	5.95082e-24	5.57828
TraesCS2B02G161300	4.90595	5.88357	5.1824	1.64684	1.35388	1.95266	1.73329	1.72797	2.07223	6.03314e-27	5.98382e-24	1.60696
TraesCS1A02G420100	3.73914	5.00972	5.53058	0.493073	0.19346	0.077174	0.241845	0.203375	0.269989	9.01552e-27	8.69928e-24	4.27133
TraesCS4A02G409100	63.0946	60.8135	45.1967	24.9007	24.6223	21.6535	21.6949	22.5445	21.7225	9.85272e-27	9.27103e-24	1.30228
TraesCS4A02G259800	0.681229	0.735781	0.538681	0	0	0	0	0	0	1.06166e-26	9.86335e-24	12.6704
TraesCS1D02G196500	5.03266	6.43656	6.95538	1.63381	1.99358	1.37591	1.3041	1.58406	1.19365	2.4576e-26	2.22685e-23	2.02006
TraesCS2D02G262700	12.2065	15.6274	12.8562	5.24632	3.60978	2.98539	3.96795	3.98178	4.21284	5.94998e-26	5.19879e-23	1.7614
TraesCS7D02G460700	1.02942	0.970237	1.57148	0	0	0	0	0	0	6.442e-26	5.56248e-23	13.5391
TraesCS2B02G358500	4.50402	4.42747	4.4664	0.712088	0.669221	0.923152	1.0578	1.1476	1.18952	6.62958e-26	5.65788e-23	2.23313
TraesCS7D02G266900	3.9857	2.70576	3.47433	0.551994	0.319037	0.23142	0.407176	0.441154	0.529306	6.14495e-25	5.0112e-22	3.03526
TraesCS4A02G336300	2.86016	3.90125	3.58016	0.782882	0.773806	0.674492	0.504378	0.749727	1.01228	3.28675e-24	2.51282e-21	2.20124
TraesCS7B02G366600	6.1144	4.54758	5.06367	0.105111	0.125761	0	0	0.155654	0.09044	9.71889e-24	7.27875e-21	6.04309
TraesCS7B02G121400	3.12776	2.68716	2.335	0.947994	0.855673	1.06516	0.826394	0.756404	0.778332	1.51252e-23	1.11011e-20	1.63999
TraesCS1D02G294400	7.37305	8.15427	7.95662	2.0646	1.84086	1.36385	1.84869	2.44823	2.60021	1.87828e-23	1.35153e-20	1.94877
TraesCS4A02G010300	6.82894	7.81169	7.77795	3.54243	4.01662	3.33282	3.12177	3.83814	3.60249	2.7531e-23	1.94292e-20	1.06343
TraesCS6D02G166400	7.01806	7.71757	7.66568	3.55378	3.87704	3.76887	3.26977	3.74803	3.10426	1.21965e-22	7.99251e-20	1.07126
TraesCSU02G099400	3.25604	4.00127	3.45332	0.08637	0	0.071716	0.036027	0.124172	0	1.40964e-22	9.0755e-20	6.07258
TraesCS3B02G318100	2.5857	2.04895	2.08582	0.683316	0.570416	0.700469	0.528111	0.738219	0.560029	2.00002e-22	1.26544e-19	1.82996
TraesCS7D02G271100	33.9548	50.2968	42.2402	12.503	9.56214	4.9128	7.34096	8.76582	10.3475	2.51366e-22	1.57684e-19	2.24326
TraesCS7B02G428200	0.993596	1.04928	1.31483	0	0	0	0	0	0	8.23235e-22	4.9935e-19	13.4502
TraesCS3D02G314100	10.5782	10.8598	7.73623	4.06098	2.95125	3.44667	3.58613	3.35735	2.92461	2.04143e-21	1.18913e-18	1.5213
TraesCS4B02G395100	6.72504	8.00921	5.64656	2.47443	2.68338	2.12803	1.89949	2.41991	1.96778	3.12524e-21	1.77811e-18	1.58647
TraesCS6D02G080600	5.13153	6.45288	7.14626	1.75598	1.64011	1.44585	2.0908	1.81987	1.96784	3.47134e-21	1.95984e-18	1.80504
TraesCS7D02G064300	0.641024	0.352384	0.858824	0	0	0	0	0	0	3.91518e-21	2.19355e-18	12.592
TraesCS1B02G232200	19.8443	21.7671	16.0608	8.87829	7.48341	5.7095	6.60781	7.25952	7.22935	4.83372e-21	2.68766e-18	1.41792
TraesCS7A02G371100	5.63524	5.72114	4.82474	0.857703	1.32734	1.43738	1.82644	1.41858	1.39865	9.70369e-21	5.27557e-18	1.96903
TraesCS2D02G409500	1.44385	2.35541	2.45433	0.43546	0.34814	0.25792	0.319029	0.298294	0.422459	1.63426e-20	8.62927e-18	2.5872
TraesCS7B02G192500	18.2548	9.53591	15.8977	3.02184	1.5285	1.89837	3.3971	2.89061	3.17986	2.62616e-20	1.367e-17	2.45675
TraesCS6B02G369400	3.27284	3.56406	2.77205	0.560852	0.248449	0.168717	0.451268	0.226333	0.457846	3.4522e-20	1.77185e-17	3.18477
TraesCS7D02G227300	23.1427	14.6914	21.5118	5.23254	2.59773	2.57982	4.86119	4.72791	4.67807	3.62405e-20	1.84713e-17	2.26597
TraesCS7D02G182500	2.09908	2.35731	3.07049	0.617238	0.661106	0.391863	0.400052	0.338233	0.577393	4.40274e-20	2.21328e-17	2.33389
TraesCS3D02G422000	3.12755	3.98324	3.48765	1.10172	1.22015	1.06811	1.17717	1.54411	1.34396	5.52778e-20	2.74129e-17	1.50753
TraesCS6A02G083600	1.59609	1.45615	1.09086	0.221094	0.289408	0.161767	0.220629	0.211288	0.285884	8.00772e-20	3.94448e-17	2.57555
TraesCS7A02G397200	46.798	59.8175	45.4984	17.7563	13.9119	8.69158	13.0739	11.8444	17.9263	1.21838e-19	5.96154e-17	1.87042
TraesCS7A02G372600	43.0583	44.851	40.0529	22.8407	20.1206	15.4364	20.4772	21.0741	21.5179	2.1157e-19	1.00832e-16	1.07515
TraesCS4A02G226900	19.1188	9.91137	15.7924	2.01836	0.676715	1.58826	3.03521	2.11649	1.58198	2.78937e-19	1.30661e-16	3.02449
TraesCS7D02G190900	7.78596	7.60384	1.86633	0.43639	0.22735	0.101698	0.166051	0.265366	0.072502	3.12444e-19	1.45138e-16	4.76494
TraesCS3D02G105300	10.6082	12.3112	9.57597	5.22113	4.44066	4.4058	4.31806	5.56336	5.3108	3.18235e-19	1.46899e-16	1.15131
TraesCS3B02G145400	3.15123	3.28056	3.62038	1.06692	1.15613	1.01561	0.956674	0.790719	0.687318	4.5461e-19	2.05964e-16	1.82523
TraesCS7A02G190300	9.1504	8.77417	7.88778	3.12098	3.57612	4.07749	3.5304	4.79146	4.06342	5.13537e-19	2.31233e-16	1.15643
TraesCS6D02G071300	4.53868	4.80602	5.54824	0.265434	0.419388	0.285566	0.152275	0.311672	0.024643	5.87589e-19	2.59796e-16	4.3516
TraesCS2D02G558600	3.15088	3.76613	3.0079	1.10195	0.878566	0.615128	0.699783	0.646387	0.683001	5.92219e-19	2.60275e-16	2.10166
TraesCS4A02G400600	47.0731	65.7815	48.4801	3.73469	3.09216	3.71278	8.84937	7.14257	6.65076	9.01885e-19	3.89255e-16	3.28157
TraesCS2A02G237100	5.03867	1.42028	3.4113	0.410806	0.191793	0.223762	0.264135	0.370897	0.288018	9.83565e-19	4.14878e-16	3.49622
TraesCS3D02G510200	30.6357	33.9342	27.9967	13.4242	12.1275	7.28697	10.0698	8.84331	10.321	1.86354e-18	7.47401e-16	1.57653
TraesCS2A02G331800	3.50212	4.55888	2.70344	1.25528	1.04795	1.06216	1.0348	0.952571	0.941167	2.81816e-18	1.10021e-15	1.77424
TraesCS7B02G170900	10.8464	12.4728	9.66855	4.85133	4.34178	5.49311	4.26375	4.71339	5.25806	3.96189e-18	1.53853e-15	1.18979
TraesCS7D02G045900	12.9136	11.8535	13.4553	6.15761	4.83294	6.8532	5.47413	5.61376	6.58748	4.51041e-18	1.74232e-15	1.10582
TraesCS2A02G136900	13.5795	11.2004	13.1379	5.43531	5.84446	6.92303	6.19646	4.65487	5.82682	5.1918e-18	1.98465e-15	1.12043
TraesCS4D02G201100	4.00159	3.73755	3.29491	1.30055	1.34635	1.31563	1.11969	0.959485	1.00494	6.95981e-18	2.63307e-15	1.64695
TraesCS5D02G051700	5.32432	4.72718	5.75802	1.98539	1.20434	0.825419	1.33814	1.40856	1.24157	8.5361e-18	3.18024e-15	1.9821
TraesCS2A02G017600	11.3716	13.8359	11.0902	6.03698	6.56258	5.77319	5.85631	5.18051	5.81479	8.64638e-18	3.20505e-15	1.04331
TraesCS4B02G089500	21.4891	9.47082	17.9167	3.70546	1.51042	3.24205	3.41469	3.60017	3.0238	1.12147e-17	4.1362e-15	2.40189
TraesCS3A02G221000	5.49918	7.0031	6.80569	1.9215	1.85183	2.05262	2.7224	2.57161	2.93026	1.19361e-17	4.35846e-15	1.4586
TraesCS2B02G483400	1.48034	0.777663	0.738253	0.182109	0.185415	0.178193	0.133419	0.174979	0.211112	1.28539e-17	4.64735e-15	2.492
TraesCS7A02G406300	1.64963	1.63971	0.85197	0.109233	0.068274	0.123199	0.189234	0.183577	0.143631	1.43307e-17	5.13075e-15	3.34142
TraesCSU02G106900	0.259287	0.20763	0.251021	0	0	0	0	0	0	3.28623e-17	1.09633e-14	11.2247
TraesCS7D02G351600	7.25591	8.31004	6.18764	3.01693	3.66033	3.27373	3.19534	3.29411	3.54984	4.09629e-17	1.34888e-14	1.12195
TraesCS4D02G087900	3.54118	5.43744	5.20453	0.63054	0.330708	0.563851	1.07675	0.736429	1.11191	4.28039e-17	1.39626e-14	2.67224
TraesCS7A02G383300	9.14734	6.01701	4.50432	1.76073	1.87047	2.01867	2.03864	1.89319	1.89658	4.34313e-17	1.41046e-14	1.77699
TraesCS2D02G336500	4.89852	3.36226	4.54743	0.724183	0.602108	0.905882	1.17013	0.801337	1.2845	5.13535e-17	1.63164e-14	2.22268
TraesCS5B02G007500	14.582	18.4057	15.4799	6.30181	6.09783	3.7824	4.40554	4.44191	3.21041	6.14995e-17	1.92896e-14	1.77928
TraesCS7D02G486900	0.286101	0.243002	0.405919	0	0	0	0	0	0	6.31762e-17	1.97311e-14	11.6058
TraesCS7D02G094900	0.627818	0.576622	0.552443	0	0	0	0	0	0	7.64453e-17	2.35744e-14	12.5158
TraesCS6B02G083500	17.4668	18.238	11.3539	5.35558	3.60326	2.47108	3.24759	2.85118	3.32437	8.22347e-17	2.50441e-14	2.1742
TraesCS1A02G360700	28.5676	40.0614	36.4014	9.30744	6.24165	4.95407	10.0018	12.6862	10.7051	9.56178e-17	2.87637e-14	1.96255
TraesCS7D02G308100	0.582568	0.48623	0.545039	0	0	0	0	0	0	1.14459e-16	3.34689e-14	12.3932
TraesCS6A02G230100	28.3517	31.9326	30.2268	11.5768	9.58764	11.42	13.3359	15.0738	15.8788	1.19194e-16	3.47153e-14	1.23562
TraesCS1B02G432700	66.1889	39.8731	58.0969	16.3356	9.35608	10.8506	18.2437	8.79268	17.3327	1.43112e-16	4.13532e-14	2.02068
TraesCS3D02G247900	10.9162	6.96004	12.4927	0.679138	0.931765	0.741131	1.28148	2.32901	1.87483	1.63519e-16	4.68809e-14	2.95416
TraesCS6B02G450900	4.21776	4.3728	5.07421	1.84136	1.30228	1.18625	1.6224	1.82563	1.66399	1.69713e-16	4.84672e-14	1.53331
TraesCS7A02G270700	6.81768	9.53753	9.59042	3.41912	2.38392	1.69539	2.85805	2.30276	1.81824	2.13203e-16	5.97252e-14	1.84168
TraesCS3D02G144500	2.67323	3.28456	2.43155	0.150461	0.192372	0.210163	0.354666	0.442776	0.541567	2.79738e-16	7.66095e-14	3.14864
TraesCS7A02G473900	1.49886	1.35018	1.64704	0.039556	0	0	0	0.04094	0	2.82485e-16	7.70743e-14	6.80361
TraesCS2D02G459200	17.1158	20.2686	14.6589	6.78601	4.63344	6.02896	3.48029	4.13902	4.59055	3.1131e-16	8.40023e-14	1.81128
TraesCS2D02G338400	3.10468	2.83763	3.00514	0.420462	0.691974	0.28061	0.64564	0.500172	0.770104	3.17357e-16	8.53201e-14	2.4351
TraesCSU02G086900	0.851809	0.699098	0.515853	0	0	0	0	0	0	4.53379e-16	1.19101e-13	12.7501
TraesCS1D02G112900	2.42718	2.73959	3.64856	0.243386	0.141597	0.405633	0.406973	0.125927	0.137621	5.00113e-16	1.30162e-13	3.59292
TraesCS6A02G259000	2.21867	5.57602	0.812812	0.166476	0.165228	0.109955	0.126505	0.232264	0.150011	5.62797e-16	1.45445e-13	4.17893
TraesCS7B02G184500	5.26729	5.08689	4.60422	2.04696	1.8773	2.24322	2.42514	2.32667	2.80598	5.97301e-16	1.52749e-13	1.12412
TraesCS3D02G284200	53.729	85.8696	76.9042	33.9297	32.611	24.3038	23.6059	24.3563	27.1046	5.95698e-16	1.52749e-13	1.38397
TraesCS1D02G022000	41.7788	42.9772	18.3725	9.01854	7.50699	11.337	9.3427	7.05063	7.45394	6.22483e-16	1.58636e-13	1.99593
TraesCS4D02G054500	10.5757	11.4154	11.3585	1.74254	2.02237	1.75714	2.99231	4.12718	3.2426	6.46669e-16	1.64229e-13	2.07008
TraesCS2B02G505800	39.7399	58.8107	42.0203	22.1427	19.7821	14.162	14.7697	15.8701	13.5677	7.79627e-16	1.95626e-13	1.48706
TraesCS7A02G311600	0.429506	0.455905	0.457663	0	0	0	0	0	0	7.80957e-16	1.95626e-13	12.1283
TraesCS5B02G352000	2.98303	4.68852	2.58534	0	0.220461	0.14979	0.160288	0.141873	0.154211	8.57476e-16	2.13205e-13	4.63322
TraesCS4B02G248900	59.4651	49.4463	41.6116	22.6345	20.5713	22.1483	21.8134	23.1169	28.6494	1.06487e-15	2.59655e-13	1.11559
TraesCS7B02G016200	1.3855	1.40003	1.50982	0.028565	0.139015	0.1389	0.042892	0.113811	0.054237	1.15078e-15	2.77833e-13	4.05337
TraesCS1A02G108000	10.0726	10.3244	12.8431	4.68557	3.68263	2.48221	2.39561	2.65284	3.02521	1.31147e-15	3.15189e-13	1.8127
TraesCS4A02G442400	0.786381	0	0	0	0	0	0	0	0	1.35563e-15	3.24093e-13	11.3561
TraesCS6D02G008900	20.0135	17.9008	12.2306	4.83134	3.77417	6.11652	3.19152	6.19859	3.94297	1.36197e-15	3.24551e-13	1.83784
TraesCS7B02G108000	1.38009	0	0	0	0	0	0	0	0	1.62826e-15	3.83682e-13	12.1675
TraesCS1A02G050900	22.2054	24.4032	14.6565	5.22886	3.48578	2.09549	1.10213	2.37688	2.26657	1.69309e-15	3.97011e-13	2.88774
TraesCS2A02G139100	2.15704	2.31719	2.16047	1.19344	1.00033	1.01575	0.944365	1.03714	1.12247	1.75456e-15	4.10114e-13	1.07159
TraesCS7D02G179400	36.082	23.193	26.8936	1.1412	1.12443	0.576929	2.17264	2.98325	2.72993	2.68074e-15	6.09141e-13	4.00573
TraesCS6A02G406200	2.76736	3.33803	3.7945	0.519019	0.410492	0.276575	0.688836	0.467032	0.876342	2.87919e-15	6.44264e-13	2.61218
TraesCS7D02G513300	20.046	14.5316	9.55385	5.01725	4.54915	5.71231	4.80739	5.09488	4.29981	3.40116e-15	7.54164e-13	1.58203
TraesCS1A02G370400	0.660971	0	0	0	0	0	0	0	0	3.43351e-15	7.59043e-13	11.1054
TraesCS1D02G220400	24.571	29.7643	21.9831	13.4747	9.62771	8.75979	10.6553	9.91076	12.7499	3.79205e-15	8.23424e-13	1.22764
TraesCS2A02G323000	0	0.524754	0	0	0	0	0	0	0	4.22729e-15	9.06437e-13	10.7725
TraesCS7D02G433000	0.942792	1.65516	1.24354	0.152866	0.13081	0.066411	0.056514	0.06457	0.219625	5.08607e-15	1.07888e-12	3.47533
TraesCSU02G066000	1.50454	0.965035	1.15669	0.153459	0.093345	0.159484	0.211481	0.316453	0.131049	5.17973e-15	1.09484e-12	2.76726
TraesCS4D02G125300	26.6076	35.169	24.6495	16.0491	13.8338	11.9388	14.1925	13.1899	12.4617	5.55299e-15	1.16446e-12	1.08173
TraesCS5D02G534600	6.07191	6.62547	6.49328	2.78125	2.91332	2.8058	2.76474	3.04031	3.98328	6.41272e-15	1.33332e-12	1.06945
TraesCS3D02G127800	3.19164	3.75908	3.08153	1.10092	1.26568	1.08928	1.53164	1.24129	1.47444	7.01041e-15	1.45347e-12	1.3811
TraesCS6B02G039441	6.13401	6.50665	4.62214	2.70206	3.04944	2.77093	2.62525	2.73352	2.51963	8.08355e-15	1.66188e-12	1.0739
TraesCS4A02G260200	12.9265	17.1016	14.1621	2.75973	2.59302	2.15985	4.3953	4.90348	5.104	8.32141e-15	1.70601e-12	2.01178
TraesCS7B02G306300	0.936879	0.948983	0.805249	0.040602	0.081231	0.091414	0.033906	0.143524	0.036936	8.37044e-15	1.71128e-12	3.65382
TraesCS4B02G024400	4.65864	4.83846	3.83062	1.5307	1.66929	1.42954	1.25319	0.834695	1.31175	8.53138e-15	1.73846e-12	1.73111
TraesCS2A02G261200	7.96996	12.9103	11.4042	4.67752	3.65747	2.67801	3.93733	3.65195	4.32865	9.80226e-15	1.97647e-12	1.49355
TraesCS6D02G024800	0.482716	0.664447	1.01269	0	0	0	0	0.020786	0	1.0801e-14	2.15417e-12	7.69918
TraesCS7B02G211400	0.481233	0.222046	0.513799	0	0	0	0	0	0	1.20021e-14	2.37438e-12	11.9862
TraesCS3A02G142600	4.02776	4.23636	7.14757	1.21197	1.84812	1.31727	1.29014	1.18647	1.35405	1.28782e-14	2.53404e-12	1.90892
TraesCS4B02G054400	6.27793	7.19146	6.67309	1.01069	0.593931	0.526807	1.52011	1.70877	1.41604	1.31332e-14	2.57731e-12	2.57166
TraesCS5B02G506000	3.28523	4.6101	3.63771	0.445305	0.887627	0.370464	0.997715	0.906998	0.512656	1.43879e-14	2.80106e-12	2.48479
TraesCS7D02G429600	0.25402	0.120085	0.207601	0	0	0	0	0	0	1.47139e-14	2.85694e-12	10.9211
TraesCS2B02G347800	21.6578	21.7438	17.9026	8.27046	7.4369	10.8151	10.1142	10.6548	10.8444	1.6422e-14	3.12252e-12	1.07656
TraesCS7B02G160200	12.4891	11.4224	9.33608	3.74609	3.92088	4.58549	4.99367	5.54613	5.6262	1.69264e-14	3.1936e-12	1.22642
TraesCS3B02G318300	35.8784	51.9385	50.0601	24.2942	22.4821	16.722	17.751	17.6977	18.1278	1.69077e-14	3.1936e-12	1.23595
TraesCS1B02G211400	1.71878	1.36586	0.940849	0.319765	0.397598	0.352894	0.35439	0.246931	0.392536	2.06938e-14	3.8354e-12	1.96364
TraesCS7B02G462700	15.1266	12.2882	10.4907	5.52237	5.46141	6.30387	6.95503	6.51959	5.8476	2.20383e-14	4.04375e-12	1.05017
TraesCS7A02G101900	10.3304	15.9872	13.2932	0.914145	0.525097	0.581234	1.47028	2.15859	1.29435	2.33514e-14	4.24227e-12	3.51212
TraesCS3B02G463200	1.809	2.05832	2.13566	0.427207	0.373294	0.399326	0.798242	0.4787	0.483758	2.67895e-14	4.82618e-12	2.01983
TraesCS4B02G394800	12.6135	15.1625	11.3848	5.75873	6.18589	3.85706	4.7139	4.45049	5.08976	3.07838e-14	5.44427e-12	1.38177
TraesCS2D02G308100	11.6356	9.648	5.45314	3.0544	2.50173	3.53687	3.06996	2.72777	3.1742	3.50391e-14	6.10854e-12	1.56563
TraesCS4A02G341100	2.87814	2.58638	1.92855	0.744586	0.789968	0.405614	0.493016	0.510306	0.370365	4.0788e-14	7.04385e-12	2.15766
TraesCS3D02G211500	9.48167	7.80519	8.63267	3.75537	4.51161	5.00591	3.82303	3.52365	3.37481	4.13247e-14	7.11978e-12	1.11134
TraesCS3A02G378300	6.79924	7.35548	7.24921	3.1223	3.33574	2.85421	4.07651	4.16507	3.36578	4.45582e-14	7.64101e-12	1.03302
TraesCS3A02G284200	2.48544	3.55313	2.79679	0.779091	0.762678	0.269558	0.711224	0.501642	0.531142	4.64955e-14	7.95462e-12	2.3133
TraesCS7A02G227100	18.2141	10.0049	13.6032	3.98145	2.20846	2.38996	4.37929	3.70133	4.77709	4.72114e-14	8.05832e-12	1.96413
TraesCS7A02G078800	38.941	62.3478	37.3731	19.0656	18.1237	13.2239	11.4186	11.7513	10.5153	4.87158e-14	8.29582e-12	1.72142
TraesCS1B02G273900	48.1746	41.6834	32.1579	17.0739	16.9008	19.028	18.1452	21.0776	22.2157	5.04711e-14	8.57248e-12	1.09246
TraesCS5D02G063500	3.84821	5.73658	5.86277	0.977322	0.718791	0.251371	1.27372	0.74024	0.863307	5.05741e-14	8.57248e-12	2.67885
TraesCS7B02G083400	25.9682	19.1775	22.957	8.7662	10.3707	8.30498	11.3918	12.7481	9.75922	5.38682e-14	9.08886e-12	1.15086
TraesCS3D02G315200	0.855084	1.68029	1.26336	0.084072	0	0.037796	0.018041	0.070547	0.078615	5.45176e-14	9.17733e-12	4.71602
TraesCS4B02G218000	14.0426	20.0893	15.5097	6.21332	6.45722	4.8265	3.43303	4.01424	3.63421	5.6039e-14	9.39038e-12	1.79662
TraesCS7A02G461500	5.98264	5.34002	5.0239	2.71281	2.01568	2.60682	2.35032	2.83149	2.91011	6.57957e-14	1.08275e-11	1.08351
TraesCS4D02G281500	1.33074	1.95572	1.74719	0.433041	0.255798	0.202051	0.139376	0.256144	0.32496	6.57734e-14	1.08275e-11	2.64332
TraesCS4A02G215700	1.97145	2.08703	2.05304	0.822167	0.744918	0.661039	0.850528	0.970543	0.807335	7.3012e-14	1.19614e-11	1.33161
TraesCS7B02G201000	3.63772	3.37417	3.84779	2.02706	1.63478	1.60647	2.03552	1.76757	1.75604	8.78873e-14	1.41786e-11	1.00429
TraesCS7B02G130900	28.478	12.7957	22.0589	4.20739	3.18718	4.15156	5.62793	6.73601	7.22832	1.25166e-13	1.97561e-11	2.02425
TraesCS6B02G356200	4.04399	11.7796	7.42157	1.13597	0.224785	0.756853	1.23356	0.64639	1.02703	1.31787e-13	2.07121e-11	3.20985
TraesCS2D02G328900	25.3721	25.864	23.3792	7.98275	5.00085	9.14168	11.6756	10.5587	9.38284	1.42334e-13	2.21796e-11	1.47341
TraesCS7A02G397100	52.6793	65.4111	53.2847	30.5958	27.0337	19.5319	24.9439	20.3758	26.4707	1.62297e-13	2.50248e-11	1.20231
TraesCS7B02G369600	2.84853	2.96969	2.62856	0.955977	1.34335	1.0955	1.21165	1.3759	1.48581	2.12313e-13	3.21293e-11	1.17764
TraesCS5B02G322900	18.9214	8.31012	17.0323	4.78481	1.81873	2.14662	2.85768	1.4585	2.55823	2.228e-13	3.3509e-11	2.50231
TraesCS3D02G403600	4.13401	4.16445	4.61677	2.15341	1.68262	1.28806	1.37946	1.02207	1.52276	2.50047e-13	3.73771e-11	1.51334
TraesCS4A02G406200	1.03343	2.76533	1.71563	0.159004	0.241595	0.143581	0.36906	0.133906	0.252002	2.52232e-13	3.76272e-11	3.08564
TraesCS3B02G457400	4.97497	5.1678	5.15259	1.56888	1.67966	1.52873	1.8968	2.50432	2.6431	3.05986e-13	4.5096e-11	1.37168
TraesCS6A02G341900	5.48549	5.6782	6.56956	2.69202	2.24239	2.80204	3.00708	3.41619	2.69903	3.36851e-13	4.93477e-11	1.07296
TraesCS2B02G342200	11.8855	6.2235	6.53059	2.10235	0.993367	1.46089	2.52787	2.37903	1.3831	3.48287e-13	5.09214e-11	2.18373
TraesCS7A02G350500	0.769236	0.459901	0.909411	0.023117	0	0	0	0	0	3.5065e-13	5.11295e-11	7.53153
TraesCS4D02G026300	2.88914	6.11994	1.85867	0.784974	0.470673	0.433091	0.545753	0.394808	0.56178	3.59e-13	5.21758e-11	2.76794
TraesCS3B02G120600	8.69587	8.28906	6.11475	3.51982	3.31994	3.35653	4.21768	2.9797	3.77845	3.81701e-13	5.49641e-11	1.12571
TraesCS1B02G298400	2.51476	2.5002	2.93747	0.579796	0.655578	0.549276	0.409563	0.696568	1.04774	3.81929e-13	5.49641e-11	2.01374
TraesCS7A02G201100	7.26727	0.056633	0	0	0	0	0	0	0	3.88414e-13	5.5788e-11	14.5754
TraesCS2B02G508900	1.23071	1.11005	1.0798	0.146033	0.262552	0.121449	0.286967	0.192475	0.331892	6.04978e-13	8.36187e-11	2.35053
TraesCS3B02G265600	6.40748	4.53828	6.48918	2.05769	1.70585	2.29526	2.60321	2.85401	2.73699	8.32699e-13	1.13178e-10	1.29071
TraesCS3B02G126400	5.54526	3.59865	3.16233	0.563184	0.650696	1.1305	1.25045	1.28318	1.01102	8.91649e-13	1.20363e-10	2.06329
TraesCS7D02G194100	11.5656	10.3018	10.5992	4.62953	4.97014	3.68033	5.95595	5.10943	5.45236	9.04812e-13	1.21851e-10	1.12375
TraesCS4A02G055500	0.845789	2.0242	1.08618	0.222702	0.109707	0.066935	0.112189	0.128696	0.100965	9.75912e-13	1.30945e-10	3.41618
TraesCS4A02G119000	2.92452	4.26421	3.13798	1.4086	1.45347	1.04303	1.52667	1.21289	0.937474	1.0612e-12	1.40844e-10	1.44571
TraesCS3D02G219700	7.14748	4.71375	6.17204	2.44404	1.88491	2.7346	2.59741	3.17526	2.52625	1.30528e-12	1.70161e-10	1.23125
TraesCS7B02G226100	5.92044	2.83465	3.62624	0.896715	0.960213	0.828774	0.737466	1.29449	1.23391	1.43169e-12	1.84027e-10	2.05682
TraesCS3D02G134000	2.6562	0	0	0	0	0	0	0	0	1.43875e-12	1.8461e-10	13.1121
TraesCS6B02G048700	41.509	33.5752	27.5373	12.8993	8.06781	6.19883	7.9098	6.81001	3.28399	1.44492e-12	1.84756e-10	2.1839
TraesCS2B02G350400	2.21834	2.8895	2.43254	0.543494	0.889157	0.834904	0.761738	0.813816	0.41796	1.5099e-12	1.91728e-10	1.82342
TraesCS1B02G451100	13.6569	4.75085	11.2699	1.26881	1.03468	1.41349	2.20351	2.60255	2.39506	1.5291e-12	1.93497e-10	2.44265
TraesCS1D02G230300	0.730329	1.265	0.985267	0.112413	0.033738	0.047621	0.119614	0.118536	0.129543	1.53713e-12	1.94178e-10	3.40833
TraesCS2B02G141100	1.7888	2.62747	1.94517	0.700392	0.349276	0.45501	0.45892	0.380716	0.366686	1.55078e-12	1.95567e-10	2.23053
TraesCS3A02G233700	5.84536	4.37379	3.87718	1.98378	2.15986	1.59222	1.65829	2.15097	2.2526	1.62582e-12	2.03978e-10	1.25681
TraesCS1B02G245900	7.44206	6.65271	6.84941	2.45609	2.53101	2.84263	3.30321	3.79017	3.57693	1.65415e-12	2.07178e-10	1.17902
TraesCS5D02G496200	1.77434	2.06746	1.71628	0.371526	0.453193	0.281686	0.247379	0.26755	0.590418	1.80796e-12	2.25289e-10	2.3294
TraesCS3A02G233300	14.0596	14.3296	9.58939	5.5682	5.42837	6.57286	6.58651	6.95321	6.5143	2.16481e-12	2.66141e-10	1.01356
TraesCS3D02G219900	12.3248	12.4507	8.14034	5.44149	5.19019	5.75693	4.60839	5.25593	5.51682	2.22001e-12	2.72471e-10	1.05113
TraesCS6B02G082100	11.5205	11.9513	7.94817	4.1777	3.19044	2.51795	3.40827	3.82004	2.09756	2.28002e-12	2.78903e-10	1.70967
TraesCS2D02G426600	3.51494	2.74423	2.22986	1.09165	0.7767	0.86496	1.11051	1.2079	1.10581	2.72064e-12	3.28424e-10	1.46325
TraesCS1A02G285000	5.88616	6.01058	5.92742	2.72775	2.34421	1.72971	2.24952	2.00075	1.20158	2.95613e-12	3.5394e-10	1.54064
TraesCS4A02G419400	14.2328	13.8571	12.1772	5.50864	3.42152	1.85049	4.51255	4.37193	4.57121	3.23262e-12	3.83913e-10	1.73243
TraesCS7A02G201200	3.87336	0.00477	0	0	0	0	0	0	0	3.49934e-12	4.14249e-10	13.6581
TraesCS3A02G316500	14.5976	9.41493	7.43055	3.18193	3.49709	3.62583	3.71851	4.72785	4.66204	4.31607e-12	5.00439e-10	1.42541
TraesCS7D02G220600	1.62181	1.22091	1.93391	0.558941	0.598628	0.536969	0.536363	0.518674	0.409195	4.34501e-12	5.03e-10	1.59663
TraesCS7B02G258500	8.22267	5.81293	5.9347	2.87636	2.60353	2.80731	3.14412	2.96133	3.73325	4.39857e-12	5.08399e-10	1.1398
TraesCS1D02G072700	2.22032	4.31871	0.506028	0.262579	0.173852	0.172377	0.199472	0.193817	0.179728	4.98155e-12	5.73973e-10	3.5756
TraesCS6D02G240200	2.21253	4.28565	1.35707	0	0.0700767	0.102982	0.12166	0.191727	0.179938	5.46506e-12	6.22673e-10	4.55923
TraesCS4D02G083500	3.44518	3.23535	3.93542	1.84377	1.40936	1.25763	1.66151	1.60078	1.60311	6.7456e-12	7.58183e-10	1.17916
TraesCS5D02G282200	11.7663	11.6213	9.76424	5.82826	3.86322	6.14891	4.97984	5.69775	5.8	7.19216e-12	8.01185e-10	1.03675
TraesCS2B02G263900	8.46791	4.8415	4.19306	2.00475	2.39871	1.70727	1.95333	1.75174	2.18209	7.31063e-12	8.11745e-10	1.54478
TraesCS7D02G204200	2.41456	0	0	0	0	0	0	0	0	7.75247e-12	8.55628e-10	12.9745
TraesCS5A02G188900	1.50299	0.99597	0.77214	0.048488	0.078861	0	0.108023	0.028569	0.04783	7.87934e-12	8.68324e-10	4.39122
TraesCS7D02G305400	2.54858	1.8866	2.34116	0.530105	0.514178	0.454723	0.620966	0.235378	0.48019	7.97233e-12	8.75942e-10	2.25688
TraesCS7B02G083200	16.2945	10.4044	11.2569	2.27645	2.37413	3.08239	4.45677	5.32292	4.4624	9.66774e-12	1.03889e-09	1.78845
TraesCS3B02G276600	8.16309	4.35064	8.25608	0.853047	0.82562	0.628953	1.78109	1.87424	1.74443	1.07231e-11	1.13896e-09	2.43018
TraesCS1B02G374800	9.70674	9.97681	8.07162	0.056544	0	0	0.060382	0.153504	0.064131	1.09605e-11	1.16082e-09	7.37434
TraesCS7D02G403000	1.60431	2.78721	1.79865	0.485854	0.621334	0.502701	0.511731	0.792635	0.689697	1.12671e-11	1.18894e-09	1.7804
TraesCS1B02G131700	3.4215	5.63001	4.23636	0.938625	1.60504	1.13134	1.41942	0.926426	0.802413	1.12747e-11	1.18894e-09	1.96158
TraesCS7B02G102700	1.37867	1.64668	1.64989	0.07005	0	0.194371	0.079434	0.057865	0.103504	1.24527e-11	1.30566e-09	4.21004
TraesCS7D02G361300	12.6908	7.68082	5.93076	2.03134	2.25819	3.82656	2.35604	3.10105	2.28135	1.2495e-11	1.30824e-09	1.7303
TraesCSU02G046300	1.48203	1.47867	1.23696	0.440065	0.490349	0.495704	0.337329	0.343369	0.283986	1.26434e-11	1.32188e-09	1.81209
TraesCS1D02G338500	3.79876	4.92511	2.86387	1.04387	0.67791	0.356411	0.742883	0.7508	1.09162	1.31819e-11	1.37067e-09	2.31311
TraesCS2B02G356200	2.5919	3.10061	2.63368	0.820665	0.900748	0.66041	1.06472	1.36154	0.875823	1.35486e-11	1.40651e-09	1.55077
TraesCS7A02G180600	5.46101	7.89196	6.26304	2.39017	2.67155	1.56342	2.50771	2.47332	1.47136	1.58574e-11	1.63005e-09	1.58494
TraesCS7D02G204600	2.08648	0	0	0	0	0	0	0	0	1.64803e-11	1.68699e-09	12.7638
TraesCS7B02G083300	16.394	12.3296	15.1549	5.51603	6.59078	5.57147	7.01705	7.94999	5.60453	1.75324e-11	1.78473e-09	1.19806
TraesCS7A02G122100	1.93654	2.64248	3.54073	0.115934	0.0361424	0	0.176365	0.060201	0	1.76002e-11	1.78915e-09	5.38492
TraesCS7D02G120500	5.48826	9.34719	8.50172	2.29825	0.909504	0.523834	0.432141	0.594906	0.862005	1.82164e-11	1.84159e-09	3.05382
TraesCS7A02G315200	9.52524	12.4534	10.0237	6.0467	4.42049	3.80932	5.05906	4.78451	5.84837	1.85536e-11	1.86795e-09	1.09474
TraesCS7A02G074200	0.661321	0.674411	1.13028	0.198875	0.272565	0.20244	0.263737	0.288997	0.272718	1.95805e-11	1.96058e-09	1.71786
TraesCS7A02G462400	109.018	132.123	99.6125	61.1304	48.0761	27.6005	35.2802	29.7529	38.0203	2.14292e-11	2.12254e-09	1.50653
TraesCS2D02G331100	7.12378	8.85373	6.01253	3.31548	3.39273	3.61418	2.51385	2.52849	2.30856	2.3093e-11	2.28118e-09	1.31528
TraesCS5D02G073100	1.99607	2.21469	1.78275	0.578854	0.820933	0.608308	0.875265	0.810693	0.826297	2.52008e-11	2.46945e-09	1.40697
TraesCS5A02G495100	9.70036	7.87855	8.90773	2.44684	2.27152	2.03977	4.1935	4.03078	3.43572	2.59627e-11	2.53732e-09	1.52414
TraesCS4A02G446700	1.50371	1.39254	2.41281	0.117844	0.141494	0.249827	0.432865	0.301496	0.434852	2.68324e-11	2.61189e-09	2.66139
TraesCS3B02G318200	3.30838	5.3109	2.75224	0.896501	0.393139	0.351043	0.89218	1.03649	0.474519	2.85502e-11	2.75716e-09	2.49161
TraesCS5D02G429700	3.63006	3.9582	4.4158	2.31775	2.11001	1.58122	1.76444	1.60082	2.06113	2.89263e-11	2.78981e-09	1.07002
TraesCS4B02G057900	42.1531	52.0602	50.2669	24.4072	20.4496	16.3497	29.1973	25.679	24.6197	2.96859e-11	2.85931e-09	1.03822
TraesCS5D02G307000	6.00257	4.49017	1.90608	0.484542	0.365291	0.496359	0.441439	0.658192	1.26496	2.99927e-11	2.8813e-09	2.74041
TraesCS4D02G001600	45.5278	63.9221	40.8855	27.9221	23.4742	19.9632	23.5923	23.4334	26.7204	3.26994e-11	3.10074e-09	1.05108
TraesCS1B02G384900	0.746913	0	0	0	0	0	0	0	0	3.4993e-11	3.30968e-09	11.2818
TraesCS3A02G090800	3.1612	3.96825	3.92888	1.61893	1.88145	1.62197	1.62825	1.25399	1.74945	3.79186e-11	3.568e-09	1.18106
TraesCS4A02G020900	3.38775	2.13651	0.430889	0.269009	0.200724	0.181435	0.07507	0.124752	0.078907	5.02759e-11	4.62986e-09	3.679
TraesCS3B02G492400	2.27182	2.5646	2.40457	1.03902	0.898795	0.725664	0.583104	0.587381	0.620939	5.33979e-11	4.8867e-09	1.70079
TraesCS2D02G280700	2.18246	3.83656	2.92753	0.033421	0.080515	0.377849	0.263264	0.352419	0.287825	5.3935e-11	4.92358e-09	3.68076
TraesCS7D02G520500	1.71943	1.83868	1.6473	0	0.051149	0.119457	0	0.08175	0.024021	5.66195e-11	5.13036e-09	5.2353
TraesCS2A02G073600	3.10572	6.0026	4.14223	1.35648	1.03224	0.446564	1.03424	0.687065	1.24779	5.77571e-11	5.21412e-09	2.19084
TraesCS2D02G356900	9.20457	9.87358	7.07246	0.756512	0.457436	1.01594	1.42406	2.93198	1.38551	5.958e-11	5.36549e-09	2.71393
TraesCS3B02G363100	3.02564	2.62428	2.23804	1.20848	1.37864	1.25814	1.47756	1.26769	1.21608	6.75748e-11	5.96829e-09	1.01496
TraesCS1D02G365100	20.0271	18.6665	13.9911	4.95576	4.04651	3.46301	5.99752	9.19518	6.34828	7.06821e-11	6.22028e-09	1.63158
TraesCS7B02G386600	0.622693	0.427058	0.828023	0	0	0	0	0.014558	0.030859	7.82863e-11	6.84027e-09	6.36965
TraesCS6D02G258600	30.6155	28.9596	18.4741	11.1886	9.24105	8.36396	10.0133	13.4089	13.1303	8.84796e-11	7.64895e-09	1.25628
TraesCS3B02G128000	111.393	124.862	80.4688	59.257	55.246	48.1877	42.8794	42.0935	58.7748	9.22673e-11	7.95765e-09	1.04763
TraesCS7B02G158400	1.39205	1.05594	1.38255	0.277854	0.130372	0.226128	0.074444	0.235103	0.11533	9.26986e-11	7.98547e-09	2.85453
TraesCS3B02G289600	1.15943	0.856794	1.71567	0.296211	0.274487	0.26636	0.30369	0.373912	0.435154	9.37743e-11	8.05921e-09	1.93657
TraesCS3B02G492100	1.05516	2.02678	2.21971	0.19966	0.10822	0.025487	0.16074	0.189315	0.305738	9.62186e-11	8.2596e-09	3.42216
TraesCS3B02G492600	2.83052	3.48598	4.22358	1.27684	0.70648	0.614978	0.980243	0.822506	1.54364	1.03214e-10	8.7984e-09	1.82621
TraesCS1B02G227600	2.91455	2.70133	2.59401	0.582177	0.88966	0.642211	1.11376	1.24141	0.890091	1.04023e-10	8.83654e-09	1.61531
TraesCS4A02G204800	22.6192	28.9781	21.8277	11.5487	10.1793	6.16547	5.17231	5.22147	5.94806	1.03957e-10	8.83654e-09	1.73108
TraesCS6D02G285300	3.33571	4.21626	3.70194	1.60546	0.938883	1.06806	1.58018	1.55148	1.6018	1.08344e-10	9.19294e-09	1.43129
TraesCS7A02G325400	4.73784	2.25823	3.41119	0.654472	0.184618	0.41554	0.515375	0.75066	0.778507	1.10176e-10	9.3376e-09	2.65741
TraesCS3A02G317100	7.12514	10.3856	6.3964	2.66659	1.95182	1.21664	2.98823	1.59349	2.99985	1.31435e-10	1.09372e-08	1.83342
TraesCS7A02G462300	4.67846	5.33895	3.86912	1.88435	1.22514	1.3444	1.1717	0.725679	0.993446	1.3988e-10	1.15614e-08	1.91891
TraesCS2A02G344600	9.23972	4.90192	5.14086	0.940637	0.789391	0.839221	2.39253	1.53597	0.788734	1.40942e-10	1.16361e-08	2.404
TraesCS2B02G100700	12.6453	10.8195	4.92624	0.547748	0.227525	0.904164	0.907241	2.24225	0.721346	1.47944e-10	1.21325e-08	3.35481
TraesCS7B02G174500	0.293712	0.486067	0.435433	0.021222	0.015379	0.037199	0.016974	0	0.030255	1.59932e-10	1.3028e-08	4.32778
TraesCS6B02G251600	33.5452	44.5777	36.854	16.5429	11.6566	9.78778	16.6068	18.522	20.172	1.695e-10	1.37463e-08	1.30158
TraesCS7D02G485700	1.35461	1.41523	1.28339	0.091133	0.207867	0.091766	0.191339	0.120808	0.074716	1.88753e-10	1.5091e-08	3.38191
TraesCS7B02G093800	3.20218	2.07013	2.55721	0.15964	0.496183	0.603568	0.786727	0.642048	0.385136	2.14194e-10	1.70507e-08	2.34914
TraesCS2D02G573500	1.8531	2.08356	2.14184	1.22194	0.863398	0.832771	0.817337	0.872912	1.04635	2.27167e-10	1.80053e-08	1.10426
TraesCS5A02G186300	10.8749	7.89522	2.91268	2.29769	1.49337	1.76671	1.30716	1.69676	2.02685	2.30434e-10	1.82249e-08	2.03405
TraesCS1D02G263400	66.3543	59.3014	45.1077	23.9284	24.4412	30.6347	26.9755	27.7382	36.8759	2.37078e-10	1.86699e-08	1.00143
TraesCS7B02G278300	4.41286	3.99799	5.37326	2.04837	1.83871	1.751	2.12841	2.60097	1.91447	2.65437e-10	2.07033e-08	1.16647
TraesCS2B02G033700	1.09037	1.84281	1.74133	0.13474	0.240494	0.385793	0.498427	0.357343	0.176561	2.67148e-10	2.08146e-08	2.38215
TraesCS2D02G118200	0.620759	0.53669	0.607574	0.010124	0	0	0	0	0	2.7132e-10	2.10503e-08	8.44576
TraesCS5B02G396700	10.3572	14.3708	12.1469	6.85168	4.2718	2.76118	3.79813	3.64134	3.729	2.94177e-10	2.26322e-08	1.55765
TraesCS7B02G143900	13.5857	15.2438	11.8032	7.11223	5.6422	3.06556	5.4831	3.98292	4.37471	3.1483e-10	2.40197e-08	1.45409
TraesCS1B02G396400	1.34259	1.39132	1.45902	0.422546	0.55389	0.705371	0.527276	0.500665	0.438472	3.71494e-10	2.79363e-08	1.41342
TraesCS2D02G322900	11.2915	6.24207	7.11355	1.34501	1.17105	0.973021	2.86696	2.68357	2.16746	3.97009e-10	2.95223e-08	2.13701
TraesCS4A02G457400	18.7435	17.3306	11.7289	7.1583	8.7633	6.70667	6.49275	5.55489	5.82835	4.03631e-10	2.98935e-08	1.23903
TraesCS1D02G345400	2.70392	4.97988	3.53175	1.21879	1.46808	1.2388	0.839365	1.46305	1.33824	4.11056e-10	3.03822e-08	1.56784
TraesCS7B02G036400	5.83723	5.00979	6.19478	0.027075	0	0	0.026527	0.109601	0.10533	4.45756e-10	3.2651e-08	6.98784
TraesCS7A02G512700	0.396414	0.231498	0.304018	0	0	0	0	0	0	4.74874e-10	3.46111e-08	11.601
TraesCS6B02G436900	1.05118	1.24745	1.12868	0.287491	0.24622	0.321099	0.184249	0.450217	0.388245	4.89227e-10	3.55513e-08	1.86825
TraesCS2A02G504300	0.766815	0.451142	0.77025	0.0443767	0.080181	0.023995	0.0938891	0.07502	0.125017	5.12775e-10	3.69495e-08	3.16779
TraesCS5D02G308100	0.799074	0.690226	0.906244	0.281735	0.284427	0.288617	0.315573	0.393262	0.276578	5.41751e-10	3.8792e-08	1.3805
TraesCS5D02G191500	30.5983	24.9562	10.8643	6.06762	7.09233	9.72246	5.72935	7.50609	7.51435	5.80344e-10	4.12736e-08	1.6062
TraesCS7A02G204800	115.115	126.684	105.321	68.6532	70.1615	64.4625	49.8495	46.9807	46.0186	6.10351e-10	4.30737e-08	1.00414
TraesCS3B02G387300	0.34804	0.339768	0.266646	0.024174	0.022357	0	0.039887	0.010196	0.016715	6.0981e-10	4.30737e-08	4.07416
TraesCS2B02G177600	1.39267	0.356894	0.464259	0	0	0	0.01905	0.028483	0.035411	6.15787e-10	4.3374e-08	5.73826
TraesCS5D02G333800	1.21914	1.35691	1.14235	0.293438	0.323491	0.346605	0.403869	0.177567	0.14292	6.44676e-10	4.5192e-08	2.13946
TraesCS4A02G106500	5.6011	5.58645	4.5844	2.88224	2.91965	2.11071	2.42936	2.24196	1.91918	6.62518e-10	4.63542e-08	1.121
TraesCS2A02G482400	0.973027	0.946133	1.10977	0.201385	0.204262	0.150683	0.066369	0.327715	0.137145	6.87757e-10	4.79828e-08	2.47771
TraesCS4B02G199300	0.835886	1.0317	1.00298	0.312286	0.458505	0.342771	0.287995	0.30474	0.321383	7.16271e-10	4.96887e-08	1.5015
TraesCS1A02G277400	4.98701	1.26946	0.432594	0.251011	0.155574	0.240867	0.283408	0.156646	0.157603	7.24431e-10	5.016e-08	3.42553
TraesCS7A02G218100	2.02345	2.10178	2.15997	0.891307	0.845164	0.959832	0.788685	1.23641	1.01073	7.42199e-10	5.12935e-08	1.13289
TraesCS3A02G132000	1.00151	0.392123	0.099393	0.028883	0.014313	0.019706	0.016888	0.015678	0.024928	7.59423e-10	5.22379e-08	4.63238
TraesCS4B02G028700	4.8604	8.01833	3.38223	1.5102	1.13485	0.645785	1.54726	1.62555	1.59871	7.6108e-10	5.23028e-08	2.01214
TraesCSU02G146500	0.841444	0.841053	0.953726	0	0	0	0.049468	0	0	7.91493e-10	5.42405e-08	6.73583
TraesCS6B02G147000	0.68697	0.594055	0.671776	0.045685	0.028726	0.064774	0.074721	0.180171	0.076266	8.71717e-10	5.94055e-08	3.05376
TraesCS3D02G349500	2.44646	2.65073	2.73227	0.31783	0.890583	0.471781	0.814756	0.892199	0.639553	1.0496e-09	7.01596e-08	1.95931
TraesCS7A02G499900	25.9659	26.1242	24.466	11.1978	10.2262	9.26425	14.2277	16.2827	14.8363	1.05602e-09	7.05243e-08	1.00985
TraesCS2D02G270100	5.17514	9.13459	6.48095	3.0978	3.48066	2.1553	2.22459	2.07841	2.55243	1.06401e-09	7.09294e-08	1.41539
TraesCS1D02G215500	19.9552	15.5165	14.1873	7.71692	6.17986	7.47065	7.93049	9.34371	10.2835	1.06706e-09	7.10681e-08	1.02148
TraesCS2A02G364100	2.8641	2.95546	2.92978	1.71789	1.33485	0.952802	0.964659	1.27986	1.25747	1.17675e-09	7.78087e-08	1.22084
TraesCS6A02G316200	0.492765	0.384451	0.364856	0	0	0	0	0	0	1.20734e-09	7.96874e-08	12.0155
TraesCS7A02G507900	9.15188	9.87876	7.99877	2.96328	3.47009	3.69736	4.16217	5.35922	5.38121	1.24006e-09	8.16269e-08	1.11068
TraesCS7D02G392200	0.223586	0.555789	0.184153	0	0	0	0	0	0	1.25483e-09	8.23038e-08	11.6491
TraesCS3A02G019300	2.1337	2.11399	1.68694	0.917335	1.04269	0.60285	0.623664	0.544687	0.681165	1.27401e-09	8.32642e-08	1.4276
TraesCS6A02G278000	17.9031	19.4659	14.1611	8.76596	6.75394	5.51475	8.84083	9.22532	9.40907	1.28064e-09	8.35487e-08	1.08714
TraesCS7B02G448900	1.26523	2.05315	1.88288	0.829027	0.636812	0.556135	0.468803	0.396514	0.360418	1.35189e-09	8.76756e-08	1.67944
TraesCS4A02G123100	1.31265	1.69234	1.08005	0.315794	0.358847	0.168944	0.178413	0.273203	0.249146	1.43071e-09	9.21113e-08	2.40335
TraesCS2B02G356300	3.44346	3.75497	2.8033	1.62557	1.70175	1.5915	1.80315	1.28729	1.41078	1.5235e-09	9.70638e-08	1.08644
TraesCS1A02G336100	7.19863	9.27056	7.00615	4.17419	2.67355	1.93721	3.22522	2.51595	2.97728	1.53919e-09	9.78087e-08	1.42351
TraesCS5A02G321900	1.67749	2.14239	1.12922	0.597268	0.535201	0.315597	0.313557	0.323015	0.25487	1.57919e-09	9.99178e-08	2.08096
TraesCS2A02G116900	0.137524	0.40808	0.445923	0	0	0	0	0	0	1.65386e-09	1.04193e-07	11.6905
TraesCS7D02G179300	4.8539	3.50393	4.89764	1.16237	0.803071	0.305871	1.26199	1.20534	0.833557	1.73796e-09	1.0921e-07	2.25027
TraesCS5A02G366000	3.63893	3.40523	3.78141	1.94848	1.71495	1.08535	1.08334	1.16405	1.03625	1.87486e-09	1.16025e-07	1.43054
TraesCS2A02G063500	4.34271	5.71919	4.25428	1.19017	1.59407	1.2471	1.82371	2.16639	2.58168	1.96733e-09	1.21645e-07	1.43316
TraesCS7A02G299300	1.65475	1.82319	1.62608	0.812489	0.585214	0.454569	0.740239	0.455575	0.6066	1.98177e-09	1.22434e-07	1.48189
TraesCS7A02G459500	0.544993	0.540021	0.508068	0.221888	0.289548	0.185177	0.159697	0.157692	0.1468	1.98652e-09	1.22625e-07	1.4567
TraesCS1D02G161900	3.74843	5.46229	4.20094	1.24927	1.1697	2.30667	1.19273	1.01585	0.825995	2.07753e-09	1.27279e-07	1.78932
TraesCS5A02G467900	0.130843	0.102226	0.080558	0	0	0	0	0	0	2.10768e-09	1.29018e-07	10.0299
TraesCS6A02G257500	9.99438	11.6487	7.97021	5.249	3.26812	2.74299	4.112	5.08475	4.19624	2.14742e-09	1.31232e-07	1.26448
TraesCS3B02G350700	1.35912	2.1957	1.9144	0.844648	0.706451	0.478294	0.664638	0.522918	0.633267	2.21764e-09	1.35186e-07	1.5064
TraesCS4D02G334800	36.6682	62.3579	40.5942	27.309	19.2482	16.4208	14.8624	13.0606	15.2921	2.27508e-09	1.38114e-07	1.39482
TraesCS3D02G118300	2.34107	3.70572	1.44271	0.681564	0.344639	0.595345	0.434965	0.229671	0.183498	2.28925e-09	1.38831e-07	2.60054
TraesCS7A02G296300	1.52059	1.46036	1.25802	0.555368	0.517886	0.567175	0.519553	0.411594	0.721487	2.35542e-09	1.42402e-07	1.36428
TraesCS1B02G235100	9.50226	7.2792	9.73124	4.08024	3.40881	3.13681	4.74569	4.77221	5.23897	2.38557e-09	1.43869e-07	1.06284
TraesCS5B02G147500	6.35501	16.6609	4.87014	0.861623	0.728023	0.424978	1.09978	1.33965	2.73069	2.44183e-09	1.4702e-07	2.95653
TraesCS7B02G259800	11.7114	11.0444	6.96839	4.56786	4.08561	5.22876	4.47985	5.35025	5.26297	2.44753e-09	1.47243e-07	1.03681
TraesCS5D02G185300	4.00434	2.48988	3.35864	0.166903	0.316482	0.390651	0.470393	0.949232	0.786311	2.54257e-09	1.52035e-07	2.67762
TraesCS2B02G326900	16.0023	8.30902	4.81266	2.86442	3.02175	3.48901	3.23994	3.10237	3.28777	2.60092e-09	1.55199e-07	1.61581
TraesCS1B02G055300	2.13419	2.65709	2.84128	1.62281	1.11372	1.05132	1.28522	1.05386	1.22062	2.68066e-09	1.59438e-07	1.05491
TraesCS1A02G115700	5.62329	5.56769	2.06039	1.53848	0.898287	0.917948	0.843806	0.579959	1.05825	2.7142e-09	1.61042e-07	2.18291
TraesCS6D02G058800	3.67835	4.56448	4.11644	2.07169	2.12825	1.66759	2.08097	1.55105	2.45284	2.84416e-09	1.68073e-07	1.04829
TraesCS6D02G401100	8.59985	10.5877	6.98034	5.09518	4.08149	3.56427	3.73303	4.4719	4.96181	3.1685e-09	1.86639e-07	1.01442
TraesCS4D02G170100	1.60818	0.64785	0.824123	0.160712	0.178743	0.181349	0.135273	0.157798	0.201675	3.29043e-09	1.93356e-07	2.60074
TraesCS4D02G284100	1.60166	1.74034	1.23917	0.307103	0.433791	0.437873	0.256089	0.327054	0.552124	3.30944e-09	1.94162e-07	1.98531
TraesCS6B02G430700	25.8439	36.1977	31.2575	19.5231	15.4338	10.488	13.0438	12.5705	14.5777	3.32351e-09	1.94676e-07	1.12363
TraesCS5D02G202100	0.813147	1.16138	1.0558	0.056585	0.039687	0.039487	0	0.152	0.075112	3.47489e-09	2.02896e-07	4.06194
TraesCS7D02G073300	0.24818	0.221722	0.254993	0	0	0	0	0	0	3.74144e-09	2.16223e-07	11.2386
TraesCS1D02G240500	1.16664	1.04467	1.02225	0.532591	0.405826	0.318826	0.305399	0.311701	0.30265	3.81346e-09	2.20038e-07	1.57079
TraesCS5B02G188800	0.953658	1.24018	0.583911	0.119388	0.162646	0.165706	0.199301	0.253986	0.187772	3.87888e-09	2.23287e-07	2.35118
TraesCS1D02G200300	3.19847	3.04546	1.44494	0.749792	0.773211	1.05568	0.774508	0.720416	1.04484	4.23424e-09	2.41846e-07	1.58706
TraesCS4D02G103600	6.73568	8.81918	6.26703	3.82914	4.43325	3.40661	2.78458	3.23086	3.25862	4.23768e-09	2.41854e-07	1.0593
TraesCS7D02G047300	2.58915	2.8954	1.95852	0.902376	1.15901	0.818327	1.07663	1.18672	1.22629	4.3008e-09	2.44091e-07	1.22475
TraesCS2A02G271300	10.3749	16.6473	15.0273	8.36337	6.82421	5.25146	5.55464	4.84427	5.06854	4.32814e-09	2.45111e-07	1.22784
TraesCS1D02G158000	1.37366	1.48114	1.13259	0.68954	0.759858	0.673215	0.671916	0.657618	0.493191	5.40916e-09	3.01676e-07	1.01529
TraesCS6B02G163700	0.795795	0.834292	0.742668	0.275413	0.137875	0.141285	0.07663	0.202555	0.161682	5.50617e-09	3.0662e-07	2.25316
TraesCS7B02G298700	1.06387	1.40612	0.996754	0.315996	0.431052	0.253091	0.239465	0.385164	0.268814	6.14759e-09	3.39505e-07	1.87247
TraesCS3D02G173300	2.91828	1.30704	0.982288	0.310264	0.258036	0.138581	0.392418	0.207776	0.498765	6.5476e-09	3.59432e-07	2.52795
TraesCS7A02G180700	1.84481	1.55528	2.09629	1.01877	0.977516	0.718184	0.921769	0.944754	0.718822	6.62697e-09	3.62975e-07	1.05254
TraesCS7B02G416400	0.483499	1.11906	0.905692	0.076644	0.16251	0.169923	0.154283	0.09335	0.060492	6.76532e-09	3.68627e-07	2.80623
TraesCS5D02G401800	6.14464	6.80812	4.31681	2.00816	1.52917	1.36234	2.08163	2.22361	2.85515	6.81827e-09	3.70687e-07	1.518
TraesCS7A02G245100	18.424	8.95561	6.56236	2.95744	1.37512	1.98368	2.88148	3.52518	3.90315	7.01097e-09	3.80037e-07	2.02963
TraesCS4A02G083900	237.883	155.029	112.805	69.2189	43.1592	37.909	49.5351	45.4673	30.9896	7.34478e-09	3.96375e-07	1.8722
TraesCS3B02G349300	9.18854	5.2837	4.83368	3.19832	2.77547	2.52711	3.02919	2.58542	2.73129	7.45268e-09	4.01608e-07	1.19657
TraesCS7D02G228500	1.83983	1.97422	2.11488	0.760854	1.06531	0.618214	0.851894	1.07739	0.805611	7.74679e-09	4.16234e-07	1.19502
TraesCS7B02G488900	0.285425	0.225618	0.094639	0	0	0	0	0	0.011094	8.35432e-09	4.46914e-07	6.77071
TraesCS2B02G332600	5.515	6.79753	5.07675	3.70368	2.24705	2.24343	2.78218	2.57132	2.88336	8.47808e-09	4.52215e-07	1.08178
TraesCS2B02G289900	27.3781	2.69631	0.184508	0.10687	0.124636	0.144771	0.150514	0.217797	0.107852	9.04343e-09	4.78891e-07	6.14962
TraesCS1B02G446500	3.30512	4.05421	3.77274	1.17122	0.587845	0.565383	1.36317	1.5198	1.22752	9.12261e-09	4.82387e-07	1.79072
TraesCS7D02G069200	1.74715	1.91742	2.34135	1.12079	0.652644	0.826893	0.596408	0.809449	0.514256	9.51706e-09	4.98932e-07	1.40992
TraesCS1A02G111500	3.63709	4.80247	7.0637	1.70116	0.501748	0.394997	1.1816	1.06397	1.0843	1.00044e-08	5.21499e-07	2.38701
TraesCS7B02G254100	1.69588	0.809273	0.478458	0.122674	0.062141	0.046049	0.23502	0.0513001	0.042679	1.0261e-08	5.32986e-07	3.41391
TraesCS3B02G325100	0.274568	0.392454	0.141962	0.0241065	0.0248681	0	0.0233828	0.0310772	0.0154143	1.02751e-08	5.3334e-07	3.76698
TraesCS7D02G322000	6.10063	3.79388	3.79528	0.811129	0.39548	0.929741	0.700985	1.34801	1.68679	1.03888e-08	5.37719e-07	2.22114
TraesCS6D02G064200	0.844949	0.790721	1.18563	0.284521	0.125793	0.255731	0.252271	0.342535	0.285039	1.04537e-08	5.40315e-07	1.86792
TraesCS5B02G462800	0.517526	0.423482	0.831013	0.103742	0.025287	0.031762	0.050889	0.081166	0.032256	1.08622e-08	5.59462e-07	3.44643
TraesCS6D02G306000	3.73851	6.09987	3.46603	2.235	1.57002	0.845054	1.24812	0.927345	1.32847	1.12759e-08	5.78735e-07	1.70632
TraesCS5B02G289200	0.440992	0.669593	0.600253	0.134418	0.19659	0.12252	0.141208	0.0869174	0.1006	1.15881e-08	5.91865e-07	2.129
TraesCS7D02G169400	9.70853	10.91	7.43138	3.72432	3.09974	3.61161	4.22901	4.74016	5.92187	1.17291e-08	5.98649e-07	1.14733
TraesCS2A02G362900	2.11135	2.27958	2.50091	1.23735	0.778983	0.975761	1.02027	1.03818	1.27056	1.19048e-08	6.05996e-07	1.12471
TraesCS7D02G391400	6.27948	8.42729	3.33327	2.58296	1.86689	1.69333	2.36188	2.11742	1.8875	1.25632e-08	6.35039e-07	1.52812
TraesCS7A02G189000	3.94246	4.89677	3.48367	2.27761	2.31792	2.14787	1.74829	1.59721	1.65569	1.2747e-08	6.42557e-07	1.06934
TraesCS7A02G334300	2.12376	2.07331	1.91369	1.06584	0.850547	0.997686	1.23868	1.01209	0.825642	1.35315e-08	6.7745e-07	1.02868
TraesCS2B02G355600	2.09547	1.20878	1.3706	0.381867	0.372698	0.215796	0.462443	0.596597	0.293126	1.37079e-08	6.84418e-07	2.00923
TraesCS1D02G447100	12.9667	13.5586	15.0179	4.69176	4.48494	0.91953	2.38231	1.63447	2.96922	1.38419e-08	6.89232e-07	2.28212
TraesCS7B02G103400	1.21047	0.78449	1.56999	0.116023	0.190723	0.035156	0.065547	0.247755	0.107107	1.3885e-08	6.9044e-07	3.22543
TraesCSU02G233600	0.901822	0.880878	0.986401	0.259953	0.265359	0.36307	0.334784	0.339292	0.258194	1.4119e-08	7.00155e-07	1.60496
TraesCS2D02G083600	24.929	13.241	8.52613	2.4357	1.71224	3.07532	0.653783	0.901176	1.18948	1.53486e-08	7.53015e-07	3.22797
TraesCS6A02G397800	10.1112	10.1647	8.3014	6.16447	4.67568	4.01467	4.96303	3.69249	4.24811	1.56362e-08	7.6559e-07	1.04194
TraesCS6A02G035100	136.43	136.729	98.6959	73.1182	69.4488	47.491	61.2286	70.7633	43.9495	1.5791e-08	7.72655e-07	1.0229
TraesCS3B02G283900	6.67386	3.90815	1.33404	1.14942	0.56731	0.593418	0.453132	0.430559	0.859524	1.63114e-08	7.94408e-07	2.55572
TraesCS1D02G428200	9.9429	2.89906	11.4318	1.37106	0.53203	0.477725	1.47525	1.2009	2.2362	1.65721e-08	8.05504e-07	2.73478
TraesCS2B02G412100	5.01423	5.31632	5.63487	3.24727	2.58342	1.68106	2.20725	2.34471	3.082	1.69197e-08	8.19685e-07	1.07604
TraesCS2A02G221300	10.2933	7.30419	5.41257	1.06803	1.32429	1.31917	1.47346	1.26573	4.07107	1.70913e-08	8.26905e-07	2.12889
TraesCS1D02G202700	31.1583	40.6325	32.9693	21.0462	17.2751	10.0587	17.4934	16.775	18.1225	1.74028e-08	8.39761e-07	1.05601
TraesCS7D02G327100	7.15969	6.48339	4.87963	2.68179	2.85895	1.96994	2.74614	3.49945	3.13165	1.74748e-08	8.4213e-07	1.1333
TraesCS2A02G326400	3.3345	1.77765	3.40613	0.613817	0.995866	0.32197	0.492454	0.847481	0.887852	1.75285e-08	8.44162e-07	2.03417
TraesCS5B02G479900	1.48093	2.08826	1.49988	0.414499	0.649756	0.851299	0.619775	0.567889	0.875829	1.7747e-08	8.53564e-07	1.3493
TraesCS3B02G499800	1.78919	1.71547	2.01764	0.760965	0.677652	0.455645	0.647502	0.914117	0.92603	1.80336e-08	8.66783e-07	1.33371
TraesCS2B02G480600	36.063	41.2854	32.391	22.2968	18.5058	12.1091	10.4721	10.9399	13.394	1.81762e-08	8.72494e-07	1.32314
TraesCS4B02G394300	4.24768	5.37772	4.17974	2.05133	1.47139	0.829835	0.687496	0.856209	0.962822	1.91218e-08	9.13109e-07	2.00912
TraesCS2B02G554500	3.44489	4.20754	3.64681	1.29821	1.41744	1.18419	1.53318	2.30069	1.60451	1.98367e-08	9.4173e-07	1.27501
TraesCS4A02G258600	20.1569	18.1797	17.4766	7.77338	6.10116	5.6799	8.35491	10.5974	11.2101	2.0233e-08	9.59304e-07	1.16687
TraesCS4D02G182700	3.96851	4.98118	4.79149	2.60588	1.93719	1.88646	1.98002	2.00515	1.2086	2.02686e-08	9.60371e-07	1.24149
TraesCS2B02G625900	3.07808	3.05038	3.26671	0.672167	0.738499	1.76991	1.04347	1.00745	0.620562	2.03185e-08	9.61495e-07	1.68297
TraesCS7A02G049900	0.640038	0.910784	0.46068	0.14494	0.169871	0.064864	0.084159	0.092229	0.074986	2.05849e-08	9.71651e-07	2.67245
TraesCS6B02G267600	12.3357	12.5197	10.0101	6.24001	4.51616	3.51209	5.38785	7.24399	5.27932	2.06358e-08	9.73369e-07	1.11566
TraesCS1D02G304600	10.0233	12.2137	13.4344	8.12189	6.53871	4.40392	5.05164	5.44521	5.24016	2.12166e-08	9.97559e-07	1.03562
TraesCS3A02G328100	2.86623	3.12658	3.30142	0.837594	0.949833	0.171175	0.46702	0.586744	0.308149	2.30354e-08	1.07618e-06	2.48493
TraesCS5D02G464800	4.29334	4.70393	7.14563	1.83431	0.675323	1.89941	1.72	1.02351	1.96534	2.33153e-08	1.08649e-06	1.82413
TraesCS1B02G283300	1.69675	1.74708	0.66922	0.284387	0.128731	0.357546	0.171603	0.160637	0.272022	2.47461e-08	1.14517e-06	2.58085
TraesCS4A02G183600	2.77066	0.550542	0.02253	0.02274	0.027391	0.025804	0.020261	0.035967	0.065512	2.49615e-08	1.15368e-06	5.08025
TraesCS7D02G134100	1.27501	0.740496	0.779518	0.272546	0.238305	0.213769	0.239123	0.10455	0.180157	2.54619e-08	1.17533e-06	2.16272
TraesCS4A02G284400	5.01467	8.36241	3.12106	1.1493	0.496843	0.534101	1.75628	1.59502	1.21374	2.54884e-08	1.17582e-06	2.29035
TraesCS7B02G259300	17.4064	15.7864	11.4325	7.19804	7.88518	4.06036	5.36241	5.43021	4.60729	2.55317e-08	1.17707e-06	1.36945
TraesCS7D02G226900	4.42402	5.01199	3.50041	2.05847	1.59709	1.04725	1.65507	1.16146	1.7018	2.71215e-08	1.24334e-06	1.48842
TraesCS3B02G328700	1.26163	1.12725	0.567293	0	0.025554	0.041401	0.111757	0.043764	0.119816	2.76399e-08	1.26394e-06	4.11043
TraesCS5A02G391800	11.5527	12.5515	12.426	7.01858	3.81311	1.91748	3.51221	2.76948	2.84344	2.7675e-08	1.26476e-06	1.73985
TraesCS3B02G502200	3.54152	3.80835	4.01113	2.38292	2.05442	1.50645	1.97444	1.51423	1.77723	2.8782e-08	1.31046e-06	1.01934
TraesCS5A02G313000	2.1505	1.1858	1.16844	0.199475	0.192998	0.06537	0.339395	0.289633	0.389287	2.91837e-08	1.3271e-06	2.6096
TraesCS4B02G108400	14.9191	18.9827	12.19	8.00382	7.87015	4.09804	4.44826	4.25606	4.09506	2.99922e-08	1.35714e-06	1.49207
TraesCS7B02G098200	4.64665	4.40829	3.72967	2.15538	1.39479	1.52139	2.2622	2.37695	1.86721	3.19378e-08	1.43368e-06	1.14303
TraesCS5B02G289500	1.52795	1.3246	1.31445	0.385419	0.077891	0.350305	0.16258	0.259764	0.312979	3.41221e-08	1.52243e-06	2.42773
TraesCS1A02G052000	4.53445	5.87307	5.42282	2.30925	2.23801	0.83467	1.23195	1.43207	2.00134	3.46321e-08	1.54331e-06	1.65589
TraesCS3B02G357600	1.61992	2.73111	1.2882	0.486783	0.185419	0.37112	0.483321	0.489147	0.38306	3.53347e-08	1.57271e-06	2.23316
TraesCS7A02G424300	1.05852	0.950265	0.657665	0.232113	0.246744	0.248382	0.258238	0.355728	0.244277	3.58894e-08	1.59256e-06	1.75
TraesCS7D02G349900	10.094	10.8124	10.4429	6.12707	4.3046	6.54275	4.20897	3.63792	3.967	3.67605e-08	1.62532e-06	1.12295
TraesCS5B02G010200	11.1839	21.1865	11.3677	7.59742	5.67353	3.37807	3.65428	2.91196	3.5153	3.90145e-08	1.71465e-06	1.7104
TraesCS3B02G413700	4.28456	3.96678	2.99361	1.09192	0.282957	0.445984	1.28601	0.405518	0.929044	3.94825e-08	1.73314e-06	2.34018
TraesCS4D02G100500	7.2698	6.21826	5.51514	3.38818	2.65824	2.41728	3.14831	4.09174	2.45236	4.03801e-08	1.76621e-06	1.06579
TraesCS3D02G307800	2.52711	1.35104	1.54672	0.561609	0.61504	0.470924	0.52853	0.627851	0.763848	4.06202e-08	1.77354e-06	1.60455
TraesCS7A02G425800	0.398415	0.450661	0.477425	0.053425	0.107044	0.020288	0.057992	0.016548	0.049186	4.07793e-08	1.77943e-06	3.12319
TraesCS7A02G488600	1.69968	2.61733	2.63568	1.11193	0.649881	0.647261	1.00764	0.858074	0.957086	4.22357e-08	1.83752e-06	1.41025
TraesCS7A02G316100	30.717	29.2815	26.7092	15.3794	12.5609	8.40365	17.1371	14.7191	10.5642	4.35141e-08	1.8842e-06	1.13862
TraesCS7D02G026000	4.38219	3.04551	0.39149	0.351132	0.219694	0.16851	0.573829	0.28487	0.236554	4.52374e-08	1.95191e-06	3.09156
TraesCS3B02G052400	2.34246	2.70802	1.86321	1.16657	0.934326	1.02029	0.655027	0.871288	1.05537	4.60891e-08	1.984e-06	1.27777
TraesCS2A02G483600	2.49311	3.35755	3.37683	0.441394	0.385669	0.093885	0.158653	0.192489	0	4.77234e-08	2.04475e-06	3.85874
TraesCS1A02G195700	6.76763	7.06565	7.48081	4.78071	4.27594	3.16241	3.1511	2.63383	3.10619	4.78647e-08	2.04842e-06	1.01387
TraesCS2A02G401700	2.89555	3.59661	2.19902	0.660208	0.732502	0.18099	0.645078	0.55448	0.850158	4.81326e-08	2.05868e-06	2.2622
TraesCS7A02G169400	4.05013	5.56096	4.20006	2.85115	2.32607	1.6286	2.04573	1.91503	2.05623	4.87774e-08	2.0814e-06	1.10712
TraesCS7D02G439800	11.0754	5.23746	6.65013	1.74624	1.00859	1.01943	1.58123	1.20466	3.50258	5.04739e-08	2.14631e-06	2.19029
TraesCS6B02G286400	3.76645	4.73908	2.11048	0.860684	0.673169	1.61256	1.01489	1.21377	0.732739	5.23826e-08	2.21848e-06	1.79752
TraesCS7B02G066800	3.39038	3.30385	3.37002	2.19237	1.59049	1.5906	1.22362	1.42028	1.34942	5.27793e-08	2.2327e-06	1.10361
TraesCS4B02G052300	1.11074	2.12409	1.02684	0.398579	0.171755	0.250576	0.118981	0.456491	0.184237	5.39581e-08	2.2734e-06	2.43093
TraesCS1B02G429600	2.84185	3.67501	4.54831	0.664839	1.17205	0.806541	1.18249	1.23432	1.84741	5.45068e-08	2.29125e-06	1.67976
TraesCS2B02G100800	44.9285	70.352	20.5857	6.35177	9.71407	13.6492	4.81003	8.70874	6.13005	5.65549e-08	2.36381e-06	2.46066
TraesCS5B02G205600	0.941923	1.2412	1.22979	0.230316	0.035727	0.01728	0.13335	0.031276	0.116821	5.65929e-08	2.36405e-06	3.59527
TraesCS7B02G331300	1.4039	1.02633	1.27748	0.315136	0.298808	0.471761	0.298012	0.427909	0.477664	5.76083e-08	2.39827e-06	1.69563
TraesCS4A02G289900	8.33784	9.35244	8.63337	6.04867	4.61763	3.4659	3.25437	3.5282	3.8035	5.88753e-08	2.443e-06	1.09078
TraesCS6D02G296100	21.2453	18.6291	7.28294	4.46605	5.49275	5.15324	5.44239	4.76473	7.85832	5.89156e-08	2.443e-06	1.50728
TraesCS1B02G374600	4.03367	4.70375	3.61197	2.43433	2.06054	1.44323	1.92689	1.94548	1.58618	5.95888e-08	2.46813e-06	1.11583
TraesCS2A02G309900	15.9667	11.2304	6.8661	4.47867	5.13579	5.10374	3.61405	3.48612	5.89283	6.23411e-08	2.56713e-06	1.29775
TraesCS2B02G062500	4.05936	1.62401	1.43266	0.065442	0	0.130945	0.200824	0.317575	0.247218	6.31853e-08	2.59803e-06	3.88696
TraesCS5D02G211200	26.4233	15.49	11.6794	8.77271	9.03982	8.24133	7.19682	7.72386	8.18498	6.42404e-08	2.63698e-06	1.12457
TraesCS4A02G104600	1.14495	0.983412	1.07821	0.390637	0.592542	0.431031	0.333709	0.423396	0.48393	6.5326e-08	2.67407e-06	1.27219
TraesCS1B02G125200	5.87255	6.82139	6.15758	2.68273	2.76473	2.41013	3.35533	4.30159	2.68792	6.65279e-08	2.71418e-06	1.05055
TraesCS3A02G316200	4.58661	6.01352	4.5442	2.13899	2.39343	1.09818	2.15142	2.6363	1.9672	7.22626e-08	2.91733e-06	1.29012
TraesCS3B02G441200	0.803491	0.922646	0.331695	0.064969	0.106814	0.126423	0.123077	0.092482	0.034545	7.32224e-08	2.95446e-06	2.90806
TraesCS4B02G174000	2.27612	0.602939	0.879395	0.245156	0.149542	0.230201	0.239997	0.317967	0.282273	7.49878e-08	3.01244e-06	2.35911
TraesCS5B02G070500	2.23499	1.79355	1.5133	0.672468	0.503266	0.703089	1.00954	0.758933	0.765405	7.65324e-08	3.0661e-06	1.3287
TraesCS2D02G439900	7.85102	10.3002	7.68624	4.99421	3.70035	4.07173	3.58398	2.73718	4.82657	8.03683e-08	3.20056e-06	1.11161
TraesCS4D02G195100	3.66063	2.07304	2.41054	1.27916	1.05161	0.890191	0.892854	0.5053	1.01038	8.07592e-08	3.21264e-06	1.53277
TraesCS1B02G377100	11.5028	10.0336	7.14015	2.47584	3.29388	1.94883	2.46424	5.5725	4.04371	8.30441e-08	3.2875e-06	1.53444
TraesCS1B02G455200	1.54915	2.29608	1.04998	0.105905	0.180129	0.371719	0.208472	0.632014	0.284602	8.56324e-08	3.37903e-06	2.45719
TraesCS7D02G028000	0.842523	1.60295	1.8868	0.500073	0.387041	0.441255	0.431279	0.263201	0.653035	8.95121e-08	3.51699e-06	1.69511
TraesCS7D02G350000	2.33353	0.975789	0.927377	0.367643	0.0497428	0.139638	0.281753	0.170309	0.14053	9.35145e-08	3.65663e-06	2.88179
TraesCS1D02G392700	3.00175	2.52111	3.23479	0.83385	0.230988	0.166568	0.871031	0.545902	0.650813	9.8307e-08	3.82163e-06	2.40845
TraesCS7A02G332100	0.806087	0.947561	1.23873	0.30493	0.163276	0.363441	0.26154	0.315163	0.39895	9.88069e-08	3.83903e-06	1.72746
TraesCS4D02G310100	2.33379	1.79582	2.09573	0.189826	0.130958	0.20574	0.625753	0.718128	0.385451	1.10787e-07	4.2661e-06	2.46448
TraesCS5B02G410600	6.8008	7.15796	8.31599	2.5007	1.05211	1.19807	3.20497	3.19232	2.76689	1.19722e-07	4.56703e-06	1.67876
TraesCS5D02G169900	9.82234	4.80936	6.29742	1.66941	1.1621	1.96762	2.84671	3.2198	2.20531	1.3416e-07	5.0628e-06	1.67915
TraesCS3B02G600900	0.53056	0.492221	1.046	0.042794	0.141756	0.097121	0.08978	0.189965	0.098631	1.37525e-07	5.15682e-06	2.64814
TraesCS1A02G288300	4.62039	4.70541	3.58041	1.35565	1.29861	1.56509	2.29249	2.57005	2.1285	1.41757e-07	5.2867e-06	1.20323
TraesCS3D02G242500	0.486073	0.363145	0.381165	0.037653	0.10418	0.032045	0.079663	0.078876	0.042081	1.41978e-07	5.29226e-06	2.71608
TraesCS4A02G377300	29.6784	46.1595	24.5779	14.1434	10.3025	5.88487	6.75371	6.41786	5.21689	1.42835e-07	5.31613e-06	2.04342
TraesCS4D02G222800	1.26107	0.904844	0.811473	0.412025	0.406121	0.416132	0.440889	0.316194	0.300953	1.43814e-07	5.3433e-06	1.37724
TraesCS2A02G077300	0.434424	0.486024	0.399875	0.025767	0	0	0	0.027079	0	1.44915e-07	5.37716e-06	5.64295
TraesCS2A02G264900	3.07752	3.67181	2.14501	1.18361	1.17507	1.40518	1.75271	1.28043	1.53353	1.50436e-07	5.55955e-06	1.09448
TraesCS3B02G567100	2.78658	3.35715	2.96285	1.39572	1.56369	1.35603	0.787202	1.29952	1.38444	1.55207e-07	5.71858e-06	1.22592
TraesCS3B02G369100	0.802206	0.575128	0.933118	0.216771	0.194869	0.166134	0.278829	0.141261	0.303572	1.56999e-07	5.77013e-06	1.82807
TraesCS2D02G097900	2.33142	2.19243	3.15139	1.41652	0.944941	0.997979	0.758855	0.667684	0.859106	1.59105e-07	5.83291e-06	1.44322
TraesCS5D02G209200	1.43486	1.6061	1.95339	0.707956	0.739536	0.708143	0.63419	0.366642	0.455115	1.59258e-07	5.83562e-06	1.46767
TraesCS3A02G107600	7.05967	5.01928	7.01631	2.1648	2.74357	3.15202	3.6531	3.31605	4.02683	1.59813e-07	5.85304e-06	1.00294
TraesCS3A02G284400	41.5708	68.4017	55.5103	36.4787	27.8424	18.5547	23.8294	20.0825	25.1479	1.64462e-07	6.00532e-06	1.12322
TraesCS3B02G328800	0.86237	3.01229	0.852199	0.056785	0.046591	0.284848	0.128928	0.308631	0.187791	1.65881e-07	6.05111e-06	3.22143
TraesCS3A02G294000	2.54883	2.01922	0.989301	0.182533	0	0.100975	0.109543	0.166639	0.324422	1.6672e-07	6.07871e-06	3.65209
TraesCS5A02G207300	1.99174	1.97357	2.09634	0.55396	0.126551	0.048205	0.349403	0.175421	0.227851	1.70305e-07	6.19096e-06	3.03276
TraesCS5A02G180800	7.12667	4.45885	6.77131	0.727909	0.469224	0.680588	1.92657	2.05408	1.76866	1.70578e-07	6.19781e-06	2.26712
TraesCS7D02G353100	9.38506	8.58892	8.94755	2.64733	2.68785	3.29481	3.85642	5.12114	5.55839	1.71392e-07	6.21814e-06	1.21676
TraesCS5D02G539700	2.44606	2.92863	3.1112	1.24145	1.61762	0.804746	0.973631	0.752944	1.07444	1.71841e-07	6.23135e-06	1.39245
TraesCS1D02G289300	1.9135	1.55821	1.52551	0.626102	0.267576	0.577073	0.71207	0.495848	0.819917	1.75647e-07	6.3474e-06	1.51435
TraesCS4A02G335700	0.377718	0.524404	0.481754	0.14969	0.198467	0.081085	0.189293	0.12153	0.152578	1.75854e-07	6.3504e-06	1.63256
TraesCS6B02G165000	1.72678	2.85646	2.55873	1.12526	0.960685	0.897471	1.13135	0.893587	0.91412	1.77014e-07	6.3811e-06	1.27012
TraesCS6B02G355400	1.26566	2.04975	1.21467	0.55545	0.516367	0.28653	0.72747	0.57685	0.558491	1.79185e-07	6.43723e-06	1.49196
TraesCS5D02G228200	12.9318	10.4777	8.14265	4.7586	5.63923	2.75152	4.89761	3.2676	4.19586	1.80385e-07	6.47085e-06	1.30665
TraesCS5B02G238700	23.2981	29.5945	15.891	11.883	13.5145	9.36671	8.09872	6.54157	8.01073	1.83105e-07	6.5524e-06	1.26063
TraesCS5A02G367600	1.07447	1.06328	0.919077	0.217899	0.289658	0.173282	0.261303	0.269924	0.483429	1.84694e-07	6.60282e-06	1.85033
TraesCS5B02G046900	7.13646	6.26203	4.79802	2.08722	3.4585	1.4665	1.98473	1.74066	2.52455	1.89082e-07	6.74655e-06	1.45635
TraesCS3D02G110200	11.9059	9.1557	6.09039	1.81751	2.95432	3.46838	4.65822	4.12443	3.67328	1.90067e-07	6.77511e-06	1.39169
TraesCS2A02G204800	5.13366	1.10327	3.996	1.00493	0.439817	0.288152	0.813013	0.654565	0.575205	1.92071e-07	6.83661e-06	2.43841
TraesCS4A02G202300	1.27845	1.78192	1.45196	0.2545	0.216514	0.510343	0.062573	0.275815	0.122482	2.06398e-07	7.27596e-06	2.64558
TraesCS5B02G047000	8.68586	11.1993	11.5037	3.66015	4.46998	3.85786	3.15791	4.78437	6.99675	2.09016e-07	7.34709e-06	1.2212
TraesCS5A02G382900	10.6994	13.0852	7.16793	5.91073	5.79333	5.1928	4.50826	4.48972	3.80029	2.1196e-07	7.44343e-06	1.05983
TraesCS2B02G141000	1.87592	2.2848	0.961797	0.456186	0.566019	0.281035	0.383373	0.392318	0.184144	2.16463e-07	7.56899e-06	2.17857
TraesCS2B02G136100	0.307839	0.42147	0.36771	0	0	0	0.019916	0	0	2.17308e-07	7.58953e-06	6.78352
TraesCS7D02G523500	3.50737	7.29342	0.646436	0.615322	0.162103	0.611303	0.141498	0.417398	0.143167	2.19262e-07	7.64137e-06	3.45288
TraesCS7B02G450200	1.91644	1.84169	2.86325	0.698778	0.528334	0.494554	0.63964	1.02099	1.22239	2.19747e-07	7.65465e-06	1.52403
TraesCS1B02G242700	0.494392	0.996738	0.370788	0.027968	0.033688	0.063472	0.082204	0.113313	0.096689	2.24343e-07	7.78885e-06	3.15752
TraesCS7D02G519000	4.40365	7.21195	6.03544	3.87085	2.92112	2.02969	2.23355	1.77902	2.24239	2.34097e-07	8.0936e-06	1.22744
TraesCS5B02G414300	0.618842	0.548702	0.45442	0.161793	0.085227	0.112158	0.070106	0.058689	0.116022	2.34279e-07	8.09474e-06	2.42513
TraesCS7D02G379800	6.03604	3.98756	3.30024	2.02848	2.34296	1.81911	2.26278	1.86312	2.13624	2.36133e-07	8.14644e-06	1.09755
TraesCS5B02G133700	1.75431	1.94256	1.71757	0.675579	0.754219	0.711456	1.10144	0.997518	1.05423	2.3728e-07	8.17999e-06	1.03233
TraesCS6A02G130800	0.585777	0.563947	0.498921	0.180251	0.236664	0.199518	0.219804	0.187317	0.104862	2.48966e-07	8.54272e-06	1.54698
TraesCS2D02G324400	1.87505	1.95685	0.991801	0.54969	0.470898	0.26136	0.412243	0.482484	0.611592	2.59282e-07	8.8718e-06	1.79077
TraesCS4B02G297100	3.93721	0.333835	0.22424	0.071441	0.062952	0	0.026755	0.094671	0.061331	2.60875e-07	8.92084e-06	4.82517
TraesCS5D02G353400	0.693843	0.777273	1.24493	0.448413	0.353379	0.251598	0.308983	0.380102	0.354134	2.65405e-07	9.06439e-06	1.37345
TraesCS1D02G218000	7.06228	7.10213	2.40503	1.26339	1.09491	1.14272	1.5809	2.05455	2.5331	2.66563e-07	9.09973e-06	1.777
TraesCSU02G043000	2.36562	2.1388	1.90493	0.912772	0.97293	0.731342	0.550597	0.961258	1.19218	2.77348e-07	9.4197e-06	1.26846
TraesCS1A02G403300	58.8611	42.2106	51.0566	11.5109	4.26021	3.103	13.1557	4.90581	12.2874	2.80625e-07	9.51778e-06	2.62788
TraesCS1B02G294300	0.53946	0.356115	0.274238	0.072088	0.06618	0.085724	0.135646	0.054338	0.063314	2.88671e-07	9.74116e-06	2.29334
TraesCS2A02G161100	3.81268	4.32559	4.23561	0.283635	0.08655	0	0.279884	0.24871	0.188112	2.89588e-07	9.76761e-06	4.50902
TraesCS4A02G021100	1.23566	1.09853	0.975703	0.334586	0.256676	0.054955	0.231125	0.194056	0.29021	2.97143e-07	9.99029e-06	2.28147
TraesCS7D02G136200	0.190667	0.199923	0.298099	0.009628	0.005799	0.005445	0.050892	0.022844	0.038369	3.09739e-07	1.03671e-05	3.37268
TraesCS3D02G431500	1.10944	2.12638	1.63536	0	0	0	0.0312351	0	0.0242174	3.16082e-07	1.05401e-05	7.45687
TraesCS2B02G621700	18.5183	23.2096	12.6312	9.47618	10.969	8.15387	6.56128	5.43404	6.57838	3.37261e-07	1.11501e-05	1.20457
TraesCS7D02G178900	2.14838	1.04675	2.13978	0.131938	0.056786	0.053496	0.384907	0.098421	0.107561	3.57052e-07	1.17357e-05	3.67889
TraesCS5D02G238300	6.09898	2.71385	6.14072	1.57782	1.77321	2.31445	2.11255	2.15879	2.04108	3.58104e-07	1.17603e-05	1.32011
TraesCS5D02G415900	6.08002	5.957	5.73492	1.15193	0.728199	0.886115	2.68995	2.1625	2.32459	3.66049e-07	1.19778e-05	1.8378
TraesCS7D02G406000	0.128261	0.222046	0.212542	0	0	0	0	0	0	3.73191e-07	1.21843e-05	10.8736
TraesCS7B02G045100	2.41862	2.1341	1.72063	0.409177	0.123259	0.1981	0.488862	0.534877	0.773143	4.02563e-07	1.30044e-05	2.31157
TraesCS7D02G144400	3.06786	3.0002	2.64749	0.842737	0.446989	1.25343	0.774421	1.4475	1.12306	4.07486e-07	1.31346e-05	1.56578
TraesCS2A02G051700	1.60125	0.965729	0.561562	0.09994	0.204555	0.204827	0.179644	0.268529	0.04876	4.10742e-07	1.32279e-05	2.63649
TraesCS2D02G287700	0.627597	0.883	0.692809	0.340589	0.331385	0.361112	0.223192	0.318718	0.349937	4.12988e-07	1.32827e-05	1.19493
TraesCS2D02G558100	0.584173	0.696703	0.760552	0.105602	0.063897	0	0.096549	0.04812	0.020682	4.14844e-07	1.33133e-05	3.60799
TraesCSU02G075200	24.1767	18.683	7.82158	8.64383	6.58718	4.8882	4.30657	5.39176	5.5951	4.20859e-07	1.3471e-05	1.51719
TraesCS7A02G253900	3.79073	3.0005	1.90027	1.43507	1.22987	0.792435	1.20376	1.16661	1.11961	4.23667e-07	1.35431e-05	1.32314
TraesCS7A02G460200	20.7723	23.6946	18.5366	12.1545	12.593	11.5556	8.23625	7.01206	11.2765	4.29025e-07	1.37009e-05	1.00403
TraesCS2A02G349100	0.506658	0.475688	0.115625	0	0.020264	0	0	0	0	4.29163e-07	1.37009e-05	6.75978
TraesCS1A02G176000	5.06609	6.1417	4.05973	3.28702	2.48825	2.69164	1.7797	2.3277	2.07838	4.40615e-07	1.39935e-05	1.0593
TraesCS7D02G490100	6.16967	5.6385	4.27835	2.42158	1.54957	2.46195	3.01209	3.0742	2.26783	4.4458e-07	1.4095e-05	1.1215
TraesCS3A02G029800	0.535062	0.844458	0.776442	0.161535	0.0499738	0.146458	0.120018	0.057784	0.234965	4.49283e-07	1.42257e-05	2.48403
TraesCS5D02G280300	0.884457	0.398685	0.595458	0.07553	0.103392	0.211217	0.14111	0.15922	0.131075	4.52385e-07	1.43115e-05	2.19325
TraesCS3A02G038300	2.05936	1.53421	1.61424	0.368305	0.101479	0.156132	0.45848	0.564249	0.469492	4.65529e-07	1.46831e-05	2.29788
TraesCS2D02G226000	6.03386	2.71014	1.76161	1.12805	0.950977	1.33525	0.965449	1.14283	1.17643	4.73437e-07	1.48813e-05	1.64914
TraesCS7A02G307000	18.3845	18.3514	12.0901	4.51204	3.52177	4.31786	6.81682	9.02006	8.52756	4.78239e-07	1.50002e-05	1.41123
TraesCS3B02G607200	0.14971	0.113664	0.082234	0	0	0	0	0	0	4.82505e-07	1.51275e-05	10.17
TraesCS4A02G342600	4.12267	4.04179	3.9727	2.17617	1.8915	1.20961	2.38148	2.00128	2.32043	5.05983e-07	1.57693e-05	1.01875
TraesCS1D02G218400	1.53286	2.48233	2.30185	0.711597	0.733851	0.458891	1.01401	0.871152	0.636638	5.06991e-07	1.5794e-05	1.5132
TraesCS5B02G284700	1.0023	0.715183	0.861245	0.314431	0.368359	0.274249	0.19898	0.183888	0.291338	5.15026e-07	1.60103e-05	1.66069
TraesCS7A02G201600	4.58848	0.122508	0.312312	0	0	0.029288	0.054606	0.054431	0	5.27945e-07	1.63911e-05	6.1825
TraesCS4A02G081500	1.13176	2.03592	0.990705	0.435823	0.497681	0.581848	0.276545	0.335012	0.24908	5.35364e-07	1.66004e-05	1.8075
TraesCS1A02G369600	4.85186	3.24142	3.68691	1.23792	0.670023	1.49667	1.95706	2.0558	1.25526	5.61109e-07	1.73036e-05	1.4418
TraesCS5B02G518400	25.0848	15.0898	12.1132	5.56831	5.6611	10.0171	6.4809	7.67021	9.28737	5.89568e-07	1.80749e-05	1.22669
TraesCS4A02G355600	1.91296	1.61774	1.19573	0.314277	0.315736	0.176036	0.626438	0.485672	0.289582	6.15255e-07	1.88025e-05	2.09818
TraesCS7D02G063900	17.6745	13.4543	14.3261	6.38612	4.91035	2.26459	7.81819	7.23203	6.16592	6.2716e-07	1.91235e-05	1.3863
TraesCS7A02G512300	28.1742	30.5393	20.1328	10.5909	9.34665	10.9517	17.1014	15.4616	15.346	6.35428e-07	1.93596e-05	1.00088
TraesCS7A02G447300	0.82137	0.750444	0.880448	0.474186	0.368173	0.27613	0.31087	0.318644	0.319205	6.40667e-07	1.94949e-05	1.24643
TraesCS6B02G347800	0.79161	1.48379	1.07143	0.112935	0.274934	0.037404	0.156853	0.320168	0.201208	6.53691e-07	1.98337e-05	2.60071
TraesCS3B02G515800	0.662364	0.80279	1.33319	0.169487	0.145895	0.05154	0.249267	0.230684	0.174472	6.73811e-07	2.03349e-05	2.4541
TraesCS2A02G289700	1.07143	0.796771	0.891163	0.396	0.466609	0.201697	0.345174	0.424494	0.305582	6.80842e-07	2.05133e-05	1.36702
TraesCS1A02G361900	95.1694	105.673	71.662	55.9942	52.8074	26.8929	42.0518	47.8209	32.9119	6.91158e-07	2.07729e-05	1.07623
TraesCS4B02G220200	81.3426	30.3621	40.3944	7.10728	4.62286	9.27419	15.3529	15.7573	10.5576	6.95871e-07	2.08975e-05	2.27912
TraesCS7A02G462500	4.51427	5.57592	3.76059	2.10054	1.36701	1.11489	1.55359	0.799759	0.845645	7.01673e-07	2.10287e-05	1.83186
TraesCS1A02G212600	19.461	14.76	13.2076	5.58688	4.59136	6.21861	8.3706	9.75188	8.51264	7.15923e-07	2.13598e-05	1.14035
TraesCS1D02G123400	9.75854	10.9159	4.24222	4.08891	3.92064	3.6813	3.45452	3.08178	3.54904	7.17059e-07	2.1385e-05	1.19436
TraesCS5B02G254200	4.94646	4.12291	5.78955	2.92716	1.8081	1.61245	2.58125	2.22992	2.76512	7.2269e-07	2.15354e-05	1.09375
TraesCS3A02G364200	0.683508	1.00721	0.223299	0	0	0	0	0	0	7.31383e-07	2.1768e-05	12.6394
TraesCS7A02G475700	1.01882	1.62473	0.900934	0.503114	0.293039	0.16617	0.304243	0.186961	0.2513	7.50771e-07	2.22638e-05	2.05595
TraesCS6B02G201600	1.38229	2.51928	1.30798	0.663619	0.737456	0.371004	0.570915	0.508795	0.349027	7.58608e-07	2.24689e-05	1.70272
TraesCS2A02G271700	35.0916	6.09492	0.284513	0.149521	0.16595	0.74871	0.098946	0.192624	0.386671	7.72491e-07	2.28249e-05	5.57294
TraesCS4B02G100500	2.16688	1.69333	2.56763	0.740441	1.04662	0.739076	0.840856	1.24337	1.08818	7.7506e-07	2.28904e-05	1.17374
TraesCS5D02G228900	25.2301	29.9856	19.744	14.8742	12.6677	9.76494	7.46655	6.39139	5.68569	7.87407e-07	2.31816e-05	1.39895
TraesCS7B02G373300	0.81478	0.737056	0.731079	0.365329	0.305597	0.278135	0.383982	0.318656	0.47025	7.91213e-07	2.3275e-05	1.10549
TraesCS3B02G350200	11.7573	7.68251	4.45092	0.287835	0.179781	0.294045	1.18641	1.38348	0.938924	8.01076e-07	2.35274e-05	3.48398
TraesCS4B02G072900	0.538444	0.676719	0.96014	0.187378	0.135223	0.070079	0.284015	0.187296	0.162907	8.13093e-07	2.38517e-05	2.08292
TraesCS2A02G251800	3.1799	2.15809	0.841244	0.384942	0.604665	0.743512	0.300642	0.559016	0.547305	8.23923e-07	2.41501e-05	1.97663
TraesCS3B02G162000	0.315687	0.395409	0.483326	0.023945	0	0.022339	0	0.024741	0.055187	8.259e-07	2.41984e-05	4.24239
TraesCS6D02G206400	1.83388	1.09922	1.00712	0.44022	0.617607	0.677587	0.601099	0.546103	0.550197	8.38186e-07	2.45074e-05	1.19889
TraesCS7B02G231000	2.57099	2.16442	2.18677	0.227596	0.238274	0.400343	0.458477	0.880409	0.880723	8.77168e-07	2.54164e-05	2.16557
TraesCS3A02G209100	3.75395	1.44543	2.6005	0.40474	0.619559	0.422781	0.794032	0.518338	1.24976	8.79804e-07	2.54827e-05	1.96013
TraesCS7B02G215700	23.819	12.9104	10.0414	8.65901	7.27909	6.53643	6.57921	7.41524	7.33237	8.847e-07	2.56043e-05	1.09463
TraesCS2D02G270300	20.9961	1.00787	0.162258	0	0.029225	0.096359	0.068987	0.062671	0.1124	8.93841e-07	2.58383e-05	6.90609
TraesCS5B02G111800	2.98744	2.02652	3.08518	1.45457	0.922846	1.09804	1.20665	1.36139	1.07175	9.02699e-07	2.60738e-05	1.18686
TraesCS7B02G168800	21.317	28.5801	27.1845	18.5724	12.7623	7.40782	9.21348	11.2822	11.3493	9.11619e-07	2.62694e-05	1.12697
TraesCS5D02G143900	3.73263	7.37372	1.20626	0.575992	0.212483	0.396944	0.522169	0.862005	1.26352	9.21195e-07	2.6483e-05	2.68355
TraesCS1D02G431700	6.81377	6.61093	4.01382	1.33858	1.12379	1.63978	1.60312	2.73431	3.47548	9.34079e-07	2.68324e-05	1.54949
TraesCS3D02G372900	1.15018	0.525883	0.185918	0.036833	0.044367	0.059638	0.038505	0.090603	0.14189	9.33796e-07	2.68324e-05	3.17669
TraesCS3D02G252900	3.50534	2.85865	0.416843	0.730682	0.249123	0.214193	0.273449	0.300649	0.17704	9.41678e-07	2.69845e-05	2.80159
TraesCS4D02G319400	6.84622	5.70331	4.90681	1.30172	0.872925	0.924578	3.18545	2.37538	1.83329	9.55743e-07	2.73477e-05	1.73428
TraesCS4B02G109300	0.785186	0.821632	1.00456	0.339542	0.358931	0.372009	0.31023	0.261667	0.486692	9.63596e-07	2.74973e-05	1.29459
TraesCS2A02G583900	3.09405	0.663159	1.36828	0.086842	0.235087	0.176844	0.202522	0.515173	0.360412	9.6788e-07	2.75981e-05	2.70062
TraesCS7A02G346300	1.65057	0.856977	0.747009	0.309793	0.296712	0.181094	0.141828	0.243293	0.231601	1.00664e-06	2.85812e-05	2.21259
TraesCS2A02G123400	3.20442	1.84128	0.807144	0.184705	0.30305	0.278073	0.629685	0.510741	0.582128	1.03655e-06	2.92045e-05	2.23393
TraesCS5B02G462900	1.67271	1.26756	2.27436	0.313044	0.204545	0	0.048097	0.141326	0.058302	1.05738e-06	2.97115e-05	3.76844
TraesCS7D02G342300	8.61421	10.0141	6.55155	5.11935	3.97979	2.76691	3.74476	5.14957	3.87973	1.05921e-06	2.97516e-05	1.03126
TraesCS1B02G427400	1.89838	1.63559	1.36736	0.501327	0.681173	0.39551	0.67962	0.717987	0.903122	1.06271e-06	2.98156e-05	1.33759
TraesCS5A02G391900	2.56878	4.04442	2.67135	1.26633	1.31961	0.99185	1.19578	1.49689	0.729369	1.09931e-06	3.07661e-05	1.40751
TraesCS2A02G176100	3.93822	4.19778	4.52966	2.58885	1.77476	1.15892	1.9096	2.06071	2.46446	1.12503e-06	3.13366e-05	1.08303
TraesCS2D02G025400	4.40867	2.72197	2.21898	0.442607	0.566244	0.841806	0.577968	0.38867	1.67018	1.16825e-06	3.24665e-05	2.059
TraesCS6B02G049300	78.9861	75.9047	61.8117	31.4334	45.7293	42.4036	31.301	33.7915	18.7099	1.17019e-06	3.2508e-05	1.09162
TraesCS3B02G013000	2.61931	2.94227	2.34428	0.311088	0.421512	0.176323	1.0821	0.55327	0.789566	1.17508e-06	3.26315e-05	2.24573
TraesCS5A02G482900	0.460937	0.44997	0.31058	0.12212	0.091229	0.102887	0.159209	0.096256	0.137666	1.22381e-06	3.37874e-05	1.78403
TraesCS1A02G116600	14.4302	12.6506	10.9275	6.79844	5.09746	6.82203	5.25481	5.60024	7.70489	1.24534e-06	3.42584e-05	1.02799
TraesCS6A02G228600	0.635346	0.389572	0.270765	0.05614	0.093087	0.076603	0.038016	0.099869	0.157465	1.2697e-06	3.48144e-05	2.31386
TraesCS3B02G583300	0.919029	1.2703	1.27345	0.548926	0.569375	0.310693	0.309449	0.444637	0.44077	1.28148e-06	3.51081e-05	1.40024
TraesCS6A02G316600	14.1592	15.4031	5.16216	4.13602	5.52348	3.58868	3.59854	3.55006	5.4824	1.30259e-06	3.55933e-05	1.42416
TraesCS2D02G209900	11.7797	5.7006	10.8781	2.61124	1.30065	2.05069	4.34418	4.34881	3.59469	1.3163e-06	3.59278e-05	1.63586
TraesCS5B02G331700	14.1616	21.5388	20.8674	12.1856	10.9653	6.7685	8.18069	6.49729	8.25176	1.34409e-06	3.65504e-05	1.0981
TraesCS2A02G507800	1.10733	1.77324	1.917	0.511067	0.140328	0.231059	0.389871	0.337203	0.631555	1.37461e-06	3.72836e-05	2.09811
TraesCS1B02G250500	0.617013	0.602967	0.406173	0.1827	0.163298	0.081301	0.161231	0.220276	0.116949	1.38914e-06	3.76221e-05	1.81276
TraesCS1A02G107700	1.163	0.074996	0.038238	0	0	0	0	0	0	1.4083e-06	3.80289e-05	12.0546
TraesCS2D02G183000	1.4705	2.0174	1.30239	0.472746	0.164912	0.066013	0.255272	0.47385	0.413752	1.41915e-06	3.82372e-05	2.37528
TraesCS2A02G464600	1.03113	0.981739	0.699726	0.426955	0.405884	0.497663	0.39588	0.392739	0.470974	1.42475e-06	3.836e-05	1.06667
TraesCS5D02G219300	29.4624	6.93073	1.2528	0.546601	0.393197	1.44415	0.457036	0.141014	0.481469	1.42758e-06	3.84079e-05	4.4422
TraesCS5D02G232100	1.80742	0.807341	1.06703	0.254998	0.181177	0.262482	0.525883	0.407607	0.372846	1.43075e-06	3.84651e-05	1.87681
TraesCSU02G235500	2.10387	1.85498	1.62087	0.444645	0.435347	0.668503	0.831719	0.834776	0.940316	1.43634e-06	3.85871e-05	1.42524
TraesCS7D02G088700	8.11321	15.1791	6.00446	4.13931	1.9117	1.8482	0.947304	0.515327	1.28914	1.46316e-06	3.92646e-05	2.45975
TraesCS5D02G328600	0.738915	0.844706	0.730299	0.270142	0.190418	0.08019	0.30248	0.184477	0.144944	1.47179e-06	3.93892e-05	1.98056
TraesCS7A02G255800	5.97842	5.37225	6.30181	0.961596	2.89432	1.85871	2.12939	2.20909	2.23132	1.51577e-06	4.03682e-05	1.52304
TraesCS3D02G274000	3.85128	3.01284	1.23418	0	0.251252	0.444773	0.182456	0.336713	0.249666	1.51583e-06	4.03682e-05	3.46686
TraesCS4D02G086300	9.17638	11.6945	11.8482	5.92984	4.10536	1.8141	4.66305	5.08524	4.28177	1.52336e-06	4.05516e-05	1.33833
TraesCS7A02G475600	1.21219	1.443	1.07146	0.58562	0.293681	0.209342	0.368009	0.214266	0.302551	1.54662e-06	4.10244e-05	1.91715
TraesCS1B02G178700	1.99551	2.61013	2.36595	0.231331	0.501185	0.31126	0.830713	0.794342	0.757904	1.54646e-06	4.10244e-05	2.02465
TraesCS6B02G356800	7.24037	6.825	2.52623	1.57474	1.12312	0.320797	0.839022	0.466499	0.486875	1.59505e-06	4.20658e-05	2.78603
TraesCS3B02G475100	0.27384	0.203818	0.248564	0	0	0	0	0	0	1.60678e-06	4.23598e-05	11.2412
TraesCS7A02G048800	3.25386	5.2751	2.52657	1.75271	0.92901	0.796027	1.20117	1.20127	1.70914	1.61471e-06	4.25384e-05	1.54272
TraesCS2A02G358100	4.05598	5.29125	3.38798	1.93906	0.796009	0.71218	1.41793	1.42019	1.99681	1.63528e-06	4.30031e-05	1.62074
TraesCS7D02G054000	1.43772	0.407142	0.337194	0.031483	0.022115	0.187503	0.038844	0.01936	0.042315	1.64934e-06	4.33261e-05	3.67522
TraesCS1A02G423100	3.60921	3.58332	2.7896	0.582432	0.325935	0.692181	0.767943	0.882269	2.0023	1.67227e-06	4.38501e-05	1.92619
TraesCS6B02G070200	0.773867	1.16077	0.929522	0.508406	0.442826	0.500463	0.348823	0.425804	0.572295	1.68839e-06	4.41953e-05	1.0334
TraesCS2A02G086000	5.44137	5.86304	0.648341	0.143992	0.090125	1.0563	0.435455	0.187048	0.21845	1.70968e-06	4.47031e-05	3.48749
TraesCS1A02G027500	9.05755	9.84631	10.7894	6.83846	5.80991	4.09395	4.23442	3.44335	5.08581	1.72672e-06	4.50526e-05	1.00913
TraesCS5A02G414400	10.9482	4.77841	6.09858	1.50489	0.374382	0.592402	1.87199	2.2945	2.34312	1.74173e-06	4.53797e-05	2.281
TraesCS7B02G189200	1.29258	1.56862	1.10281	0.504959	0.451202	0.445623	0.739691	0.564891	0.674047	1.78607e-06	4.64031e-05	1.22976
TraesCS3A02G527900	0.468311	0.683182	0.573181	0.186398	0.146656	0.282754	0.255736	0.179745	0.249471	1.81066e-06	4.69753e-05	1.40697
TraesCS5B02G130300	4.38551	5.07773	4.31002	2.20772	1.68668	2.60178	2.10432	1.08575	2.15599	1.88304e-06	4.86639e-05	1.21793
TraesCS2B02G466400	0.201793	0.256425	0.090334	0	0	0	0	0	0	1.88875e-06	4.8743e-05	10.8365
TraesCS6A02G316400	1.46719	1.52133	1.22881	0.644376	0.554653	0.479867	0.730283	0.795865	0.644653	1.89955e-06	4.89779e-05	1.13159
TraesCS2A02G073700	6.6191	9.35356	9.01199	3.95974	3.37538	1.56114	4.49524	2.3905	4.06029	1.90988e-06	4.92017e-05	1.33246
TraesCS2D02G090200	0.22815	0.508509	0.244439	0	0	0	0	0.026112	0	1.98817e-06	5.10753e-05	6.23161
TraesCS1B02G303300	1.53521	1.54577	1.31647	0.270665	0.297854	0.691778	0.251768	0.247532	0.5358	1.99737e-06	5.12935e-05	1.93793
TraesCS2B02G233400	8.06625	2.8007	6.95617	1.51602	0.779217	0.925038	2.18363	2.06505	2.60386	2.04088e-06	5.21737e-05	1.82328
TraesCS5B02G227900	1.56851	0.680391	1.16674	0.04244	0.020622	0.260417	0.154421	0.1281	0.240228	2.13681e-06	5.42856e-05	3.01304
TraesCS1B02G223300	6.62733	4.7223	0.383758	0.410538	0.088263	0.143089	0.214463	0.460293	0.326963	2.14147e-06	5.43852e-05	3.83568
TraesCS6D02G132200	0.085993	0.142598	0.237997	0	0	0	0	0	0	2.17926e-06	5.52684e-05	10.603
TraesCS2D02G310500	0.177126	0.717783	0.950247	0	0	0	0	0	0	2.24974e-06	5.67032e-05	12.5865
TraesCS2B02G175800	3.8849	2.20013	2.45458	1.45313	1.11124	1.23467	1.60899	1.42846	1.56837	2.25667e-06	5.68389e-05	1.02295
TraesCS7B02G188400	9.18749	6.62723	4.17123	3.28207	3.96679	2.85614	2.80317	3.39904	3.60877	2.27433e-06	5.7166e-05	1.00506
TraesCS7B02G098600	1.0048	0.881598	1.22591	0.204314	0.35926	0.344287	0.408916	0.361313	0.369426	2.29306e-06	5.75694e-05	1.60411
TraesCS5B02G203400	21.2354	8.83822	6.4732	4.29622	4.11966	5.61044	4.09318	5.33673	5.08747	2.30378e-06	5.77873e-05	1.35657
TraesCS3B02G383000	2.3138	2.15031	1.22835	0.001279	0.232625	0.046649	0.329153	0.112321	0.336882	2.42934e-06	6.06056e-05	3.42647
TraesCS7A02G453400	6.91363	7.2452	8.22331	0	0	0	0.076889	0.25579	0.166062	2.45272e-06	6.11057e-05	6.48791
TraesCS4B02G397600	0.96923	1.08508	1.00069	0.419262	0.345583	0.243501	0.569176	0.210575	0.347984	2.47302e-06	6.15072e-05	1.5162
TraesCS1D02G423200	1.9764	1.82752	1.69575	0.550946	0.944175	0.331292	0.507344	0.65444	0.853317	2.4748e-06	6.15304e-05	1.51767
TraesCS7B02G276300	1.6553	0.407987	0.397792	0	0	0	0	0.057774	0	2.48366e-06	6.16881e-05	6.41273
TraesCS2B02G603600	1.61446	0.478799	0.936303	0.076521	0.030724	0.040405	0.080948	0.053793	0.311992	2.48904e-06	6.17798e-05	3.34965
TraesCS5B02G300300	2.28941	1.65088	0.592686	0.207119	0.172985	0.318066	0.287673	0.376254	0.492771	2.55418e-06	6.30767e-05	2.28914
TraesCS6B02G161100	2.37021	2.06104	2.9404	0.910737	1.49633	1.06801	1.27327	1.05216	1.49655	2.56208e-06	6.31868e-05	1.01467
TraesCS5A02G110000	1.20511	1.54083	1.57513	0.274565	0.164555	0.130655	0.193349	0.486497	0.315478	2.62967e-06	6.46366e-05	2.46513
TraesCS7B02G152000	4.64963	2.64002	3.09803	0.936701	1.265	2.02378	1.60789	1.2302	1.65521	2.65337e-06	6.51535e-05	1.25267
TraesCS1A02G423800	3.21023	6.39483	0.480142	0.092147	0.224633	0.33503	0.591	0.187392	0.645802	2.71619e-06	6.64736e-05	3.28036
TraesCS1A02G215500	2.44076	3.66357	2.37477	1.14585	0.927013	1.08296	1.64148	1.69939	1.32638	2.7382e-06	6.69008e-05	1.11617
TraesCS1B02G450500	3.20008	4.10636	4.62553	1.37386	0.405189	0.275743	0.878762	0.801146	1.69568	2.73968e-06	6.69146e-05	2.13571
TraesCS7A02G408500	1.77057	1.90746	1.94302	0.679019	1.07223	0.665762	0.476287	0.370264	0.365604	2.79439e-06	6.80697e-05	1.6312
TraesCS3A02G119500	5.03325	1.97485	2.01554	0.792738	0.500846	0.251653	0.641097	0.890503	1.27811	2.84925e-06	6.92682e-05	2.05105
TraesCS4D02G026800	2.29896	3.84098	1.79085	0.832141	0.952144	0.846238	0.710747	1.10022	1.59111	2.91176e-06	7.06009e-05	1.39468
TraesCS2D02G303900	15.3065	15.6928	14.9109	8.34852	5.82735	3.33588	8.31693	7.36687	8.7493	2.93312e-06	7.10484e-05	1.13032
TraesCS6B02G306300	25.0091	27.4124	20.6737	11.8498	7.90162	6.7521	13.0494	15.7438	14.1211	2.95721e-06	7.15375e-05	1.07447
TraesCS3A02G161000	13.0961	11.9281	14.7655	5.0716	3.78208	5.25089	8.23612	8.11363	8.23532	3.02207e-06	7.28422e-05	1.04045
TraesCS7A02G247600	8.88605	11.2272	9.28354	6.471	4.63187	2.16098	4.04756	3.38464	3.62027	3.04858e-06	7.33367e-05	1.27373
TraesCS3B02G040900	0.193455	0.149083	0.186228	0.0150419	0	0	0	0	0	3.05966e-06	7.35551e-05	6.13557
TraesCS4B02G019800	16.9953	19.3995	15.3218	11.5861	9.09298	4.83217	8.27096	8.72153	8.74537	3.0725e-06	7.37671e-05	1.0131
TraesCS5B02G571600	0.860726	0.787456	0.915636	0.324419	0.456847	0.529989	0.421707	0.394762	0.39977	3.09568e-06	7.42509e-05	1.02059
TraesCS1B02G284200	1.29788	0.573817	0.495069	0.14704	0.121782	0.119334	0.209772	0.145289	0.318576	3.13181e-06	7.49662e-05	2.15641
TraesCS2A02G322200	0.785805	1.48331	1.17331	0.530194	0.527147	0.216736	0.332271	0.400894	0.299995	3.20921e-06	7.64244e-05	1.57726
TraesCS5A02G011100	9.74074	10.1413	6.34879	4.30242	2.73737	2.42375	3.73979	4.91281	4.93166	3.21183e-06	7.6462e-05	1.18664
TraesCS3B02G135500	1.69019	3.07805	1.33399	0.616803	0.867648	0.482408	0.242819	0.24443	0.213128	3.41446e-06	8.06579e-05	2.19399
TraesCS5D02G068000	1.48095	1.93483	0.904089	0.302805	0.513321	0.134902	0.378128	0.241442	0.148288	3.42303e-06	8.07565e-05	2.32951
TraesCSU02G171500	0.443483	0.301332	0.247408	0	0	0	0	0	0	3.49564e-06	8.2258e-05	11.6915
TraesCS7D02G470100	18.1878	15.4067	15.0589	6.31581	5.9479	3.5181	9.76437	9.67425	7.65107	3.50475e-06	8.24193e-05	1.18252
TraesCS4D02G240700	0.807494	0.634932	0.504978	0.236891	0.171755	0.152391	0.215459	0.265057	0.20457	3.55704e-06	8.34886e-05	1.64411
TraesCS7B02G085700	0.675278	0.635583	0.81398	0.301676	0.320736	0.333222	0.205335	0.335365	0.389988	3.56379e-06	8.35935e-05	1.17178
TraesCS6D02G287100	44.9879	26.3287	31.6816	15.2478	10.8068	12.4709	20.5956	20.144	21.5567	3.59529e-06	8.42166e-05	1.03081
TraesCS7B02G390000	1.99948	1.93588	1.60248	0.896492	0.523046	0.72355	0.995227	0.960158	0.835485	3.59609e-06	8.42166e-05	1.16658
TraesCS6B02G347100	25.7455	31.7344	10.3492	9.4884	8.71905	8.76089	7.19993	7.47851	13.1415	3.60369e-06	8.43677e-05	1.30804
TraesCS1B02G446400	0.433349	0.50884	0.685137	0.098033	0.020996	0.059073	0.088978	0.119471	0.03013	3.65428e-06	8.54704e-05	2.96549
TraesCS7D02G257800	2.00612	1.51911	1.87784	0.921094	0.992465	0.604872	0.869821	1.16052	0.83895	3.74496e-06	8.7327e-05	1.0041
TraesCS3B02G535500	19.785	19.6274	21.2985	10.4809	11.5277	8.75753	5.95352	4.02736	5.52724	3.74556e-06	8.7327e-05	1.39175
TraesCS7A02G440000	0.148241	0.101671	0.179705	0.030019	0.019833	0.050738	0.016856	0.016843	0.038731	3.74757e-06	8.7346e-05	2.31211
TraesCS3B02G339600	3.53733	4.96843	3.97802	2.26073	2.28672	1.89779	1.45126	1.65225	2.33305	3.7639e-06	8.76432e-05	1.0713
TraesCS2A02G187200	12.5925	5.6143	12.1224	3.41835	2.46074	4.20229	5.41364	4.20605	5.16875	3.76846e-06	8.77216e-05	1.28632
TraesCS6A02G365700	0.712956	1.03724	0.75974	0	0	0.098492	0.058634	0.069141	0.040499	3.77041e-06	8.77391e-05	4.234
TraesCS4B02G115700	2.84222	3.16837	2.414	1.44667	1.00268	0.655034	0.986292	0.980373	1.70305	3.81876e-06	8.86675e-05	1.31458
TraesCS1B02G316000	3.62298	1.99111	1.65934	0.97029	0.603968	0.848229	0.802683	0.920253	0.739223	3.82222e-06	8.87198e-05	1.57438
TraesCS6D02G304800	0.898625	1.50874	1.0699	0.55412	0.267223	0.267182	0.541446	0.294267	0.540927	3.84011e-06	8.90183e-05	1.49627
TraesCS2B02G287600	0.905586	1.9241	0.768447	0.216304	0.079866	0	0.132926	0.079454	0.18695	3.84961e-06	8.91426e-05	3.37113
TraesCS7D02G421900	3.08255	0.896072	1.23475	0.711007	0.398162	0.30349	0.374305	0.331642	0.484408	3.86117e-06	8.93696e-05	2.00203
TraesCS1B02G441900	49.9992	36.0105	29.4165	10.904	13.6483	22.0969	19.2287	23.0539	22.8452	4.16338e-06	9.5491e-05	1.04635
TraesCS5D02G267100	0.784205	1.07509	0.777914	0.3425	0.136585	0.240568	0.1018	0.08458	0.289513	4.16843e-06	9.5577e-05	2.14134
TraesCS2B02G033600	1.10169	1.02515	1.61327	0.025075	0.121577	0.250786	0.40345	0.209265	0.267048	4.24787e-06	9.71557e-05	2.5501
[truncated: 1,493 more rows]

## Sheet: C-S2 vs. D-S2
Table S4 Expression analysis of DEGs at different comparison groups
Gene ID	FPKM. C-S2_1	FPKM. C-S2_2	FPKM. C-S2_3	FPKM. A-S2_1	FPKM. A-S2_2	FPKM. A-S2_3	FPKM. B-S2_1	FPKM. B-S2_2	FPKM. B-S2_3	P-value	Q-value	log2(fc)
TraesCS3A02G402800	0.321262	0.285125	0.372263	12.2973	10.1006	8.12148	7.00698	5.72239	4.6024	2.23968e-26	5.5768e-22	-6.48577
TraesCS7A02G561900	0.110939	0.0320198	0.104605	4.34125	5.08943	4.08966	1.64837	1.61041	2.41464	9.33521e-26	1.74335e-21	-2.86809
TraesCS7A02G559600	0.034164	0.024522	0.021948	4.28422	2.84832	3.58572	1.31192	1.26353	1.15934	1.51219e-25	2.25921e-21	-1.78073
TraesCS6D02G346800	0.237255	0.354698	0.370572	2.27001	2.6853	2.741	2.08521	2.87938	1.39383	1.98262e-25	2.46837e-21	-4.66456
TraesCS7A02G008300	2.03484	2.12596	2.07302	5.97478	9.08872	6.83225	7.05125	8.07811	5.81367	7.88486e-25	8.41427e-21	-2.81747
TraesCS7A02G565200	0.333527	0.178308	0.097772	4.5977	8.8794	7.54361	3.32342	2.74223	3.83451	3.59528e-24	3.3571e-20	-5.42777
TraesCS2D02G105100	0.25833	0.124407	0.202997	1.15877	1.59467	1.217	1.66989	1.52809	1.08955	5.38184e-23	4.46692e-19	-4.77669
TraesCS7A02G562000	0.01126	0.012499	0.014866	0.547456	0.687974	0.638749	0.379619	0.530762	0.54066	4.04277e-22	3.01995e-18	-5.81255
TraesCS7A02G564100	0.151579	0.084765	0.209033	6.43428	5.02649	6.52993	2.09727	2.01824	2.31038	8.59098e-19	5.83405e-15	-6.74094
TraesCS7A02G567500	0.038328	0.029694	0.0401918	3.38857	3.59066	2.98852	0.525074	0.750359	0.92046	5.44324e-18	3.12777e-14	-3.12802
TraesCS7A02G525700	0	0.051767	0.046178	5.79154	5.05067	5.19687	1.57381	1.26481	2.07486	8.80183e-17	4.38331e-13	-2.72004
TraesCS4A02G288300	0.0410873	0.0392302	0.0595899	0.474523	0.381343	0.494684	0.464702	0.316256	0.314728	1.87786e-16	8.76726e-13	-5.42565
TraesCSU02G008400	0.154176	0.189745	0.167398	1.4766	1.52533	0.843293	1.12731	0.829941	0.935589	6.00649e-16	2.49269e-12	-4.78177
TraesCS7A02G566900	0.126265	0.040823	0.104535	6.42666	6.86537	4.44904	1.42719	1.68221	2.49917	5.67813e-16	2.49269e-12	-3.72071
TraesCSU02G196100	0.134584	0.0145598	0.0211379	0.934626	1.2917	0.794496	2.84658	1.83156	1.66919	6.46271e-16	2.54086e-12	-1.96723
TraesCS2A02G168900	0.052773	0.148973	0.137311	1.95456	2.2488	1.98819	1.23201	0.862988	0.653688	2.02149e-14	6.86389e-11	-6.25283
TraesCS3D02G082100	0.611658	0.440188	0.409183	2.05064	2.54783	2.06347	1.49183	1.77677	1.49518	3.37867e-14	9.70718e-11	-3.40121
TraesCS7A02G534800	0.118131	0	0	4.41778	3.53767	5.10177	1.40923	1.69585	1.85478	3.15562e-14	9.70718e-11	-2.8562
TraesCS7D02G530700	0.969435	0.24914	0.311007	2.11658	4.66067	5.56468	6.49874	8.20935	5.26978	3.60251e-14	9.94167e-11	-5.89285
TraesCS5B02G557300	1.07847	0.440763	0.524274	5.16119	8.13825	5.23165	3.32458	5.01012	2.72847	3.72646e-14	9.94167e-11	-1.66088
TraesCS7A02G544600	0.244583	0.094706	0.104136	11.8036	18.3372	13.8807	1.9964	3.2264	3.45143	6.07696e-14	1.45251e-10	-3.73305
TraesCS7A02G095900	0.94052	0.681498	0.954318	2.91587	3.7401	2.69509	2.3299	2.4175	2.19474	6.22228e-14	1.45251e-10	-1.3098
TraesCS7A02G466400	0.227424	0.068828	0.176326	1.54952	1.72486	2.36454	3.06796	2.76268	1.09835	7.01507e-14	1.58796e-10	-1.90518
TraesCS3A02G452900	10.9027	8.60993	9.24393	24.892	24.5821	28.9146	25.8121	19.3196	19.0589	7.45242e-14	1.59056e-10	-1.76004
TraesCS3B02G582400	10.5796	6.11744	6.45202	32.8259	35.9057	33.4212	29.9466	22.1305	19.1825	7.41125e-14	1.59056e-10	-1.49379
TraesCS2A02G089500	0.15987	0.255537	0.23013	0.750683	0.942908	0.701767	0.709425	0.626415	0.641752	9.68506e-14	1.95534e-10	-1.17609
TraesCS1D02G041200	5.1646	4.98688	4.94994	17.0239	17.0049	16.1772	13.2021	11.2054	10.4461	1.55276e-13	2.95923e-10	-3.83421
TraesCS7D02G430900	4.33118	4.91464	3.53708	10.1609	7.77857	8.91797	12.2797	9.18727	9.44486	1.84265e-13	3.35721e-10	-5.97194
TraesCSU02G069400	0.214474	0.091002	0.130767	1.56745	3.04722	3.80741	1.03216	1.83451	1.15558	2.81204e-13	5.00142e-10	-1.14097
TraesCS7A02G564900	0.318285	0.144388	0.101195	17.0366	23.6075	19.6043	2.92784	3.69991	3.90902	5.25947e-13	8.92914e-10	-14.2286
TraesCS2B02G351100	2.5941	2.58915	2.87248	6.04457	5.00567	4.99506	7.77054	5.6235	6.09115	6.46116e-13	1.04924e-09	-1.13866
TraesCS7D02G008100	0	0	0	2.79501	3.38904	2.65623	1.46776	0.429913	0.780679	7.88247e-13	1.20167e-09	-1.25422
TraesCS4D02G208800	8.34288	5.52501	5.67136	12.5155	15.462	15.6657	13.3622	14.2518	14.7842	1.5795e-12	2.18498e-09	-2.06302
TraesCS1D02G267800	0.497976	0.394187	0.337855	1.08587	0.965851	0.929069	1.00976	0.977574	0.899991	1.71485e-12	2.32908e-09	-1.79921
TraesCS4D02G024100	0.549391	0.789146	0.664654	4.31269	2.46477	3.19998	2.87395	2.15086	1.73878	2.03295e-12	2.64818e-09	-3.02522
TraesCS2B02G575200	0.525135	0.474364	0.533399	2.14243	2.26005	2.00507	1.40187	1.69567	1.16476	2.36533e-12	2.84985e-09	-2.1917
TraesCS5A02G093600	0.183974	0.136852	0.151744	1.83703	1.10559	2.35075	0.54954	0.956641	0.894896	3.00326e-12	3.45144e-09	-5.65984
TraesCS4A02G321500	1.42504	1.24845	0.926838	4.75579	8.65897	7.04072	3.48086	5.4208	3.5387	4.03382e-12	4.36705e-09	-2.46325
TraesCS1B02G151800	0.203354	0.209786	0.0793748	11.5785	14.8215	14.3709	1.27787	2.49781	5.25385	4.80027e-12	4.98028e-09	-2.79001
TraesCS3B02G094100	0.752677	0.247378	0.454531	2.91635	3.5156	3.3888	2.63518	1.75439	1.83257	5.76372e-12	5.66513e-09	-3.68434
TraesCS2A02G260800	0.270642	0.074769	0.166942	0.908269	1.65293	1.44882	1.07011	0.983171	1.02391	5.69282e-12	5.66513e-09	-1.04292
TraesCS7B02G066400	0.898795	0.399138	0.874921	8.55116	10.0162	22.124	6.40529	6.44455	2.32617	8.15607e-12	7.52666e-09	-2.74843
TraesCS1A02G028700	2.56097	2.40281	2.49847	4.55394	6.12858	5.67934	4.09325	5.3523	4.94289	9.11712e-12	8.10772e-09	-10.4924
TraesCSU02G003000	0.220648	0.157113	0.266842	2.01191	2.39484	1.50809	0.893729	1.01568	0.839021	9.58851e-12	8.32862e-09	-4.90884
TraesCS6B02G160900	0	0	0	0	0	0.044256	0.820095	0	0	1.21388e-11	1.00752e-08	-2.41805
TraesCS7A02G566500	0.096735	0.225203	0.07528	6.01518	7.27978	6.11207	1.30948	1.3494	1.79937	1.41986e-11	1.15286e-08	-1.86723
TraesCS2A02G565000	0.201897	0.14999	0.183701	0.892965	1.50936	0.807271	0.504061	0.954937	1.05627	1.44541e-11	1.16099e-08	-2.34238
TraesCS4A02G290400	2.02385	2.42237	3.09291	10.9684	13.0249	10.0056	6.98718	8.43458	5.58972	1.57324e-11	1.23706e-08	-6.57703
TraesCS5A02G552800	0.225529	0.14225	0.210245	0.892934	1.4903	1.14807	0.607478	1.0075	0.716494	1.59377e-11	1.24015e-08	-2.70804
TraesCS7A02G561200	0	0.0203694	0.00707319	1.15805	1.50747	0.985052	0.602376	0.461227	0.525915	1.62985e-11	1.25515e-08	-1.35528
TraesCS5D02G026800	0.083641	0.094424	0.079593	0.69508	0.849999	0.590966	0.597766	0.325459	0.307969	1.76456e-11	1.31813e-08	-11.6033
TraesCS6A02G403400	1.51355	1.08767	1.26127	3.24421	4.29033	3.29521	2.41475	3.21307	3.30657	1.98943e-11	1.45696e-08	-1.20838
TraesCS6B02G346300	0	0	0	0.055978	0	1.81077	0	0	0	2.17265e-11	1.5757e-08	-12.4405
TraesCS5B02G527100	38.1468	36.3185	29.5635	72.7244	97.9373	91.4163	71.2444	87.5198	59.9333	2.3225e-11	1.66818e-08	-13.1222
TraesCS2B02G445800	0	0	0	0.948798	1.19607	0.605135	0.108	0.340972	0.136253	2.35372e-11	1.6745e-08	-1.59889
TraesCS4A02G430200	0	0	0	1.38507	1.739	1.37504	0.328104	0.237316	0.285194	2.55312e-11	1.79923e-08	-6.18164
TraesCS7D02G160100	0.643224	0.489976	0.663097	2.21451	1.63535	2.2657	1.50989	1.70353	1.55338	5.1498e-11	3.59523e-08	-2.63947
TraesCS7A02G532000	0	0	0.05586	1.62407	2.39195	2.4043	0.546505	0.509377	0.633243	6.09357e-11	4.21472e-08	-1.42842
TraesCS2A02G382500	6.83294	4.58898	4.24971	37.7349	37.2689	61.8906	23.6221	21.8998	12.8842	7.45535e-11	5.10931e-08	-1.95327
TraesCS7B02G459700	1.38762	1.59365	2.0085	4.32742	5.90877	4.83017	3.82379	4.73263	3.23738	7.67269e-11	5.16521e-08	-14.3168
TraesCS3D02G117000	0.245601	0.258204	0.2577	0.88933	0.888044	0.624038	1.56483	1.05082	0.880801	7.67522e-11	5.16521e-08	-2.92919
TraesCS7A02G540500	0	0	0	2.51125	3.56684	3.8407	0.810456	0.569078	0.946132	8.76432e-11	5.74294e-08	-5.55236
TraesCS7A02G546500	0.413681	0.376004	0.588717	5.36976	4.42203	5.34271	2.23207	1.93479	1.69671	1.13286e-10	7.35869e-08	-1.41894
TraesCS7A02G540400	0.139319	0	0.0581152	3.71387	5.48284	6.00158	0.597173	1.05894	1.67581	1.24879e-10	8.04175e-08	-2.58739
TraesCS2B02G615800	28.6964	26.2076	28.8298	78.1204	53.3412	106.108	88.9952	66.8445	54.3818	1.30082e-10	8.30523e-08	-1.84267
TraesCSU02G024900	1.39878	0.496472	1.56739	8.53154	8.95355	9.7548	6.12667	5.28145	2.97377	1.48024e-10	9.37065e-08	-1.49426
TraesCS5A02G378700	1.17335	0.958966	0.717795	2.20006	2.88926	3.16629	4.60688	5.10071	2.48194	1.59035e-10	9.89992e-08	-2.24137
TraesCS1A02G282600	4.67131	3.8595	4.92713	13.2649	17.5436	15.1995	9.85627	9.92012	10.0428	1.72817e-10	1.0669e-07	-12.461
TraesCS6D02G407100	0.730717	0.554751	0.618359	3.59498	2.97787	4.65333	2.64423	2.48177	1.65214	1.8544e-10	1.13544e-07	-2.37055
TraesCS3A02G253200	0	0	0	0	0	0.0742368	3.26015	0.0484624	0	2.08868e-10	1.2482e-07	-2.26678
TraesCS2B02G399800	4.24871	3.03649	2.92346	22.9157	19.247	29.2177	11.974	15.255	6.9761	2.3367e-10	1.37442e-07	-1.51275
TraesCS3B02G418300	0.0820207	0.0862558	0.105611	0.411941	0.60796	0.569355	0.433216	0.254568	0.359107	2.59366e-10	1.50191e-07	-1.12317
TraesCS3B02G435200	0.518032	0.54926	0.439777	1.06183	1.26293	1.14849	2.11908	1.66566	1.34294	3.02858e-10	1.72699e-07	-1.74364
TraesCS4B02G073200	1.42711	1.73499	1.78798	4.10636	3.67441	2.99984	4.4572	2.87103	3.45617	3.05591e-10	1.72937e-07	-1.8698
TraesCS6A02G363400	0.262251	0.301557	0.225535	0.739722	0.989107	0.950372	1.08272	1.00515	0.519622	3.30541e-10	1.8565e-07	-2.808
TraesCS1A02G099100	3.64919	2.30675	3.44541	15.3366	16.5709	10.2945	8.9197	11.1505	6.44811	3.96383e-10	2.20969e-07	-1.91323
TraesCS5A02G268300	0.121229	0.050033	0.088064	0.639512	0.908576	0.403753	0.539476	0.51283	0.628046	4.44879e-10	2.42573e-07	-1.17934
TraesCS7A02G506400	1.70116	0.879525	1.17607	4.1438	5.67395	5.89558	5.77435	4.34778	2.46421	4.9318e-10	2.63147e-07	-11.7322
TraesCS4D02G021400	5.78652	5.17682	5.40496	10.942	13.8212	9.90485	9.2473	16.4371	13.7871	5.11029e-10	2.70737e-07	-11.7154
TraesCS5A02G424800	0	0	0	0	0.036388	0	2.00484	0	0	5.18128e-10	2.72564e-07	-11.2645
TraesCS7A02G529200	0	0	0	0.442083	0	1.57552	0	0	0	5.34702e-10	2.79317e-07	-1.86243
TraesCS6B02G383500	0	0	0	0	0	0	1.47607	0	0	6.02796e-10	3.127e-07	-1.11448
TraesCS2B02G595300	0.334532	0.340134	0.428012	1.55951	1.80393	1.6064	0.897377	1.03733	1.11454	6.07888e-10	3.13167e-07	-11.1622
TraesCS4D02G227700	6.78015	6.08999	6.12932	13.5846	14.1444	17.443	13.5429	14.0611	9.49827	6.67129e-10	3.3672e-07	-3.08133
TraesCS4D02G186100	0	0	0	0	0	0	1.37497	0	0	6.91539e-10	3.46698e-07	-11.2266
TraesCS4B02G192300	0.047834	0.010223	0.019749	0.188914	0.234433	0.249983	0.29767	0.213589	0.132499	7.68743e-10	3.80299e-07	-2.52154
TraesCS7A02G201400	0	0	0	0.750816	0	0.686994	0	0	0	7.96651e-10	3.91512e-07	-1.44417
TraesCS3D02G478700	0.712568	0.331823	0.706683	4.2741	4.50476	4.88269	2.34156	2.75835	1.34767	8.38023e-10	4.09153e-07	-1.59037
TraesCS3B02G526500	1.38868	1.00743	1.0812	3.72986	2.10399	3.44926	4.00442	2.81052	2.82581	9.97564e-10	4.83883e-07	-1.59853
TraesCS4B02G356700	0.925973	0.740728	1.15461	3.381	4.00064	2.77927	2.45249	2.38223	1.99579	1.05063e-09	5.06338e-07	-2.13713
TraesCS7B02G278200	8.34144	7.14746	6.74898	27.2523	20.1219	16.5023	12.8845	24.7789	33.1479	1.0816e-09	5.17922e-07	-2.69419
TraesCS2B02G195200	0.117104	0.145759	0.211615	0.974543	0.57164	0.996266	0.605323	0.569418	0.457127	1.11007e-09	5.28168e-07	-2.4156
TraesCS1A02G154900	4.68731	2.65203	1.74841	23.6644	20.6034	36.107	17.7928	12.4058	7.05652	1.4058e-09	6.52257e-07	-2.86049
TraesCS2D02G378900	6.21383	3.47918	3.19626	27.4862	23.0778	42.74	17.406	17.5916	9.23791	1.43313e-09	6.60834e-07	-5.04657
TraesCS2D02G071800	1.9462	0.532536	1.85777	15.4451	14.497	15.1972	6.69311	7.4547	3.70162	1.48206e-09	6.68667e-07	-10.9399
TraesCS7B02G467200	0	0.027458	0.045021	0.834845	1.47765	1.3272	0.65569	0.305647	0.189807	1.47096e-09	6.68667e-07	-2.12369
TraesCS1A02G008200	0	0	0	0	1.17867	0	0	0	0	1.56938e-09	7.01991e-07	-1.67948
TraesCS6A02G383200	1.08802	0.665889	1.09733	3.9394	6.69429	4.71585	3.76163	3.97076	1.76994	1.5924e-09	7.08049e-07	-1.09466
TraesCS6B02G469800	1.1425	1.27191	1.90267	3.16268	4.02586	5.96933	5.8735	3.45489	5.16996	1.63995e-09	7.22236e-07	-2.55164
TraesCS7B02G154800	0.366272	0.308376	0.282176	0.70141	0.711398	0.68564	0.634045	0.779589	0.57475	1.64364e-09	7.22236e-07	-1.1908
TraesCS3B02G510400	0.230576	0.333256	0.247115	2.31027	2.20496	1.57989	1.27073	1.36899	0.774295	1.74228e-09	7.611e-07	-7.25407
TraesCS3D02G273600	0.680499	0.705046	0.728607	1.85881	1.66034	1.59888	1.9855	1.37233	1.17644	1.88984e-09	8.16019e-07	-1.13365
TraesCS7A02G550000	0	0	0.00582	0.31228	0.691411	0.320247	0.123328	0.164295	0.165272	2.03923e-09	8.75464e-07	-3.82126
TraesCS4B02G037800	10.1888	9.14297	9.80128	22.1534	29.0418	22.809	19.5074	17.8034	16.5281	2.6423e-09	1.10268e-06	-4.6925
TraesCS1D02G107100	0.155875	0.152923	0.230623	4.70302	5.83089	2.2953	0.743329	0.758377	0.919148	3.07772e-09	1.24949e-06	-1.72692
TraesCS2D02G052200	0.415049	0.127577	0.439906	13.8444	15.4403	12.7433	3.37511	3.775	1.63335	3.20869e-09	1.29562e-06	-1.83038
TraesCS4D02G095000	0.479194	0.381434	0.467805	1.97581	1.76715	1.64942	0.993374	1.44935	0.959687	3.25973e-09	1.30364e-06	-2.0233
TraesCS1B02G172100	3.99007	2.66722	1.84263	8.21489	8.26612	12.6733	13.2626	12.2742	5.7655	4.64522e-09	1.82631e-06	-1.53957
TraesCS1B02G025500	0.551643	0.26773	0.55474	1.30565	3.02971	2.2759	1.35954	1.74891	1.45216	5.06118e-09	1.97943e-06	-2.38914
TraesCS7D02G373100	6.58434	5.69279	5.95498	18.4763	13.6569	14.7937	10.6298	19.1646	29.2828	5.18956e-09	1.988e-06	-13.2493
TraesCS6D02G154600	0.086137	0.061325	0.055728	0.456782	0.490383	0.343525	0.185881	0.285174	0.367057	5.12301e-09	1.988e-06	-2.14786
TraesCS7A02G562300	0	0	0	2.05018	1.7131	1.11494	0.174723	0.104646	0.684718	5.25376e-09	2.00232e-06	-1.46593
TraesCS6D02G346400	0.138978	0.129595	0.210149	0.947953	0.684598	0.985311	0.531504	0.718727	0.375016	5.48438e-09	2.07961e-06	-12.17
TraesCS6D02G235800	3.09482	2.2796	2.40233	7.66444	7.21591	8.97065	9.50208	4.87889	4.73319	5.62395e-09	2.12176e-06	-11.3628
TraesCS3A02G216800	0	0	0	1.02395	0.425569	0.288746	0.638526	0.255785	0.132341	5.74893e-09	2.14723e-06	-2.04289
TraesCS2B02G372500	0	0	0	0.156881	0.150188	0.280282	0.268929	0.408646	0.315177	5.9611e-09	2.21539e-06	-1.91314
TraesCS7A02G559400	11.0517	5.64509	5.04432	35.0125	41.1447	42.3651	17.7109	16.8069	26.1363	6.2763e-09	2.32099e-06	-2.05883
TraesCS4B02G043300	2.91671	2.44813	2.66029	15.7578	8.61019	14.5953	8.96876	7.32136	5.1965	6.84392e-09	2.51843e-06	-1.83619
TraesCS2D02G176500	4.21631	3.64765	4.65077	25.332	24.0848	22.8761	14.2134	9.70556	8.07304	7.86678e-09	2.87808e-06	-1.64404
TraesCS4B02G227000	4.70482	3.99407	3.20848	16.9393	18.7593	19.4796	11.3491	12.1235	6.38336	7.89836e-09	2.87808e-06	-1.45052
TraesCS4B02G089100	0.303287	0.322631	0.266863	1.14301	1.11049	1.05522	0.645469	0.992284	0.634125	9.76505e-09	3.49019e-06	-1.83744
TraesCS5A02G317000	0.452988	0.507727	0.435331	1.87133	1.35245	1.12729	1.2064	1.19909	0.874424	1.05385e-08	3.73548e-06	-3.66347
TraesCS3D02G484100	0.856809	1.25712	0.959158	4.83369	3.65449	5.65762	3.35002	2.26735	2.20182	1.05514e-08	3.73548e-06	-1.31554
TraesCS7A02G540000	1.55182	0.386023	0.593833	17.0262	16.7765	15.0968	4.3548	4.83418	6.06947	1.41455e-08	4.91475e-06	-2.03653
TraesCS1A02G261400	0.737035	1.14142	1.10612	2.50376	3.16949	2.64859	2.23518	2.48928	1.81066	1.43521e-08	4.96345e-06	-1.79169
TraesCS7B02G259100	0.63487	0.612215	0.429724	2.54184	2.47421	1.67339	4.10607	1.69676	1.26624	1.45919e-08	5.00006e-06	-1.78419
TraesCS3D02G336900	0.870641	0.401026	0.445545	2.61056	2.55031	1.92791	1.7478	1.48542	1.56866	1.50429e-08	5.12341e-06	-9.58617
TraesCS7A02G376800	5.42971	4.45757	5.72395	20.0811	15.5521	15.0597	7.3597	23.0902	26.3954	1.5089e-08	5.12341e-06	-2.35
TraesCS4A02G020000	0	0	0	0	0	0	0.461186	0	0	1.51863e-08	5.13309e-06	-1.06233
TraesCS7B02G413900	1.31368	1.17117	0.890397	5.43158	7.42213	10.4008	5.66983	3.48854	2.00282	1.86616e-08	6.2233e-06	-2.94633
TraesCS3A02G523300	3.32178	3.46892	3.27236	7.65834	8.81426	7.73742	5.0068	6.09491	6.71756	2.16577e-08	7.15856e-06	-2.03634
TraesCS6A02G349400	0.378131	0.223459	0.355749	2.99274	4.84951	3.77174	1.01124	1.20202	0.930811	2.29796e-08	7.562e-06	-3.65849
TraesCS2D02G068300	7.55536	3.07841	6.71449	31.8168	31.8129	29.5912	18.4322	20.2494	10.4236	2.44897e-08	7.98855e-06	-12.8983
TraesCS7A02G562700	0.6844	0.495234	0.099762	7.14925	6.91002	12.0924	2.21643	1.95428	1.98854	2.50449e-08	8.13413e-06	-4.93686
TraesCS2D02G423400	0	0	0	1.51094	2.02115	0.802643	0.0809639	0.074031	0.0910601	2.54251e-08	8.18645e-06	-9.76708
TraesCS7A02G539100	0.423305	0.12668	0.360931	16.2455	19.26	13.4867	1.86485	2.11727	2.82782	2.82315e-08	9.05103e-06	-1.84105
TraesCS1B02G355700	0	0	0	0.05149	0.037533	0.095555	0.145266	0.107329	0.085628	2.83662e-08	9.05537e-06	-2.92077
TraesCS3B02G593900	0.329239	0.116803	0.242264	0.832021	1.00937	0.929773	0.588902	0.907642	0.664294	2.85557e-08	9.07705e-06	-14.2966
TraesCS6A02G325300	2.40611	1.32893	1.05422	9.5019	4.41606	24.4914	21.7494	8.05732	4.31744	2.86854e-08	9.07966e-06	-12.121
TraesCS4D02G103300	0	0	0	1.8952	3.47134	5.94301	0.0556989	0.463161	0.24568	3.21334e-08	9.96497e-06	-12.6097
TraesCS4D02G329100	0	0	0	0.543075	0.736453	1.14501	0.104451	0.091623	0.05194	3.21117e-08	9.96497e-06	-1.16404
TraesCS5A02G306700	0	0	0	1.91609	0.123665	0.342942	0.495083	0.246912	0.625511	3.38093e-08	1.03932e-05	-5.16556
TraesCS5B02G144900	0.655874	0.487854	0.554248	1.29621	1.31254	1.47942	0.995655	1.34242	1.18352	3.4046e-08	1.04231e-05	-3.76183
TraesCS7A02G525800	0.100173	0	0	1.60138	2.29149	1.64968	0.649944	0.520057	0.478122	3.44439e-08	1.05019e-05	-1.05863
TraesCS7A02G557100	0.262834	0.037081	0.044245	2.31562	2.80718	2.22267	0.704988	0.575251	0.711423	3.52215e-08	1.06953e-05	-2.0642
TraesCS4A02G275900	12.3663	8.90016	9.78216	25.3509	27.9443	20.4946	19.6824	17.8215	18.0518	3.60478e-08	1.09019e-05	-2.89646
TraesCS4B02G231500	0.368272	0.309847	0.426066	1.65501	2.79153	1.57613	0.966955	0.89406	1.35179	3.65576e-08	1.09673e-05	-2.94387
TraesCS2D02G059400	0.879812	0.232716	0.592571	6.55067	6.86029	5.56221	2.02981	3.1333	1.25588	3.6426e-08	1.09673e-05	-2.45638
TraesCS2D02G059300	0.926205	0.305412	0.474483	7.03726	7.63547	5.56985	1.79385	2.91225	1.30726	3.76647e-08	1.12542e-05	-10.9628
TraesCS7A02G561100	0.123548	0.199394	0.236603	1.3184	1.37547	1.67772	0.610613	0.628622	0.53114	3.8574e-08	1.148e-05	-2.76001
TraesCS2D02G072600	0	0	0	0.381512	0.173129	0.258358	0.190801	0.148174	0.045558	3.92149e-08	1.16244e-05	-1.92677
TraesCS7A02G514600	1.58043	0.523121	0.570464	8.23967	10.0717	9.28706	2.5162	2.99148	3.12162	3.95968e-08	1.16513e-05	-2.64083
TraesCS3D02G047700	0.960769	1.28971	1.34825	3.84071	7.36429	5.05966	3.44577	5.5806	2.07395	4.07097e-08	1.1879e-05	-2.53836
TraesCS7D02G454000	0.753609	0.140564	0.51319	2.55964	3.50487	3.36032	3.7465	3.03661	1.34727	4.52297e-08	1.30956e-05	-1.42713
TraesCS1D02G153700	1.35621	0.992173	0.624699	7.41848	6.19266	10.4966	5.32629	3.24968	1.85929	4.89292e-08	1.40039e-05	-3.16863
TraesCS4A02G309200	0.407115	0.370668	0.500667	1.25868	1.77302	1.10822	0.935243	0.836311	0.964321	4.93527e-08	1.40712e-05	-1.2524
TraesCSU02G024200	0.444539	0.0508366	0.396563	4.85455	3.53124	3.06315	1.61192	1.9763	1.00337	4.98663e-08	1.41635e-05	-1.85009
TraesCS6B02G278900	0.465284	0.698278	0.62289	1.4124	1.49715	1.79236	1.52417	1.32374	0.962179	5.55747e-08	1.56658e-05	-3.78843
TraesCS2A02G365300	0.165777	0.258687	0.209466	0.687985	0.70016	0.949857	0.908351	0.814105	0.510463	5.7967e-08	1.62177e-05	-5.48109
TraesCS6B02G324900	5.49688	3.44072	2.15377	82.068	47.4625	113.761	25.4105	23.7012	14.1079	6.47445e-08	1.78079e-05	-3.93586
TraesCS7D02G438400	0.335611	0.271786	0.414562	40.7681	30.1641	12.4066	1.95971	2.31768	3.6764	6.48427e-08	1.78079e-05	-1.82084
TraesCS3B02G098900	0.05384	0.036497	0.064475	0.707885	2.3285	0.821117	0.445624	0.218192	0.217251	6.64008e-08	1.80369e-05	-4.78624
TraesCS1D02G130600	0.096233	0.142719	0.210684	0.401538	0.414262	0.611916	0.567786	0.644204	0.537307	6.66857e-08	1.80486e-05	-1.72809
TraesCS4B02G237600	0.01399	0.027435	0.00337	0.677735	0.832064	0.398981	0.252358	0.138179	0.172755	6.9145e-08	1.86467e-05	-1.52816
TraesCS5A02G414200	1.68472	1.36095	1.20727	6.04483	6.66009	6.07552	2.80353	2.91661	3.67836	7.07429e-08	1.9009e-05	-1.32612
TraesCS2B02G105400	1.49411	1.10459	2.09312	5.92992	5.89941	5.14956	3.38114	3.5318	3.17231	7.18802e-08	1.92453e-05	-7.32952
TraesCS4B02G221100	0.701964	0.613459	0.729527	1.91339	1.36257	1.68848	2.08029	2.05956	1.1502	7.22155e-08	1.92633e-05	-2.6175
TraesCS5A02G378900	0	0	0.006526	0.480876	0.759865	0.618753	0.104688	0.04131	0.093847	7.24631e-08	1.92633e-05	-2.54291
TraesCS5D02G007100	0.0613504	0.0416303	0.0514416	0.469678	0.317261	0.483913	0.224588	0.159036	0.240857	8.07829e-08	2.12482e-05	-3.5643
TraesCS2D02G069600	0.329556	0.198883	0.175639	1.25268	2.45949	1.50169	0.782005	1.7993	0.411064	8.38216e-08	2.1817e-05	-1.13044
TraesCS5B02G228000	0.010444	0.02226	0.083616	0.579288	0.503306	0.808021	0.369225	0.211401	0.280739	8.79047e-08	2.27214e-05	-3.92402
TraesCS3A02G184000	0.284672	0.329886	0.289315	0.568052	0.658193	0.887886	0.588354	0.570004	0.685124	9.36658e-08	2.388e-05	-1.67424
TraesCS6A02G350300	0.150675	0.091754	0.085328	1.02691	3.77922	3.64434	0.861819	0.413965	0.223924	1.00924e-07	2.54697e-05	-10.4947
TraesCS4A02G096500	1.05721	0.630733	0.473809	2.61997	1.57936	1.84456	1.96705	2.33645	3.45113	1.04121e-07	2.60128e-05	-3.00633
TraesCS6D02G085100	0	0	0	0.181804	0.116292	0.049567	0.210607	0.164034	0.1434	1.039e-07	2.60128e-05	-1.40885
TraesCS4B02G327800	0.060808	0.0560836	0.00965326	0.291355	0.50472	0.55937	0.322357	0.204543	0.15127	1.11782e-07	2.76494e-05	-4.82063
TraesCS7B02G175300	3.89676	2.88667	3.74895	9.29936	12.4789	13.2724	7.12242	7.06327	6.69587	1.14417e-07	2.81149e-05	-1.55499
TraesCS5B02G183700	0.054528	0	0.025303	0.742243	1.88314	1.13343	0.286408	0.27379	0.192841	1.17375e-07	2.87472e-05	-1.80217
TraesCSU02G112100	0.353095	0.409128	0.470113	1.05366	0.975899	0.942394	1.86631	1.45066	0.953067	1.22826e-07	2.9984e-05	-1.65556
TraesCS6B02G396900	0.225472	0.176447	0.119058	0.640699	0.808186	0.581146	0.471049	0.773801	0.358877	1.26893e-07	3.08759e-05	-1.79728
TraesCS7D02G461800	0.743086	0.288176	0.736881	1.34524	2.16151	2.17043	1.81444	1.99397	1.65531	1.409e-07	3.41729e-05	-1.4822
TraesCS5D02G374600	1.78293	1.64131	2.29677	9.3666	9.26274	8.69468	3.75714	4.86671	3.82055	1.44089e-07	3.4833e-05	-6.08361
TraesCS7D02G310900	2.72362	1.4863	1.33212	5.58533	5.69237	5.15617	4.71587	6.20565	3.61078	1.47652e-07	3.54649e-05	-1.28699
TraesCS7D02G088500	0.708221	0.409952	0.417912	56.1069	62.8601	80.2837	2.32509	2.98575	3.78861	1.50627e-07	3.59485e-05	-1.98223
TraesCS4A02G479800	1.83051	1.20439	2.00026	3.96717	5.53024	4.72338	3.29987	4.27898	2.77384	1.53062e-07	3.62976e-05	-1.21098
TraesCSU02G047600	1.5809	1.93542	1.83656	5.37618	12.9853	8.76961	4.27091	7.55108	3.34588	1.58588e-07	3.74889e-05	-10.516
TraesCS2A02G544800	10.627	8.22503	6.90146	28.8627	22.0688	19.6653	17.7611	15.2416	15.6362	1.63309e-07	3.84832e-05	-11.2257
TraesCS3D02G079100	0	0	0	0.145697	0.220545	0.196745	0.078099	0.164813	0.072695	1.67158e-07	3.91433e-05	-4.27791
TraesCS1D02G220300	0	0	0	0.659698	0.270932	0.307901	0.088913	0.065206	0.044213	1.69683e-07	3.96104e-05	-1.32806
TraesCS2D02G487000	0.320095	0.150758	0.189764	8.62606	9.57278	4.53694	0.61962	0.749862	1.52535	1.79275e-07	4.10793e-05	-2.90715
TraesCS7B02G303800	1.08307	0.725511	0.54452	1.55692	1.69797	2.40162	2.12627	2.47867	1.55413	1.8819e-07	4.29903e-05	-1.46536
TraesCS7A02G536200	1.09375	0.776987	0.890702	11.9596	10.9311	10.9639	2.4482	1.88881	3.2375	1.89434e-07	4.30171e-05	-5.85375
TraesCS5B02G501400	9.44199	8.65984	5.03977	29.6365	22.3105	28.1775	16.0766	16.6301	14.9719	1.91045e-07	4.30171e-05	-2.90577
TraesCS2B02G045600	0	0	0.009913	0.319808	0.285678	0.313572	0.073994	0.064203	0.089289	1.91187e-07	4.30171e-05	-1.51144
TraesCS5B02G099700	0.292137	0.179996	0.232359	2.95354	2.91885	2.55038	0.416579	0.839825	0.880014	1.90261e-07	4.30171e-05	-1.27957
TraesCS3A02G522900	2.179	1.78249	3.03761	7.80126	10.0538	7.49803	4.40904	5.13616	5.00978	1.95418e-07	4.38371e-05	-3.39966
TraesCS4A02G458200	0.67079	0.610704	0.812012	1.62435	2.3679	2.12561	1.3069	1.31113	1.42877	1.96083e-07	4.38545e-05	-1.37291
TraesCS1A02G076500	0.069215	0.109579	0.177575	2.18886	1.79192	2.23628	0.445556	0.500051	0.359257	2.12283e-07	4.71951e-05	-3.67868
TraesCS2D02G087600	0.735248	0.851892	1.03463	3.01906	2.75743	2.35822	2.38589	1.62701	1.43274	2.13486e-07	4.73218e-05	-2.18715
TraesCS2A02G079100	0.026463	0.019666	0.049204	0.557003	0.221247	0.636559	0.651652	0.240755	0.134341	2.14823e-07	4.74772e-05	-1.9369
TraesCS7A02G092700	1.71726	1.07055	1.35824	7.35047	8.62726	9.93427	2.00684	5.1876	4.65629	2.16315e-07	4.75256e-05	-10.6055
TraesCS7B02G213600	0.2921	0.242816	0.39879	1.68606	1.50044	1.61344	1.03119	0.680167	0.638671	2.15903e-07	4.75256e-05	-10.0055
TraesCS4A02G164400	0	0	0	0.303122	0.16004	0.110191	0.229613	0.086928	0.044888	2.19416e-07	4.80656e-05	-3.8631
TraesCS6A02G310800	0	0	0	0.15412	0.084349	0.130593	0.152139	0.043969	0.051582	2.30429e-07	5.03306e-05	-1.51647
TraesCS1A02G301100	0.086547	0	0.130797	0.814544	0.335935	1.29147	2.13653	1.05962	0.687269	2.60509e-07	5.62428e-05	-2.19115
TraesCS5D02G531400	3.67175	3.75575	3.03223	12.8727	9.41146	16.236	6.83697	7.3307	7.16083	2.91606e-07	6.22369e-05	-1.69734
TraesCSU02G112300	0.051716	0.066687	0.075145	0.249019	0.256188	0.186669	0.237775	0.437437	0.400666	3.00768e-07	6.38277e-05	-1.34719
TraesCS2D02G549300	2.1709	1.84927	2.5715	13.2641	7.26794	6.48899	4.19814	4.73849	6.79611	3.09443e-07	6.54826e-05	-2.3102
TraesCS5B02G265600	1.58122	1.50729	1.4766	4.74013	2.54428	3.52059	6.00712	3.34829	3.06827	3.2188e-07	6.77307e-05	-2.4138
TraesCS2B02G311900	0.436209	0.452426	0.59912	2.64555	4.84591	3.36676	1.19566	1.54114	1.16211	3.26778e-07	6.85683e-05	-4.79055
TraesCS6B02G398200	0.070327	0.085593	0.248914	0.861268	0.833801	0.735917	0.856748	0.759585	0.267213	3.40043e-07	7.09531e-05	-4.13977
TraesCS5A02G213900	0.063366	0.0761619	0	2.40374	2.31535	2.10176	0.289755	0.441449	0.171003	3.42186e-07	7.12015e-05	-4.08128
TraesCS4B02G092400	0.241236	0.059303	0.130831	3.60155	6.57967	3.47401	0.592416	0.644615	0.315815	3.49016e-07	7.24208e-05	-1.1389
TraesCS2A02G571600	0	0.030617	0.053025	0.704665	0.686343	0.48019	0.335817	0.440065	0.184592	3.64445e-07	7.53229e-05	-2.03209
TraesCS3B02G311000	0.725446	0.747207	1.04183	1.63769	1.4367	1.63689	2.72238	1.87115	1.76958	3.67895e-07	7.54994e-05	-2.44452
TraesCS1A02G270800	0.555491	0.625784	0.320056	2.68563	3.20101	2.15526	1.71888	1.49791	1.02212	3.97062e-07	8.10396e-05	-3.12524
TraesCS3D02G505500	0.189564	0.189829	0.144748	1.3098	1.64924	0.870207	0.589119	0.922012	0.365887	4.04598e-07	8.23527e-05	-2.12223
TraesCS7A02G543000	1.00606	0.121691	0.121202	5.1486	4.67495	5.58484	1.87974	1.97206	2.53538	4.06941e-07	8.26047e-05	-3.67847
TraesCS5A02G330500	0.158618	0.113576	0.083939	0.713239	0.655395	0.703183	0.358622	0.235917	0.434617	4.11432e-07	8.32898e-05	-10.8755
TraesCS5A02G503300	0.208238	0.074489	0.070038	1.51915	3.30245	2.53663	0.230713	0.650705	0.793614	4.22462e-07	8.52916e-05	-4.61347
TraesCS1B02G243700	0	0	0	0.295908	0.222047	0.394514	0.039135	0.103629	0.071936	4.25351e-07	8.56434e-05	-2.26799
TraesCSU02G199500	0.0697537	0	0	0.342308	0.362179	0.278375	1.07573	0.863462	0.492943	4.54049e-07	9.04465e-05	-1.92409
TraesCS3A02G437800	0.064285	0.076139	0.095453	0.350927	0.310586	0.420745	0.526861	0.518397	0.144689	4.52898e-07	9.04465e-05	-1.55951
TraesCS4A02G083900	26.1976	19.3992	20.4167	136.298	115.527	110.461	52.1728	49.026	37.5534	4.59005e-07	9.11905e-05	-7.21523
TraesCS3B02G308100	0.149433	0.215475	0.166714	0.476977	0.40919	0.706291	0.729396	0.369006	0.443097	4.64168e-07	9.14864e-05	-1.06772
TraesCS4B02G288400	0.069184	0	0.027517	6.03394	5.63472	14.6962	0.158892	1.85498	0.359699	5.12758e-07	9.94883e-05	-2.12257
TraesCS3D02G122000	0.54682	0.463232	0.454249	0.776995	0.890204	1.22856	1.06623	1.20578	0.97091	5.23966e-07	0.000101138	-1.23573
TraesCS2D02G068100	4.1049	1.38898	4.88248	20.6763	22.0506	18.8358	8.36343	13.55	6.89564	5.50248e-07	0.000105394	-2.8616
TraesCS3B02G537400	1.86117	1.55163	1.82147	5.7597	4.0854	5.16135	3.56955	3.20002	2.87744	5.70369e-07	0.00010869	-1.44783
TraesCS2A02G100400	0.083916	0.092386	0.094996	0.853686	0.971213	1.16514	0.334511	0.325971	0.29318	5.77152e-07	0.000109375	-10.0431
TraesCS6D02G057900	1.09911	0.625384	1.48113	3.59459	2.74306	3.10279	3.72879	2.23626	2.08431	5.78355e-07	0.000109375	-1.63249
TraesCS7A02G536600	0	0	0	0.176577	0.168093	0.152079	0.075689	0.021866	0.038743	5.84396e-07	0.000110238	-10.2424
TraesCS1B02G045800	0.491943	0.473415	0.634351	1.92874	2.61863	1.87376	1.31733	1.29992	0.881357	5.9086e-07	0.000110898	-1.03525
TraesCS2A02G401000	0	0	0	0.101293	0.104281	0.10657	0.222911	0.122662	0.069107	5.96652e-07	0.000111704	-10.0902
TraesCS3D02G017400	0.963879	1.09052	0.908917	2.50204	2.53937	2.0508	1.79682	1.51906	1.73837	6.25066e-07	0.000116309	-1.29536
TraesCS1B02G204900	0	0	0	0.0357912	0.0549451	0.0780121	0.243031	0.134809	0.107447	6.2592e-07	0.000116309	-1.115
TraesCS7D02G333900	1.27582	1.43457	1.05137	2.51243	2.02589	2.15404	4.46588	4.09201	3.21532	6.40609e-07	0.000118743	-2.45231
TraesCS3B02G069100	1.84302	2.06822	1.18892	2.88467	3.019	4.49744	4.08879	3.07611	4.5274	6.64157e-07	0.0001225	-1.53294
TraesCS2D02G061700	0.565849	0.141014	0.589207	3.55014	3.57104	2.91696	1.15476	1.9181	1.07559	6.68253e-07	0.000122952	-1.92225
TraesCS7D02G531000	2.07684	1.56549	2.08044	6.36362	7.96809	7.03027	3.60013	5.24104	2.91747	7.21037e-07	0.000131691	-1.0562
TraesCS3B02G275200	0.277995	0.272976	0.43979	1.86848	1.87586	1.05396	0.957375	0.968324	0.786245	7.29723e-07	0.000132952	-1.57466
TraesCS5B02G257300	3.99654	3.24453	4.35051	9.64891	10.1455	8.76082	7.58119	6.02956	6.04228	7.48369e-07	0.000136017	-2.06034
TraesCS3A02G093200	1.3976	1.42517	1.62891	6.28678	3.93656	5.09641	5.91588	2.31332	2.97096	7.51986e-07	0.000136343	-11.2721
TraesCS4B02G220200	8.44502	4.8672	3.83215	32.1032	39.0981	32.2914	11.1872	16.634	11.6988	7.6656e-07	0.000138314	-2.99792
TraesCS7A02G338500	0	0	0	0.092263	0.061367	0.104625	0.316949	0.754647	0.15405	7.83287e-07	0.000140653	-2.15164
TraesCS7A02G549400	0.207041	0.135902	0.211342	2.42468	2.28133	2.56846	0.383917	0.495327	0.702083	8.14645e-07	0.000145933	-1.64019
TraesCS7A02G555700	15.3752	6.94606	7.39551	59.7758	72.295	61.6794	17.7774	21.4601	31.0945	8.22956e-07	0.000147069	-6.88338
TraesCS3B02G211600	1.01131	0.488254	1.1991	2.78783	1.91974	2.76839	4.3551	2.22673	2.76611	8.47497e-07	0.000151093	-1.46001
TraesCS5A02G379000	0	0	0.008391	0.470235	0.695488	0.620002	0.052787	0.050569	0.092204	8.52834e-07	0.000151683	-3.12222
TraesCS1A02G091600	1.92814	1.24517	2.15043	7.58458	4.81315	5.6427	4.18301	3.83142	3.23752	8.55467e-07	0.000151789	-4.17507
TraesCS5B02G079100	0.022114	0.0379	0.071663	0.725611	0.154081	0.328699	0.390489	0.283247	0.410974	8.71288e-07	0.00015423	-2.54162
TraesCS7A02G568100	0.054874	0.020375	0	0.791739	0.695937	0.721883	0.138068	0.17943	0.191577	8.87583e-07	0.000156743	-3.7304
TraesCS2D02G063100	1.41197	0.648047	1.10421	9.83053	8.95585	9.74706	3.21793	3.35107	1.74442	9.42013e-07	0.000165963	-2.97998
TraesCS7A02G058300	0.910828	0.855803	0.948714	16.0984	30.2676	14.628	3.57039	4.49918	3.0167	9.47189e-07	0.000166482	-4.2574
TraesCS7A02G550100	0.052469	0.018628	0.040007	0.438983	0.530086	0.309676	0.13222	0.219725	0.122474	9.50873e-07	0.000166738	-1.38269
TraesCS7A02G528600	0.036596	0.095995	0	1.16512	1.14256	1.88666	0.223175	0.334781	0.319365	9.53775e-07	0.000166855	-3.45988
TraesCS2D02G360100	2.84114	3.35281	2.26726	8.69093	9.37458	9.98961	6.10667	4.19183	5.77212	9.79641e-07	0.000169789	-1.97761
TraesCS4B02G079100	0.028057	0.030308	0.054072	0.465733	0.358297	0.829974	0.379853	0.355076	0.085458	1.01641e-06	0.000175596	-1.85229
TraesCS2D02G073000	0.150957	0.162509	0.187182	0.659005	0.772458	0.892231	0.492371	0.822699	0.304744	1.01784e-06	0.000175596	-1.49624
TraesCS4B02G367600	5.53713	4.75109	4.77997	21.0476	16.5873	36.0119	8.5359	15.1917	11.4397	1.02852e-06	0.000177028	-2.04268
TraesCS3A02G363700	7.35384	6.02168	5.17847	17.0864	28.9	22.4599	10.1496	12.5581	13.5304	1.04369e-06	0.000179227	-1.17427
TraesCS4D02G220500	6.13484	4.06225	4.32026	32.1947	27.604	29.1721	11.2788	11.3227	8.05343	1.09232e-06	0.00018672	-6.97301
TraesCS5D02G374900	0.694136	0.867094	1.06731	1.48109	2.72655	2.16542	1.75276	2.0997	1.63857	1.09519e-06	0.000186782	-1.04708
TraesCS4D02G342900	0.009575	0	0	0.590409	0.729446	0.713345	0.200969	0.057104	0.114492	1.09804e-06	0.000186843	-4.18529
TraesCS2A02G538000	0.50177	0.526724	0.507478	0.790483	1.0696	0.877526	1.15112	0.98571	1.47327	1.13877e-06	0.000193332	-9.461
TraesCS2D02G064900	0.054823	0.044417	0.026414	2.57019	0.600799	0.662054	0.399519	0.203159	0.13626	1.15374e-06	0.00019543	-1.13356
TraesCS6B02G328300	0	0	0	0.0920226	0.0999978	0.110851	0.00934849	0.064154	0.0464843	1.18195e-06	0.000199755	-1.36162
TraesCS1D02G222600	0.592813	0.677283	0.967462	1.69863	1.20289	1.83076	2.15484	1.50624	1.42502	1.21386e-06	0.000204223	-11.6206
TraesCS5D02G273700	0.998474	1.21835	1.19027	3.80849	3.88016	3.47324	2.29633	1.89586	2.1566	1.22917e-06	0.000205872	-4.91218
TraesCS5D02G525600	0	0	0	0.499056	0.60464	0.452533	0.034419	0.180631	0.118026	1.26303e-06	0.00021013	-1.76489
TraesCSU02G063600	0.820457	0.648276	0.933121	42.3645	61.0874	30.7828	2.89856	3.15975	4.34714	1.27601e-06	0.000211818	-11.2141
TraesCS2B02G250200	0.952731	0.405807	0.65962	1.5415	2.07346	2.33287	3.37053	2.79037	1.60859	1.29937e-06	0.000213795	-1.82875
TraesCS7A02G549000	0	0	0	0.383773	0.190116	0.60721	0.148369	0.030052	0.065815	1.31554e-06	0.00021598	-1.06478
TraesCS6B02G014600	0.194181	0.365476	0.203135	1.11296	1.45108	0.678791	0.758492	0.65413	0.763858	1.37169e-06	0.000224213	-9.32918
TraesCS3A02G325600	0.271192	0.320102	0.236598	0.536166	0.683102	0.503243	0.508256	0.504794	0.728102	1.3878e-06	0.000226351	-4.91107
TraesCS2B02G020600	0	0	0	0.024618	0.112408	0.076291	0.049231	0.024861	0.098527	1.41331e-06	0.000229509	-1.05208
TraesCS4A02G347000	0.031286	0	0.045374	0.82759	1.79741	1.34221	0.218996	0.221064	0.205668	1.42103e-06	0.000230263	-5.32135
TraesCS2B02G446500	1.1991	1.12712	1.18626	3.03185	2.84978	2.50675	2.33113	2.27721	1.5696	1.43241e-06	0.000231104	-3.57231
TraesCS2D02G377600	0.015582	0.00853	0	0.387478	0.560516	0.788572	0.087067	0.040409	0.06414	1.44596e-06	0.000232787	-1.24523
TraesCS7A02G520100	4.02149	2.40528	1.25774	38.702	10.4738	84.0966	23.9395	13.033	12.5732	1.52506e-06	0.000244467	-2.03118
TraesCS3B02G176000	0.377771	0.389667	0.295513	0.695571	0.734195	0.745193	1.35253	0.691651	0.820442	1.54534e-06	0.000246133	-4.66849
TraesCS1A02G175500	0.138518	0.112638	0.064358	0.325075	0.270871	0.482313	0.68983	0.513584	0.297585	1.54024e-06	0.000246133	-2.41213
TraesCS1B02G076100	0.031252	0	0.038189	0.422867	1.61148	1.01496	0.132725	0.20899	0.140828	1.55421e-06	0.00024702	-2.13426
TraesCS7A02G562600	1.71715	1.24216	1.31707	12.6671	11.2718	12.3518	3.3567	2.36892	3.50656	1.58694e-06	0.000251687	-1.47917
TraesCS2D02G060100	1.95986	0.51234	1.98692	9.01918	9.33522	8.17061	4.72578	5.34799	2.55345	1.62707e-06	0.000257505	-2.17606
TraesCS7B02G463600	0.916503	1.15665	1.39296	3.99597	4.82259	3.25107	2.85848	2.82796	1.57014	1.77451e-06	0.000277515	-4.54606
TraesCS7A02G559300	1.44778	0.54946	0.505919	5.1012	5.76061	5.45504	1.98922	1.73501	2.58327	1.7758e-06	0.000277515	-3.34216
TraesCS5B02G315500	0.38139	0.287015	0.183758	8.16297	4.70183	21.0041	0.898922	4.09997	0.947665	1.81233e-06	0.000281458	-1.58798
TraesCS7A02G558100	0.716166	0.075992	0.115987	4.91293	4.62507	5.16896	1.05087	0.988101	1.67346	1.87451e-06	0.000290511	-10.6182
TraesCS7A02G178400	3.71197	4.1231	5.45119	12.509	13.4218	22.6396	14.9879	10.4411	5.88516	1.88367e-06	0.000291326	-2.99439
TraesCS2B02G628900	0	0	0	0.248816	0.203669	0.120957	0.086533	0.093423	0.189687	1.89486e-06	0.000291994	-5.57042
TraesCS2A02G030800	0.047752	0.22486	0.113957	1.43773	1.53877	1.54084	0.665095	0.55924	0.419428	1.92638e-06	0.000295484	-2.00211
TraesCS7A02G546300	0.083029	0	0.02286	2.34885	0.88903	5.34473	0.576294	0.386667	0.517839	1.92427e-06	0.000295484	-1.04002
TraesCS4B02G206700	0.585268	0.475295	0.202384	1.72055	2.66167	2.48603	0.916997	1.09918	1.23394	2.02289e-06	0.000309018	-2.68017
TraesCS4B02G073600	5.73056	4.88114	5.35784	14.1754	13.6783	11.7906	9.42881	7.79343	8.80836	2.03794e-06	0.000309419	-11.073
TraesCS2B02G310400	0.195714	0.207545	0.150488	2.41154	1.18958	1.85193	0.658817	0.576599	0.409809	2.03664e-06	0.000309419	-1.99357
TraesCS2D02G005500	0	0	0	0.495299	0.530653	0.112704	0.038681	0.09117	0.024043	2.10605e-06	0.00031872	-1.6914
TraesCS5A02G025200	3.98624	2.49072	2.97227	18.6164	16.8195	19.6019	5.07267	9.0518	6.09551	2.10773e-06	0.00031872	-1.41038
TraesCS1B02G046000	1.3641	0.881231	1.63142	5.27781	6.30549	5.24809	3.07628	3.1567	1.97708	2.16896e-06	0.000327316	-2.81329
TraesCS3A02G372400	0.27888	0.228792	0.193405	0.839112	0.622202	0.623732	0.711549	0.513489	0.416937	2.22934e-06	0.000333731	-3.87182
TraesCS1A02G025600	0.454296	0.307238	0.31881	3.82967	5.25425	3.6254	1.04319	0.802269	0.632418	2.27956e-06	0.000339311	-2.2276
TraesCS3B02G002200	0.023378	0.094863	0	0.640313	0.848607	0.76405	0.75387	0.316775	0.138427	2.29618e-06	0.000341004	-3.80534
TraesCS3A02G483200	1.45999	1.49975	1.79259	13.4646	11.2641	9.84547	3.8741	3.18536	2.88178	2.34598e-06	0.00034497	-10.2132
TraesCS7A02G557200	0.266013	0	0.077323	2.54674	2.58302	2.22858	0.805976	0.628242	0.807413	2.40408e-06	0.000350751	-2.41195
TraesCS1B02G277100	0	0	0	0.093025	0.128743	0.146281	0.122496	0.197595	0.02413	2.40235e-06	0.000350751	-1.89006
TraesCS4D02G359900	2.18247	0.534662	1.52903	9.31096	7.06771	15.5839	5.5548	4.30952	3.36856	2.41565e-06	0.000351753	-1.15755
TraesCS3B02G512200	1.51177	0.905728	0.851281	5.03964	6.42234	4.70602	3.75285	1.8418	2.46886	2.52068e-06	0.000365621	-3.51399
TraesCS3A02G047500	2.06134	1.79728	1.8398	4.56529	2.27652	6.01925	3.9944	4.14345	4.42495	2.53025e-06	0.000366298	-1.01343
TraesCS7A02G466300	0.378615	0.067869	0.040968	1.76585	3.57704	2.59401	1.31944	1.46246	0.418461	2.55987e-06	0.000369155	-2.93865
TraesCS6D02G012900	1.16779	0.725502	0.890897	1.59667	2.27579	1.63605	1.47837	1.98266	2.27141	2.62974e-06	0.000377773	-1.67327
TraesCS1B02G277000	0.873955	0.358684	0.363795	7.13262	7.92939	5.19148	1.53501	1.91203	0.778984	2.68203e-06	0.000384544	-1.95046
TraesCS3B02G578000	3.47897	1.87982	1.32747	5.48801	3.50974	7.07218	7.89137	11.5617	7.12693	2.73929e-06	0.000391252	-1.24323
TraesCS7D02G453900	0.933492	0.366787	0.416252	1.2929	2.52407	2.23271	2.98948	2.87951	1.35007	2.74926e-06	0.000391927	-1.23823
TraesCS3B02G213900	0.866699	0.841955	0.466268	1.61076	2.36984	1.8877	1.25888	1.80442	1.36568	2.76014e-06	0.000392729	-2.33937
TraesCS6A02G351000	1.16218	1.1259	0.754413	1.59545	1.90083	2.52188	3.70781	2.45566	2.1734	2.8146e-06	0.000399716	-10.0495
TraesCS6A02G418200	0.71687	0.276483	0.608288	3.33803	5.14371	3.40724	1.10159	2.07404	1.14655	2.83551e-06	0.000401921	-10.7
TraesCS5B02G236300	0	0	0	0.091815	0.126852	0.081102	0.124853	0.089254	0.121982	2.87342e-06	0.00040499	-1.3227
TraesCS3D02G337400	0	0	0	0.155595	0.026803	0.410018	0.068668	0.11065	0.226387	2.88919e-06	0.000405743	-1.13625
TraesCS7D02G493500	0.234983	0.294806	0.311136	0.96357	0.660676	0.823962	0.590951	0.561241	0.606485	2.97289e-06	0.000415093	-11.2437
TraesCS6D02G191300	0.246469	0.294737	0.248172	0.597375	0.443955	0.436291	0.738114	0.561348	0.693168	3.00461e-06	0.000418739	-1.0036
TraesCS3B02G526400	0	0	0	0.243899	0.609989	0.368866	0.061948	0.114619	0.055561	3.07391e-06	0.000426013	-2.84057
TraesCS2D02G202200	0.946952	1.19004	1.02469	2.64465	2.26924	2.4731	1.5307	1.77997	1.98062	3.11873e-06	0.000429832	-1.64745
TraesCS3D02G091700	0.56958	0.187025	0.189848	5.76801	1.49432	2.81751	1.01498	0.916792	1.54734	3.26413e-06	0.000446576	-1.96731
TraesCS5D02G145300	0.58775	1.07457	1.0451	2.64796	2.11668	4.47919	2.58458	2.38461	2.75053	3.33605e-06	0.000453922	-4.59716
TraesCS4B02G093500	0.201461	0.088386	0.223236	0.677426	1.01697	0.811395	0.59844	0.347528	0.560945	3.33188e-06	0.000453922	-1.44026
TraesCS3B02G171700	0.047696	0	0	0.693771	0.286042	0.295211	0.541568	0.29043	0.20183	3.38588e-06	0.000459864	-2.62224
TraesCS2D02G418200	3.93666	3.38581	3.89422	10.8182	16.9899	12.7001	5.90844	7.96048	6.50035	3.42544e-06	0.000462713	-11.9466
TraesCS2B02G410400	0.941609	1.01307	1.06066	13.746	7.61623	8.77747	1.57946	2.81137	2.60072	3.4134e-06	0.000462713	-4.02677
TraesCSU02G248300	0	0	0	0.306213	0.337557	0.822682	0.704146	0.06485	0.132925	3.42134e-06	0.000462713	-1.05185
TraesCS6D02G332500	0.392518	0	0.458597	4.24895	5.54674	11.4642	4.22715	1.45399	0.804724	3.50314e-06	0.000472355	-2.03833
TraesCS6D02G317700	65.515	60.1624	54.8064	154.916	163.234	146.172	93.963	87.7069	102.36	3.51819e-06	0.000472639	-1.72099
TraesCS7A02G549800	8.44544	4.33599	5.10162	38.2679	35.588	37.0353	11.7426	11.0167	13.2653	3.53682e-06	0.000473478	-10.6055
TraesCS2A02G315100	0.236447	0.265438	0.146929	0.942315	0.993663	0.893079	0.514672	0.465349	0.468718	3.62937e-06	0.000484133	-2.82851
TraesCS2D02G394700	0	0	0	0.045544	0.292531	0.081413	0.154205	0.030781	0.330364	3.67909e-06	0.000488149	-1.3913
TraesCS2D02G333800	0.601294	0.844056	0.53761	6.86236	10.152	6.73994	1.11977	1.56953	1.728	3.70914e-06	0.000491264	-2.01581
TraesCS1A02G035900	4.51983	5.5036	5.14949	16.0164	21.9558	14.8271	9.47377	8.594	8.73483	3.75813e-06	0.000496871	-2.23877
TraesCS7D02G494500	1.6553	0.870835	1.13569	4.5828	5.93871	9.88664	4.17288	3.29123	1.74505	3.78455e-06	0.000499481	-1.5092
TraesCS2B02G034300	1.05004	0.658674	0.576537	4.54863	5.81618	6.1455	1.94276	1.72657	1.3929	3.89119e-06	0.000509951	-1.90137
TraesCS5A02G221200	43.5428	32.6243	33.6996	174.24	130.85	119.368	77.4896	66.0536	57.4761	3.9171e-06	0.000512447	-1.32138
TraesCS6A02G096300	1.53155	1.029	0.94228	7.50432	4.17958	5.69424	4.449	2.18678	2.15692	3.99042e-06	0.000520217	-3.42308
TraesCS3D02G357200	20.6479	17.4669	15.0805	51.8268	68.4197	53.1764	26.6482	30.4209	35.3831	4.04286e-06	0.000526136	-1.14807
TraesCS7A02G529700	0.316908	0.193935	0.055267	2.99372	3.7919	3.09493	0.248039	1.24889	0.767018	4.25553e-06	0.000547647	-12.6684
TraesCS1B02G119400	0.87032	0.664832	1.44172	1.97005	2.10385	1.88275	2.63693	2.22388	2.37704	4.23975e-06	0.000547647	-4.69375
TraesCS3A02G150800	0	0	0	0.401843	0.473777	0.494622	2.30458	0.157557	0.073608	4.25628e-06	0.000547647	-4.57494
TraesCS4A02G392500	1.82322	1.13152	1.55767	49.6108	62.3965	104.078	3.24168	7.7462	6.48657	4.25948e-06	0.000547647	-3.71416
TraesCS7D02G088300	1.17127	0.354443	0.528739	16.9137	22.1175	46.9776	1.0191	6.04385	4.85907	4.30388e-06	0.000552405	-2.49883
TraesCS2D02G126400	0.458009	0.410508	0.722444	14.8067	10.7369	10.6125	2.37194	1.61537	1.61696	4.3238e-06	0.00055401	-10.7796
TraesCS7A02G542900	1.86	0.769914	0.584658	7.6569	10.0074	10.8307	2.57219	2.10619	3.16594	4.42057e-06	0.000565439	-9.22621
TraesCS1D02G057300	0	0	0	0.30534	0.0597431	0.33449	0.0829074	0.142703	0.129528	4.43814e-06	0.000565749	-9.40144
TraesCS3D02G074600	0	0	0	0.13314	0.081812	0.041229	0.042946	0.020181	0.040041	4.43114e-06	0.000565749	-1.82212
TraesCS1B02G010100	0	0	0	0.022397	0.148996	0.082982	0.027074	0.113089	0.011219	4.49594e-06	0.000572141	-2.61111
TraesCS5B02G533100	2.29767	1.56664	1.56694	9.63859	7.53287	9.5037	5.78214	3.16831	2.78422	4.73342e-06	0.000595263	-11.0549
TraesCS6B02G097000	0.346223	0.16235	0.145148	2.20293	2.20843	1.73338	0.424113	1.0279	0.391384	4.7315e-06	0.000595263	-3.61217
TraesCS3A02G528900	0	0	0	0.171703	0.294456	0.121451	0	0.222541	0.466348	4.73116e-06	0.000595263	-2.94999
TraesCS7A02G545700	1.18285	0.114295	0.352203	11.2031	9.48643	10.8293	3.05192	2.81589	2.95134	4.72669e-06	0.000595263	-2.52381
TraesCS6D02G333500	0.039923	0	0.057706	0.261365	0.202879	0.351755	0.316702	0.19408	0.182062	4.89502e-06	0.00061352	-9.81328
TraesCS2D02G061800	2.05708	0.168139	2.59544	9.95096	12.1423	9.70511	8.21146	10.8751	4.56209	5.17246e-06	0.000641832	-2.12272
TraesCS5B02G247800	0	0	0	0.244367	0.080917	0.103842	0.032116	0.014605	0.063966	5.1825e-06	0.000642011	-2.03453
TraesCS6B02G087900	0.119177	0.142975	0.048201	0.481511	0.52954	0.508774	0.567207	0.393829	0.222402	5.23159e-06	0.000647019	-1.71619
TraesCS1A02G070500	0.618406	0.178212	0.47551	3.26917	1.68965	1.84164	1.1344	1.41367	1.075	5.25098e-06	0.000647274	-11.2412
TraesCS6B02G124700	0.697494	0.977533	0.867526	4.2959	2.73458	3.19138	3.08872	1.92619	1.47127	5.25092e-06	0.000647274	-4.45181
TraesCS5B02G227700	0	0	0	0.176978	0.411185	0.493874	0.038015	0.19055	0.141775	5.37082e-06	0.000657539	-2.11976
TraesCSU02G221500	0.105707	0	0	0.412799	0.482997	0.35599	1.57451	1.10139	0.698922	5.40968e-06	0.0006603	-2.81818
TraesCS5D02G473200	0.208242	0.145893	0.281899	1.08262	1.33964	1.42464	0.626618	0.53687	0.518298	5.43031e-06	0.000661736	-1.91817
TraesCS3A02G408700	0.540059	0.316211	0.252918	4.77129	1.9559	5.47168	0.572402	1.92297	0.951338	5.50497e-06	0.000668652	-10.4338
TraesCS5B02G382300	0.826989	0.203555	0.332235	1.2986	1.83472	2.59634	2.03269	1.61718	0.921559	5.49698e-06	0.000668652	-1.6942
TraesCS5A02G221600	0	0	0	0.112124	0.027629	0.387247	0.087888	0.177955	0.037083	5.51628e-06	0.000668939	-1.80988
TraesCS4A02G202100	85.597	54.7273	73.126	230.984	355.224	382.907	115.043	177.509	119.771	5.61729e-06	0.000678983	-2.08447
TraesCS3A02G402100	0.15326	0.07274	0.095274	0.242845	0.270371	0.480785	0.394588	0.391282	0.472984	5.64527e-06	0.000681263	-2.65339
TraesCSU02G047700	0.583121	1.17989	1.35195	2.82119	7.27013	7.18635	3.12764	4.48787	1.52903	5.71901e-06	0.000687939	-1.38139
TraesCS6A02G225000	0.571653	0.673085	0.452606	3.90893	4.65241	8.78913	1.5935	1.74987	0.663599	5.73036e-06	0.000688196	-2.14496
TraesCS3A02G489000	1.04512	1.57185	1.02811	4.39166	2.94269	4.25504	3.42087	1.78177	2.20021	5.81257e-06	0.000695832	-2.04862
TraesCS2D02G070000	1.31181	0.689725	1.15224	7.1696	6.23064	6.46449	3.76743	3.02957	1.23523	6.18138e-06	0.000735269	-2.23091
TraesCS6B02G124800	3.82657	2.4599	2.02056	19.454	15.9344	10.896	9.52732	6.31646	6.60603	6.27776e-06	0.000744363	-1.85537
TraesCS2D02G057400	0.572941	0.198283	1.18782	4.49596	3.79546	4.13818	2.5037	2.04207	1.41722	6.37146e-06	0.000754276	-2.31742
TraesCS1B02G361600	0.218483	0.163626	0.139611	1.08231	0.794793	0.488451	0.560019	0.415256	0.434795	6.41138e-06	0.000757801	-2.32097
TraesCS4A02G341500	1.06976	0.26047	0.520645	5.2917	4.03184	4.05467	2.15232	1.69155	1.22883	6.52755e-06	0.000770313	-1.92481
TraesCS6D02G209700	0.748126	0.938767	1.01675	6.9252	4.34272	9.42011	2.69093	2.22088	1.41855	6.62896e-06	0.000779816	-3.4832
TraesCS2D02G064600	39.4776	14.3775	47.2619	173.986	176.761	174.66	95.9378	101.868	44.6451	6.79957e-06	0.000798628	-11.5777
TraesCS2D02G363900	0	0.065907	0.029396	0.628181	0.379909	0.428852	0.231	0.327818	0.135738	6.92327e-06	0.000811882	-4.68284
TraesCS4B02G358700	0	0	0	0.594226	0.341787	0.281117	0	0.430446	0.186423	6.9859e-06	0.000817941	-2.87847
TraesCSU02G047500	0	0	0.036717	0.366855	0.496677	0.488517	0.270676	0.14735	0.116059	7.04016e-06	0.000823005	-1.30052
TraesCS5A02G527500	0	0.156574	0.2025	0.997033	1.09469	0.988333	0.79594	0.743925	0.66112	7.09676e-06	0.000828325	-1.06991
TraesCS3D02G140100	0.261176	0.20944	0.155126	0.501555	0.659248	0.654396	0.431123	0.415868	0.420426	7.18221e-06	0.000835687	-3.36129
TraesCS7D02G007300	0.83496	0.694322	0.697605	1.19045	2.27687	1.47158	1.41617	1.85156	1.14318	7.20545e-06	0.000837088	-1.51808
TraesCS6B02G080000	0.376713	0.092903	0.123788	2.75477	4.65199	3.11801	0.38032	0.671479	0.619726	7.35973e-06	0.000852359	-12.9493
TraesCS6D02G002100	0.219609	0.225774	0.159523	0.419105	0.712606	0.45089	0.461164	0.655419	0.765845	7.41795e-06	0.000857773	-2.45069
TraesCS2B02G553900	0	0	0	1.58539	0.983387	1.28574	0.041191	0.678396	0.171261	7.43274e-06	0.000858154	-2.11781
TraesCS1A02G266000	0.33987	0.353527	0.252334	2.62682	3.11762	2.4547	0.757787	0.740331	0.642935	7.46306e-06	0.000860325	-3.49206
TraesCS3B02G363400	0.373587	0.353071	0.252004	1.51905	2.38191	2.14977	0.633647	1.06978	0.741327	7.48311e-06	0.000861307	-3.1184
TraesCS1A02G205100	0.384806	0.192733	0.27517	9.43596	1.09831	5.8394	1.15292	0.479961	1.1821	7.53286e-06	0.000864369	-1.25953
TraesCS5D02G200800	0.219064	0.026022	0.150883	0.837551	1.96978	2.5113	0.412622	0.62528	0.520832	7.55185e-06	0.00086522	-1.17821
TraesCS5A02G499900	0.618542	0.434183	0.616614	1.29561	1.36461	1.96869	1.2163	1.35518	0.792983	7.68319e-06	0.000877576	-3.09583
TraesCS5D02G517900	6.00804	4.26768	5.72384	18.2172	14.5485	11.5319	10.8613	9.16327	8.09055	7.67946e-06	0.000877576	-1.1467
TraesCS6B02G294100	0	0.04165	0.018577	0.206719	0.110984	0.2423	0.141702	0.193792	0.134318	7.6997e-06	0.000878119	-1.14883
TraesCS4A02G467800	0.221173	0.223432	0.335263	0.490054	0.416135	0.656978	0.793657	0.489756	0.606786	8.25992e-06	0.000934873	-10.4953
TraesCS6B02G465800	0.997915	0.65079	0.874732	2.15807	2.57913	2.01424	1.40118	1.72325	1.31475	8.28894e-06	0.000935464	-1.36108
TraesCS5B02G348400	0	0	0	0.245179	0.241028	0.144545	0.146236	0.068271	0.020831	8.34292e-06	0.000939994	-3.43971
TraesCS3B02G022500	0.118099	0.123526	0.112726	0.415292	0.267868	0.283503	0.21183	0.350927	0.291077	8.36462e-06	0.000940682	-1.04194
TraesCS2B02G513800	0.834144	0.689324	0.65893	20.0878	13.9113	7.914	0.845735	1.28447	3.31766	8.5211e-06	0.000952883	-2.13532
TraesCS3A02G491400	2.88593	2.03205	3.07472	4.97607	7.07502	6.43815	5.83488	4.61725	3.97244	8.58326e-06	0.0009584	-3.41365
TraesCS2D02G056100	1.87046	0.683893	2.83915	8.85109	10.8906	11.7143	5.56828	8.08126	2.28566	8.65425e-06	0.000963446	-2.12442
TraesCS2B02G034700	0	0.17086	0.093863	0.673371	1.69393	1.56216	0.445297	0.787515	0.479737	8.69236e-06	0.000963745	-2.94721
TraesCS2D02G053800	0.887633	0.325525	1.30658	4.24789	4.05527	4.96054	3.97933	3.68071	1.04977	8.69564e-06	0.000963745	-1.35879
TraesCS1D02G208400	0.485748	0.551642	0.294388	5.26136	0.761409	9.39288	1.34224	2.35738	1.42756	8.67116e-06	0.000963745	-1.32833
TraesCS7D02G245200	14.0156	16.603	18.6291	57.7234	30.9678	61.3749	51.6886	27.3315	23.5255	8.77052e-06	0.000967737	-10.2617
TraesCS3B02G264000	0.66834	0.706107	0.615775	1.86809	1.41426	2.43728	1.01304	1.4161	1.84656	8.8711e-06	0.000976229	-1.20268
TraesCS2D02G333200	0	0	0	0.234089	0.110329	0.226781	0.088355	0.049601	0.02746	8.93664e-06	0.000980275	-1.77449
TraesCS3D02G140000	0.897918	0.8689	1.14548	3.01935	3.03848	2.04319	2.05387	1.86634	1.38504	9.21559e-06	0.00100644	-2.16052
TraesCS2D02G069500	1.63503	0.689237	1.71244	6.0824	6.28832	6.48931	3.52088	3.14176	2.09792	9.22977e-06	0.00100652	-3.4493
TraesCS5D02G053200	0.774646	0.606132	0.631489	3.86021	5.00116	4.91382	1.01951	1.21558	1.98249	9.37189e-06	0.00102053	-6.17471
TraesCS3A02G405100	0.2481	0	0.111726	2.50757	1.53824	1.70312	0.87194	0.749671	0.49023	9.39594e-06	0.00102165	-3.06651
TraesCS5B02G407800	0	0	0.070149	1.87829	2.74054	3.7433	0.834794	0.414655	0.523433	9.43193e-06	0.00102408	-1.52714
TraesCS7A02G519800	1.04712	0.289661	0.404831	8.83387	5.90615	10.2289	1.28883	1.10074	1.82202	9.44606e-06	0.00102412	-1.0594
TraesCS4A02G270800	3.96153	3.90986	3.47558	17.9599	7.38042	17.5594	7.30601	7.98438	7.21717	9.55728e-06	0.00103318	-3.28448
TraesCS1D02G215800	1.06183	0.661756	0.75108	1.23876	1.76458	1.6647	2.14801	2.1823	1.3164	9.77027e-06	0.00105022	-9.34306
TraesCS7A02G561600	0.299648	0.036819	0.13633	2.62059	2.64769	2.52782	0.268789	0.561526	0.587235	9.77095e-06	0.00105022	-3.07656
TraesCS7A02G553600	0	0	0	0.048754	0.098163	0.101058	0.009822	0.119658	0.012211	9.7711e-06	0.00105022	-1.09412
TraesCS7A02G523000	1.55103	0.242896	0.38284	8.49219	8.84726	9.69923	3.39608	2.76148	3.53029	9.81463e-06	0.00105036	-11.472
TraesCS1A02G437600	4.07916	3.87254	3.79776	8.69891	12.1912	9.98165	5.79182	7.26915	6.23324	1.00405e-05	0.00107022	-9.34758
TraesCS4B02G106200	0	0	0	0.489894	0.258879	0.730069	0.081756	0.051225	0.092597	1.00431e-05	0.00107022	-4.56436
TraesCS6B02G197000	0	0	0	0.038554	0.128362	0.020133	0.055789	0.099041	0.04901	1.01103e-05	0.00107126	-4.79376
TraesCS5B02G401000	0.013171	0	0	0.115123	0.109295	0.022706	0.163417	0.100378	0.112324	1.0094e-05	0.00107126	-1.36349
TraesCS7D02G088700	0.664322	1.1832	0.27556	48.8586	38.7307	21.0313	1.23055	2.81791	5.10846	1.00967e-05	0.00107126	-1.09142
TraesCS6D02G381000	1.67718	1.53388	2.20964	5.55977	7.27933	5.39519	2.9058	3.72197	3.03359	1.01492e-05	0.00107386	-11.2207
TraesCS2B02G429700	6.04002	10.2735	7.27127	17.7623	21.8003	20.0283	15.6703	12.7979	12.4513	1.01978e-05	0.00107622	-3.20724
TraesCS3A02G056300	0	0	0	0.115563	0.502048	0.416329	0.279383	0.118612	0	1.02608e-05	0.00107955	-4.19824
TraesCSU02G122000	0.134357	0.090003	0.073414	1.28274	1.94632	1.43002	0.346436	0.281929	0.212908	1.02786e-05	0.0010799	-12.561
TraesCS1D02G136600	0.137226	0	0	1.27358	0.416538	0.661954	1.47313	0.848227	0.364615	1.03988e-05	0.00108776	-2.31415
TraesCS7A02G093500	0	0	0	0.367026	0.731134	2.20886	0	0.159996	0.158723	1.04011e-05	0.00108776	-1.58683
TraesCS2D02G064400	1.13443	0.167543	1.36687	6.30984	6.35048	5.12414	2.95442	3.98769	1.8183	1.04765e-05	0.00109301	-1.43518
TraesCS3A02G425500	0.134183	0.095279	0.074436	0.255477	0.369805	0.249282	0.467816	0.265391	0.217974	1.04924e-05	0.00109314	-1.57872
TraesCS2A02G130900	9.57033	9.77119	8.38335	27.6561	9.96654	36.3222	36.6517	19.2916	20.0572	1.05868e-05	0.00110144	-2.26945
TraesCS1A02G235100	0.528454	0.146808	0.438443	0.801698	1.01059	1.0896	1.38987	1.40245	0.95918	1.06039e-05	0.00110168	-10.6379
TraesCS1A02G341800	0.674287	0.463979	0.442875	3.69276	3.93462	4.25208	0.864351	1.33778	1.16504	1.08679e-05	0.00112287	-2.43868
TraesCS7B02G477300	0	0	0	0.155426	0.125168	0.101858	0.258008	0.182092	0.133464	1.10278e-05	0.00113782	-1.29454
TraesCS7A02G564200	0.511139	0.151064	0.171718	2.0937	1.99613	2.63712	0.733683	0.510837	1.07064	1.1056e-05	0.00113915	-2.28703
TraesCS3A02G479400	3.30926	3.10076	3.50386	9.73733	12.8525	9.24895	4.49262	6.25943	6.04645	1.12262e-05	0.0011535	-11.1211
TraesCS1D02G266200	0.820143	0.419745	0.621721	4.0865	4.90974	5.13859	1.55307	1.56392	0.919378	1.15777e-05	0.00118473	-11.3943
TraesCS5D02G067800	0	0	0	0.13297	0.010199	1.01152	0.116025	0.04476	0.020935	1.18383e-05	0.00120507	-2.09528
TraesCS1D02G019000	0	0	0	0.579588	0.108847	0.371151	0.342344	0	0.213091	1.1841e-05	0.00120507	-1.32162
TraesCS4B02G020700	0.045466	0.124075	0.126929	0.468124	0.339822	0.496156	0.488499	0.538331	0.202755	1.18213e-05	0.00120507	-1.2136
TraesCS3A02G443400	0.306937	0.545196	0.440689	1.19438	0.969555	1.41761	1.09766	1.08774	0.695767	1.18717e-05	0.00120655	-1.56356
TraesCS7D02G453600	1.81211	1.37843	1.12073	3.85028	2.26371	4.93537	3.28439	3.19903	2.46427	1.20477e-05	0.00122112	-2.39381
TraesCS6A02G080200	0.463057	0.418966	0.538427	2.21692	1.83774	0.941156	1.55197	0.73467	1.11474	1.21271e-05	0.0012275	-2.3859
TraesCS5D02G404300	1.61863	1.31948	0.903728	11.5145	11.8272	9.77564	2.27334	2.4454	2.54484	1.22405e-05	0.0012323	-1.06549
TraesCS5D02G057300	0.311841	0.301232	0.056664	0.578507	1.0849	1.70683	1.57664	0.890041	1.1641	1.26714e-05	0.00127054	-1.10747
TraesCS4A02G086600	0.630282	0.46549	0.612009	1.07754	0.892277	0.875702	1.14314	1.73086	1.42884	1.29245e-05	0.00129419	-3.06205
TraesCS2D02G312000	0.302829	0.354223	0.474249	1.04555	0.755355	0.823279	0.877531	0.668693	0.704758	1.29673e-05	0.001295	-1.26337
TraesCS1B02G310300	0.089103	0.096253	0.079331	1.18192	1.13727	1.29682	0.206023	0.421482	0.177593	1.31972e-05	0.00131269	-1.06424
TraesCS1A02G435800	0.772644	0.766642	0.903251	2.08863	2.95714	2.44652	1.5231	1.31932	1.39222	1.32841e-05	0.00131958	-1.07613
TraesCS5A02G258100	3.80138	3.33639	4.48852	10.6131	11.0084	8.2324	7.10579	5.77757	5.88541	1.34224e-05	0.00132626	-1.56338
TraesCS1A02G388800	0.656554	0.813577	0.899523	1.9002	1.57679	2.07118	1.81403	1.08173	1.54831	1.34509e-05	0.00132732	-1.18809
TraesCS2B02G380600	1.59264	2.05233	0.878004	6.02966	6.13615	5.79132	3.2036	2.99139	2.58272	1.37348e-05	0.00135176	-11.2466
TraesCS7A02G246500	24.2176	27.7028	31.3868	84.5719	43.356	84.5541	79.4562	50.1868	37.5064	1.38627e-05	0.00136256	-1.71513
TraesCS6A02G330500	0	0	0	0.416649	0.24795	0.609391	0.068934	0.114983	0	1.42059e-05	0.00139263	-11.9335
TraesCS5B02G023000	2.01716	1.14046	1.70195	9.08682	7.46909	5.62483	3.09841	4.11696	2.51438	1.43535e-05	0.00140525	-2.53999
TraesCS7A02G523700	0	0	0	0.567553	0.68062	0.676138	0	0.064167	0.358453	1.4433e-05	0.00140934	-1.7252
TraesCS2D02G140600	0.050109	0.017001	0.033202	0.187185	0.308693	0.139158	0.071981	0.292785	0.166998	1.46002e-05	0.0014201	-4.53596
TraesCS4D02G103000	70.3609	41.9397	53.6848	182.792	294.147	308.221	83.3354	139.973	89.1159	1.46205e-05	0.00142022	-1.19474
TraesCS2A02G532000	0.496119	0.438159	0.092635	17.0906	17.6422	7.30725	0.77043	1.00802	3.82706	1.46622e-05	0.00142243	-1.06892
TraesCS4D02G080600	1.57188	1.74196	1.44676	5.20185	4.32587	3.99104	2.82588	2.21025	3.23944	1.4726e-05	0.00142676	-7.81571
TraesCS2A02G023400	1.48529	1.37505	1.69533	4.62528	3.89202	2.75961	2.08021	2.82508	2.93213	1.49022e-05	0.00143824	-1.07887
TraesCS2A02G111700	0.015035	0.003341	0.000803	0.699194	0.197371	6.99501	0.004302	0.670459	0.075776	1.5252e-05	0.0014682	-4.74773
TraesCS5D02G556500	0.245553	0.281998	0.320066	0.493711	0.529398	0.511387	0.522078	0.68409	0.840316	1.53279e-05	0.00147361	-1.04702
TraesCS6D02G160300	0	0	0.015602	0.243908	0.174582	0.041953	0.054729	0.210983	0.112186	1.55324e-05	0.00148711	-3.3982
TraesCS1A02G439900	0.999826	0.949273	1.03217	2.70462	2.48437	2.07278	1.76818	1.49389	1.79632	1.55479e-05	0.00148711	-2.85371
TraesCS7A02G543300	5.79083	0.919935	0.799958	38.4132	29.9127	48.8735	18.8496	9.7378	12.5831	1.57196e-05	0.00149968	-4.73519
TraesCS3A02G411700	0.107681	0.058161	0.060413	1.28439	0.220757	0.680776	0.553931	0.206543	0.324592	1.60907e-05	0.00151956	-1.26979
TraesCS7A02G091900	3.68086	1.0525	1.66378	74.2272	79.6698	160.209	2.4576	15.0816	9.11733	1.61827e-05	0.00152483	-1.62579
TraesCS4A02G266900	0.519297	0.384645	0.448253	1.57529	0.978667	1.09923	1.09028	0.682687	1.09484	1.61872e-05	0.00152483	-1.03306
TraesCS5B02G317600	0.647176	0.80337	0.803247	3.87636	3.34608	2.53637	1.43557	1.31395	1.40257	1.63059e-05	0.00153407	-1.16214
TraesCS4B02G023800	1.49019	1.16237	1.17625	2.18351	2.96481	2.58366	1.55523	3.61826	2.76479	1.64922e-05	0.00154965	-1.79944
TraesCS5B02G084800	0.40773	0.430998	0.264893	0.948652	0.558639	0.786799	1.11778	0.749678	0.778036	1.65169e-05	0.00155002	-1.8771
TraesCS6D02G060800	0.174566	0.084452	0.247431	0.852911	0.680588	0.427138	0.491777	0.46197	0.611354	1.68253e-05	0.00156715	-1.30523
TraesCS1D02G281800	9.39074	8.25365	8.79674	49.1132	53.9814	45.1937	18.8218	13.6631	13.4819	1.71529e-05	0.00159369	-1.84549
TraesCS7B02G460100	0.374426	0.396863	0.27107	0.946291	1.08328	1.04883	0.479425	0.920024	0.673994	1.7288e-05	0.00160424	-1.22378
TraesCS7A02G544700	2.51729	1.33143	1.49632	8.8605	10.2906	9.15292	2.27558	3.47946	4.35846	1.74217e-05	0.00161264	-1.17228
TraesCS3B02G373800	1.33387	1.36465	1.29553	4.43847	3.08099	4.10753	2.37247	2.68616	1.97122	1.75521e-05	0.00161869	-9.41614
TraesCS5A02G548000	0.272605	0.171622	0.333942	0.71241	0.435026	0.526291	0.505159	0.766877	0.56173	1.7533e-05	0.00161869	-3.12931
TraesCS3D02G314000	0	0	0	0.037302	0.044156	0.110897	0.025353	0.105902	0.086304	1.79931e-05	0.00165324	-4.78726
TraesCS4A02G397100	0.00618	0.081758	0.269455	1.08192	0.814884	0.323673	1.87976	1.09864	1.0556	1.84372e-05	0.00168989	-4.15296
TraesCS2D02G534200	0.110133	0.155039	0.187282	11.1772	9.62456	2.37632	0.071632	0.535523	1.20166	1.87435e-05	0.00171585	-1.06345
TraesCS3A02G116400	0.363553	0.097884	0.044598	5.63067	3.21432	5.83016	0.336171	2.37621	0.616757	1.9184e-05	0.00174975	-2.10127
TraesCS7A02G319000	26.2213	23.404	19.8312	58.2639	56.2231	69.0557	34.4639	35.3174	36.9942	1.92543e-05	0.00175402	-3.33981
TraesCSU02G060500	1.19891	0.403101	0.379274	2.52407	5.32979	4.17518	1.7416	1.99108	1.24118	1.97944e-05	0.00179442	-1.77658
TraesCS2B02G162300	0.024276	0.052449	0	0.270638	0.167475	0.386015	0.446107	0.160163	0.12324	1.98397e-05	0.00179442	-1.58534
TraesCS2D02G058900	0.334993	0.102839	0.477294	1.43036	0.967141	0.836563	1.02318	1.2809	0.732509	1.9909e-05	0.0017975	-3.20038
TraesCS4A02G321600	0.993251	1.2021	0.955007	3.62691	5.78407	3.8362	1.70354	1.99471	1.96167	1.99241e-05	0.0017975	-1.30138
TraesCS7A02G520600	0.354139	0.053902	0.047518	1.87425	2.46056	2.49752	0.446905	0.683499	0.412259	2.00133e-05	0.0018012	-3.2591
TraesCS4A02G031100	0.160492	0.131046	0.156004	0.329126	0.365207	0.398339	0.468512	0.420452	0.224433	2.05006e-05	0.0018362	-1.98347
TraesCS6B02G244800	0	0.076942	0.095997	1.107	0.59985	0.646602	0.361677	0.203619	0.392641	2.06554e-05	0.00184124	-4.06718
TraesCS4D02G301100	1.19802	1.43095	0.802214	3.27985	7.49907	8.67506	3.1149	2.76152	1.80641	2.07877e-05	0.00185082	-10.4847
TraesCS5D02G313700	0.042884	0.047213	0	0.642599	0.15628	0.826354	0.967926	0.228529	0.198851	2.09136e-05	0.00185981	-1.67178
TraesCS2B02G626700	0	0	0	0.258222	0.20307	0.258558	0	0.080189	0.059713	2.10651e-05	0.00187106	-2.19446
TraesCS7A02G543400	0.517219	0.357059	0.400643	2.0828	1.89331	1.7595	0.621394	0.62498	1.14203	2.1097e-05	0.00187167	-1.68643
TraesCS4D02G197900	0.269544	0.494597	0.22981	2.18144	2.91096	1.74424	0.843341	0.785707	0.633294	2.11446e-05	0.00187337	-2.06435
TraesCS7B02G146500	1.06343	2.22881	2.01658	6.53938	2.88299	6.1635	10.9611	4.47971	3.14726	2.12076e-05	0.0018748	-1.51214
TraesCS6D02G191800	0.189805	0.057686	0.052909	0.533933	0.304305	0.381854	0.380517	0.589443	0.32276	2.13685e-05	0.00188679	-1.16914
TraesCS3B02G203700	0.076045	0.104598	0.192125	0.270574	0.260619	0.350423	0.426072	0.360381	0.458442	2.15766e-05	0.0018962	-2.5668
TraesCS6D02G135800	0.236684	0.326685	0.226078	0.702021	0.468333	0.555886	0.602112	0.447714	0.774524	2.15691e-05	0.0018962	-1.26405
TraesCS7D02G204900	0.284382	0.322024	0.102592	2.12437	1.56387	2.79856	1.04832	0.425606	0.440791	2.15161e-05	0.0018962	-1.20086
TraesCS6A02G313800	6.98136	5.54302	4.99782	13.6785	19.9821	20.7394	10.0033	11.6046	8.15811	2.16636e-05	0.00189938	-2.32596
TraesCS7B02G144900	5.80304	7.12125	7.07606	22.8208	10.9784	20.3821	17.2556	11.028	9.48734	2.16389e-05	0.00189938	-1.5214
TraesCS7B02G455900	0.465705	0.461745	0.79522	3.20672	6.66182	3.40333	1.75141	0.901742	1.3499	2.19276e-05	0.00191802	-3.64746
TraesCS2A02G459100	0.247994	0.244755	0.344652	1.22601	1.06053	0.687851	0.737994	0.42558	0.669875	2.2131e-05	0.00193129	-1.33098
TraesCS7A02G527600	43.4181	6.79404	7.12352	401.761	391.118	405.92	78.2981	62.8232	97.0582	2.25054e-05	0.00195938	-3.23328
TraesCS3D02G221900	0.599455	0.582084	0.266484	1.70401	1.27493	0.805961	1.29053	1.11011	1.10016	2.27308e-05	0.00197211	-5.79606
TraesCS7A02G569700	1.71704	0.434898	0.516329	14.6009	14.7045	12.5407	2.81151	2.36286	3.16433	2.27228e-05	0.00197211	-1.18057
TraesCS7A02G561300	0	0	0.143647	4.45446	4.58157	4.05563	0.835474	0.75899	1.27683	2.30498e-05	0.00199747	-9.72088
TraesCS7D02G030700	0.626413	0.626421	0.669949	1.31729	1.47739	2.1426	1.48664	1.35692	0.935766	2.42006e-05	0.00208751	-2.56609
TraesCS7A02G534900	0	0	0	0.034453	0.201768	0.202346	0	0.039877	0.027878	2.44417e-05	0.00210345	-10.3958
TraesCS3A02G495300	0.331953	0.103201	0.377643	2.96771	2.64762	1.93678	0.915378	0.634209	0.525106	2.47449e-05	0.00212404	-10.7841
TraesCS2D02G433700	0	0	0	0.11244	0	0.159183	0.11863	0.259669	0.15842	2.47663e-05	0.00212404	-1.03314
TraesCS2B02G107100	0	0	0	0.371631	0.135329	0.171235	0.142228	0.051738	0.185869	2.48116e-05	0.00212549	-1.89494
TraesCS6A02G337100	69.1264	61.5374	53.8369	164.147	168.821	144.613	90.1144	86.8839	100.575	2.57451e-05	0.0021979	-1.06997
TraesCS2D02G060000	0.984194	0.305376	0.803416	3.48129	3.66419	3.586	1.64927	2.21228	0.974909	2.58713e-05	0.00220615	-4.48629
TraesCS3B02G021100	0.353338	0.239074	0.39242	0.654845	0.644234	0.695169	0.647449	0.809483	0.683902	2.60724e-05	0.00221265	-2.31537
TraesCS3D02G234300	0.0532224	0.0295844	0.0189275	1.29222	2.03879	0.88399	0.168526	0.114498	0.0623892	2.60956e-05	0.00221265	-2.10766
TraesCS2D02G504600	0.115849	0.088096	0.119713	0.909533	0.75566	0.642063	0.386554	0.200664	0.327425	2.62412e-05	0.00222247	-1.0556
TraesCS2A02G357500	1.93114	1.60117	1.77586	10.731	15.1536	10.2802	2.52583	4.30321	2.76174	2.64207e-05	0.00223261	-1.28599
TraesCS2A02G189100	2.22134	2.43471	2.2431	3.62943	2.85962	6.15317	5.67898	6.30232	4.05743	2.66004e-05	0.00224525	-2.40764
TraesCS7A02G009200	1.68382	1.42321	1.36669	4.76411	6.0366	2.92729	2.49354	2.81634	2.78038	2.68415e-05	0.00226305	-2.34714
TraesCS6A02G072300	0.150898	0.036496	0.146283	0.649407	0.855726	0.364184	0.25324	0.866861	0.551591	2.69203e-05	0.00226478	-3.2311
TraesCS3D02G403800	0.786006	0.572633	0.539225	6.51457	2.38618	6.21873	1.08425	1.96079	1.14865	2.71452e-05	0.00227836	-1.36106
TraesCS3A02G527700	0.326171	0.099495	0.135896	3.02554	3.42916	2.86613	0.183941	0.623624	0.417537	2.74857e-05	0.00230435	-4.64694
TraesCS4D02G364800	0.882581	1.06197	1.17343	2.87429	4.47792	3.0519	1.45678	2.14961	2.00803	2.79104e-05	0.00233211	-1.49019
TraesCS2A02G209700	0.026923	0	0	0.173001	0.17691	0.339097	0.27883	0.251211	0.129986	2.82056e-05	0.00234889	-2.34542
TraesCS2D02G226000	0.931433	0.925105	0.920182	3.98936	4.02567	2.54075	1.7201	1.48274	1.84244	2.82746e-05	0.00235202	-1.71071
TraesCS7D02G086700	0.0576826	0.15127	0.0971821	0.681503	0.78571	0.889356	0.236287	0.352054	0.166686	2.83419e-05	0.00235238	-1.8477
TraesCS2D02G066400	0.439099	0.165317	0.63031	1.17314	2.06443	1.34721	1.12018	1.69465	0.683466	2.87354e-05	0.00238239	-2.57299
TraesCS1D02G278100	0.37907	0.361312	0.263517	1.07433	1.20815	2.25411	1.34831	0.955181	0.386518	2.88579e-05	0.00238725	-2.2932
TraesCS6B02G396800	0.236791	0.168048	0.292141	2.37588	2.4506	2.07325	0.415395	0.65987	0.319635	2.93803e-05	0.00241818	-3.05341
TraesCS6A02G287300	0.677797	0.205674	0.586476	3.1949	1.14993	2.45177	5.16988	1.46759	0.975603	2.98005e-05	0.00244626	-2.54588
TraesCS5D02G551900	0.927861	0.816357	0.550528	7.84218	14.1257	9.47522	2.33255	3.07172	1.25316	3.01185e-05	0.00246695	-4.93345
TraesCS1B02G152000	1.01997	0.271715	0.310384	4.0196	4.74034	6.38581	1.07601	1.26465	1.22464	3.03832e-05	0.00248318	-1.42352
TraesCS7A02G239300	0.017629	0	0	0.334168	0.325629	0.254282	0.075843	0.033594	0.053877	3.05267e-05	0.00248969	-1.72744
TraesCS1A02G421700	0.301638	0.508683	0.308542	0.763205	1.09136	0.990486	1.11242	1.14647	0.89853	3.11859e-05	0.00253492	-1.16116
TraesCS2D02G067000	0.137707	0.08357	0.148236	0.444436	0.508394	0.452736	0.417668	0.485378	0.138592	3.1237e-05	0.00253631	-1.48726
TraesCS7A02G318400	1.0445	0.976114	0.940445	2.21567	1.05265	2.5957	2.16675	2.73378	2.47945	3.13557e-05	0.00253767	-1.95392
TraesCS3B02G395900	9.76876	8.8199	8.31395	27.1744	45.3167	33.3622	12.1943	16.8377	15.9605	3.17542e-05	0.00255608	-9.97966
TraesCS2D02G074300	1.68782	0.498142	1.83956	7.62412	6.79278	6.40726	4.00113	4.86908	1.49746	3.17463e-05	0.00255608	-1.01719
TraesCS5D02G133200	0	0	0	0.199196	0.166991	0.077775	0.049743	0	0.112094	3.28777e-05	0.00263516	-1.63134
TraesCS2B02G066100	1.23394	0.722626	1.13669	1.87292	2.60537	1.98121	1.47471	2.37995	2.20714	3.30948e-05	0.00264688	-2.28906
TraesCS2A02G215800	0.293839	0.216634	0.310962	0.377465	0.636968	0.709069	1.56746	0.967576	0.831098	3.32545e-05	0.0026568	-1.94872
TraesCS7A02G565900	1.97846	0.867823	0.762846	8.88568	9.95115	9.04101	3.61434	1.85524	1.93076	3.392e-05	0.00269981	-1.56438
TraesCS2D02G066800	0.412789	0.062678	0.436202	1.22321	1.57457	1.31034	0.810529	1.40378	0.716229	3.46238e-05	0.00274857	-1.0147
TraesCS3D02G298600	2.63583	1.5681	1.1988	4.70276	7.23478	8.93882	4.66087	3.89169	2.5283	3.49418e-05	0.00276792	-4.02191
TraesCS2A02G514400	5.63603	6.60832	6.63165	16.8407	15.3019	16.21	9.85303	8.91401	9.15769	3.49362e-05	0.00276792	-1.10828
TraesCS1D02G439500	0	0.029338	0	0.119701	0.234355	0.258022	0.114624	0.163487	0.062994	3.57538e-05	0.00281731	-3.41959
TraesCS6D02G293200	7.28	6.20094	4.6824	14.0613	18.1832	16.9957	8.9793	11.0701	9.02673	3.59924e-05	0.00282716	-3.25132
TraesCS2B02G513900	0.836298	0.132111	0.138535	9.97687	5.61245	3.10243	0.351654	1.58122	3.06478	3.61173e-05	0.00283102	-5.19889
TraesCS2B02G561500	0.617675	0.151634	0.219067	5.27571	5.87896	4.24642	0.247559	1.27368	1.901	3.658e-05	0.00286428	-3.4966
TraesCS7A02G092800	0	0	0.093257	0.497723	1.44883	2.33559	0.041175	1.8605	0.666847	3.6706e-05	0.00287114	-1.51903
TraesCS3B02G270800	0.232517	0.108739	0.076451	2.27999	3.31594	3.01224	0.296144	0.331746	0.193341	3.70238e-05	0.00288693	-1.53905
TraesCS3A02G432900	0.802971	1.38457	1.27146	2.68684	4.25476	3.99101	4.26169	3.10572	1.52685	3.72823e-05	0.00290405	-1.66967
TraesCS6D02G369300	1.91927	1.92219	1.46345	8.80832	6.6693	6.02223	3.41355	2.70093	3.21811	3.73537e-05	0.00290567	-9.97364
TraesCS4B02G184800	0.831658	0.876379	0.570151	2.29497	1.32902	2.62622	4.69044	1.33291	2.22218	3.78074e-05	0.00292968	-1.59041
TraesCS5D02G169000	0	0	0	0.056313	0.106806	0.031876	0.088961	0.234919	0.084399	3.79087e-05	0.00293145	-1.29732
TraesCS2A02G137000	1.74264	1.90106	2.22224	7.39551	9.97772	8.24191	3.09932	3.57569	3.03863	3.80613e-05	0.0029402	-4.03589
TraesCS3B02G345800	0.388585	0.401745	0.208723	0.937679	1.00885	0.852125	0.506658	0.758999	0.846475	3.87887e-05	0.00298188	-1.44415
TraesCS2A02G115400	0.029083	0	0	0.337212	0.178161	0.10614	0.08704	0.133576	0.111969	3.88746e-05	0.00298451	-1.37022
TraesCS7B02G032100	1.45942	1.33875	0.83903	4.61328	4.98547	3.64635	2.11852	1.84237	2.58784	3.97548e-05	0.00303029	-3.64536
TraesCS6B02G356800	1.63667	2.15347	1.87763	8.59546	4.95348	6.26684	3.16769	3.21958	3.10046	3.99928e-05	0.00304235	-2.98148
TraesCS4A02G392300	2.1856	0.599658	0.831872	22.8644	22.1948	30.6555	1.20135	7.77929	5.82712	4.04641e-05	0.0030687	-10.9072
TraesCS7A02G550700	1.79511	0.926169	0.540891	14.6998	12.9406	14.4074	2.60011	2.47727	4.40395	4.04549e-05	0.0030687	-1.44396
TraesCS5A02G423500	0	0	0	0.145586	0.428704	0.105816	0.376293	0	0.095875	4.0553e-05	0.00307232	-3.824
TraesCS1B02G027000	0.681619	0.352601	0.439644	1.12983	1.98018	2.06068	1.03877	1.00531	0.805019	4.111e-05	0.00310822	-3.51517
TraesCS4A02G118200	0.192605	0	0.237153	5.07392	1.39526	3.9099	0.687889	0.68961	0.416247	4.1726e-05	0.0031516	-1.77594
TraesCS7A02G564300	0.538516	0.064513	0.04094	4.16269	3.14889	3.71255	1.70113	0.928006	1.07212	4.24142e-05	0.00319068	-2.18121
TraesCS6D02G087500	6.27972	5.90655	5.69753	39.0102	23.8759	23.8436	13.0899	13.3888	9.28198	4.24056e-05	0.00319068	-1.95009
TraesCS4A02G258900	0.053048	0.061969	0.093122	0.364596	0.356725	0.405296	0.425972	0.231686	0.103683	4.28805e-05	0.00321604	-1.74103
TraesCS2D02G075800	1.24228	0.185878	1.02761	3.91279	4.8137	3.47176	2.38471	2.79355	1.60164	4.33839e-05	0.00324402	-4.69218
TraesCS7B02G096400	0.103548	0.216221	0.176501	0.801789	0.791714	0.646374	0.374667	0.427667	0.275594	4.37455e-05	0.00326453	-2.10021
TraesCS7A02G569500	0.410684	0	0.099991	8.26516	5.40783	8.01941	1.771	1.08606	1.85408	4.3928e-05	0.00327487	-6.26873
TraesCS6A02G096400	4.9808	4.21647	4.53118	40.1155	27.3847	20.9795	12.5855	10.0504	6.61151	4.4792e-05	0.003326	-2.81524
TraesCS2D02G533200	0	0	0.084196	7.55379	1.79411	2.65109	0.332854	0.178846	0.47293	4.54574e-05	0.00336872	-1.1043
TraesCS1B02G243200	4.3678	3.89248	3.62131	33.6222	20.3491	78.4934	15.4295	10.1618	9.1976	4.56256e-05	0.00337783	-1.07673
TraesCS5D02G404500	4.36791	4.02336	5.03102	12.3852	13.5594	11.5704	6.70471	6.77474	6.71983	4.57334e-05	0.00338246	-1.95558
TraesCS2D02G549200	8.85461	7.80604	9.19078	31.0508	18.2045	16.5474	13.6911	12.0757	17.4847	4.64631e-05	0.00342625	-1.00069
TraesCS7A02G517200	2.36046	1.41822	1.39263	10.2692	11.0912	10.0123	2.70234	2.56606	3.47499	4.69916e-05	0.00344821	-2.805
TraesCS2A02G208100	1.33055	1.64321	1.57166	3.07136	3.19813	4.11361	2.5886	3.06059	2.15805	4.72509e-05	0.00346043	-2.19788
TraesCS5A02G535400	0.605338	0.630294	0.706769	3.71801	8.42978	10.8411	1.65521	1.79848	0.706752	4.75325e-05	0.00346816	-9.35363
TraesCS6D02G302300	0.25856	0.140824	0.25863	0.976303	2.26827	1.12187	0.502357	0.722126	0.447084	4.76461e-05	0.00347236	-3.24323
TraesCS3B02G309900	0	0	0	0.105896	0.017942	0.130833	0.014223	0.035646	0.087991	4.82553e-05	0.00351332	-4.38059
TraesCS2D02G063000	5.94746	1.54066	6.51696	80.8981	53.8963	82.0333	17.9709	23.1746	7.25888	4.83331e-05	0.00351556	-4.72592
TraesCSU02G253900	0.021435	0.017001	0.007583	0.265836	0.571468	0.738276	0.167098	0.158489	0.015979	4.84401e-05	0.00351741	-4.01217
TraesCS3A02G390200	0.018217	0	0	0.105805	0.468455	0.125248	0.106438	0.051033	0.107183	4.8763e-05	0.00353307	-1.48751
TraesCS5B02G501500	0.045252	0	0.041588	0.843127	0.81527	0.760298	0.198518	0.150368	0.034842	4.92202e-05	0.00355156	-9.10997
TraesCS3B02G452100	0.54596	0.605784	0.535511	1.77698	2.50991	2.11034	1.0917	1.19798	0.775375	4.92559e-05	0.00355156	-3.86763
TraesCS3A02G042600	0	0	0	0.0384358	0.0584776	0.016767	0.0387177	0.0867461	0.0923871	4.9534e-05	0.00356817	-10.819
TraesCS3B02G596900	0.045169	0	0.032202	0.269483	0.601435	0.912403	0.065355	0.347884	0.062256	4.95879e-05	0.00356861	-1.65811
TraesCS7A02G529500	0	0	0	0.212835	0.380981	0.235334	0	0.198513	0.056267	4.98591e-05	0.00358467	-2.37752
TraesCS3A02G218000	0.400029	0.227388	0.386208	1.50585	1.86059	1.09978	0.564995	0.80195	0.564888	5.04694e-05	0.00361878	-1.08294
TraesCS4D02G222500	0.031187	0.055129	0.012336	0.196304	0.292026	0.182242	0.094025	0.163197	0.097479	5.06845e-05	0.00363004	-4.63294
TraesCS6A02G120200	1.5967	1.03129	1.0374	3.09692	3.79982	2.55653	1.79687	2.32279	1.95625	5.09495e-05	0.00364204	-1.51089
TraesCS2B02G561600	0.124821	0.114467	0	3.78915	0.277101	5.53542	1.21855	0.633226	0.420766	5.12604e-05	0.00366075	-3.96416
TraesCS3D02G381800	1.43081	1.3456	1.41499	5.63337	2.141	6.75323	4.28378	2.97394	2.10439	5.21372e-05	0.00371273	-1.02463
TraesCS1B02G152100	3.60977	0.644914	0.409308	44.9468	41.7621	40.878	6.21763	4.83324	6.94843	5.24679e-05	0.00373272	-1.16988
TraesCS2B02G520900	0.244045	0.287809	0.301825	0.49471	0.774826	0.661912	0.494658	0.465503	0.500515	5.25938e-05	0.00373811	-10.3839
TraesCS5A02G265100	0.506955	0.27828	0.282645	0.687718	0.869057	0.668209	0.603272	1.19462	0.782427	5.28327e-05	0.00374441	-9.18961
TraesCS3A02G481000	0	0	0	0.278667	0.100566	0.299368	0	0.08152	0.041609	5.29847e-05	0.00374807	-2.81257
TraesCS1A02G028400	0	0	0	0.116031	0.098149	0.055747	0.021237	0.059183	0	5.31357e-05	0.00375519	-12.145
TraesCS2B02G476400	0.375061	0.059956	0.073472	2.42651	1.29249	0.841879	1.49298	0.497654	0.593116	5.35563e-05	0.00377777	-3.35237
TraesCS7A02G556200	0	0	0	1.06811	0.731114	0.637895	0.043803	0.236523	0	5.38299e-05	0.00378991	-5.04465
TraesCS2D02G109800	0.048668	0.092638	0.099143	1.1726	0.442146	2.50832	0.489812	0.230793	0.067878	5.53656e-05	0.00387611	-3.99512
TraesCS7D02G437900	0.069659	0	0	2.7629	0.28974	1.03984	0.24179	0.089116	0.174915	5.57945e-05	0.00390248	-4.15187
TraesCS2A02G532200	2.17252	2.40497	0.936481	68.3182	57.3784	34.4562	2.95047	4.89161	7.8567	5.60587e-05	0.00390633	-8.20841
TraesCS3B02G106900	0.058927	0	0.028392	1.69362	0.353908	0.57672	0.066376	0.237491	0.176274	5.61955e-05	0.00391221	-2.78691
TraesCS2A02G531600	0	0.013239	0	2.52074	3.91027	0.812371	0	0.339588	0.248864	5.62949e-05	0.00391548	-5.35785
TraesCS1D02G230900	4.38505	2.84125	3.01097	26.2705	12.5949	69.5334	13.3511	10.76	8.7956	5.68442e-05	0.00394268	-1.77029
TraesCS7D02G088800	0.366961	0.079533	0.041783	6.59707	9.97118	21.1721	0.106239	1.61246	0.58782	5.69772e-05	0.00394823	-3.70827
TraesCS7A02G557800	2.37275	0.971359	1.52696	8.80589	8.7763	7.10229	2.44365	2.70371	3.4009	5.74267e-05	0.00396467	-2.21109
TraesCS3D02G033900	0	0.359823	0.446272	6.19517	8.44757	2.70356	1.87381	0.983278	0.869107	5.76291e-05	0.00397497	-2.72342
TraesCS4D02G264200	0.020093	0.034869	0.045091	0.10522	0.198354	0.141171	0.231289	0.171107	0.079402	5.79503e-05	0.00398976	-4.96842
TraesCS6D02G042100	0.079505	0.051698	0	0.382604	0.216105	0.192183	0.293827	0.384199	0.264109	5.85317e-05	0.00402608	-1.1184
TraesCS7D02G516400	0	0	0.014922	0.311029	0.139659	0.186599	0.19729	0.022489	0.077262	5.88215e-05	0.00403857	-6.55105
TraesCS7D02G224200	2.71312	2.20952	2.28385	5.42805	8.18668	4.84261	5.88723	3.64616	3.30063	5.97799e-05	0.00408865	-1.64564
TraesCS6B02G442700	0	0	0.014668	1.00862	0.790424	0.793325	0.030174	0.128282	0	6.07688e-05	0.00414181	-3.60559
TraesCS7A02G538600	1.45684	1.07021	1.30448	5.39974	5.99946	6.154	1.61192	2.04902	2.76254	6.18887e-05	0.00421046	-2.15859
TraesCS4A02G398800	0.046734	0	0	0.224976	0.190725	0.23899	0.233109	0.107617	0.142347	6.31269e-05	0.0042795	-3.26774
TraesCS5D02G031600	1.75632	1.2092	1.30069	11.1642	12.0066	6.75568	1.52643	4.34077	2.30173	6.38844e-05	0.00432466	-1.2408
TraesCS3D02G118300	0.583772	0.613197	0.295657	10.9768	3.87569	9.11579	0.853153	2.75605	1.17464	6.45435e-05	0.00436326	-1.23939
TraesCS4B02G283600	0.177442	0.215157	0.159703	0.376671	0.549091	0.299984	0.495918	0.483242	0.4056	6.47118e-05	0.00437068	-3.64034
TraesCS2D02G084700	0.182823	0.098674	0.121116	0.346629	0.328874	0.376087	0.390521	0.226212	0.232807	6.5325e-05	0.00440413	-4.51847
TraesCS1B02G152300	1.60034	0.237428	0.301723	15.8095	15.4427	14.376	2.59794	1.93378	3.19707	6.55421e-05	0.00441478	-3.53448
TraesCS4A02G392000	0.861698	0.307415	0.649471	19.6156	20.3563	38.5428	0.670709	1.72547	2.44959	6.62022e-05	0.00445523	-1.39791
TraesCS4B02G331900	0.216195	0	0.10901	0.962001	3.61354	1.20697	0.691424	0.746124	0.316493	6.63225e-05	0.0044593	-3.78324
TraesCS7B02G080300	5.0105	3.27677	3.31504	10.6334	16.0978	14.7995	7.80764	6.58846	5.22198	6.73766e-05	0.00452204	-1.03773
TraesCS3B02G135500	0.263981	0.40278	0.337497	12.1838	5.68039	6.89542	0.39317	1.57945	0.920831	6.84668e-05	0.00457466	-1.24621
TraesCS6A02G244100	1.89234	2.21582	1.40993	3.32997	4.6724	5.48463	2.9109	2.98233	3.27696	6.87846e-05	0.00458769	-5.58721
TraesCS3D02G057500	0.529684	0.60841	0.457762	1.96773	1.50028	1.13317	1.33861	0.857963	0.773548	6.94051e-05	0.004615	-3.4742
TraesCS1A02G423800	0.261683	0.117571	0.203421	11.9309	23.3547	19.8236	0.399999	0.187455	0.327428	6.95175e-05	0.00461596	-8.89564
TraesCS6D02G275500	2.1276	0.469235	0.916075	20.4492	11.064	34.8254	4.73854	4.51665	2.48532	7.0351e-05	0.00465888	-1.62591
TraesCS3A02G266800	0	0	0	0.050352	0.017043	0.08214	0.039362	0.0640898	0.0327754	7.14467e-05	0.00470852	-3.69312
TraesCS5D02G218100	0.394178	0.404151	0.336974	1.61021	1.95119	1.08972	0.473858	0.907885	0.975039	7.14787e-05	0.00470852	-1.32431
TraesCS7A02G091800	1.41766	1.10397	1.30787	30.5834	24.6815	33.0629	1.24707	5.98934	3.49888	7.3035e-05	0.00479834	-1.07493
TraesCS5D02G437700	1.67625	1.66598	1.36352	5.92732	4.88909	5.3435	2.61939	2.34234	2.44605	7.37912e-05	0.00484376	-3.86441
TraesCS5A02G505300	20.4064	16.4645	21.9436	44.1907	49.9282	60.8939	40.085	29.898	22.8032	7.39561e-05	0.00484607	-1.23127
TraesCS5A02G503800	2.57648	0.468841	0.970186	22.7145	36.9642	44.7715	5.01105	5.00654	2.50179	7.48236e-05	0.00489862	-1.54024
TraesCS6B02G276700	8.31187	7.56826	5.46091	19.5818	26.444	20.572	9.75495	10.7719	13.0816	7.52997e-05	0.00490948	-9.72537
TraesCS4B02G304500	1.19048	0.813625	0.805969	3.15802	3.75944	4.43311	1.4071	1.93475	1.65341	7.52393e-05	0.00490948	-1.85961
TraesCS2D02G275000	0	0	0	0.018598	0.127756	0.270671	0.01514	0.056917	0.018821	7.53182e-05	0.00490948	-1.03919
TraesCS2D02G067400	0.105697	0.042197	0.212413	0.497411	0.543845	0.532329	0.311808	0.504703	0.225088	7.54028e-05	0.00491072	-1.47752
TraesCS3B02G183800	4.1199	5.49581	5.68777	11.6016	14.2954	12.8694	5.87801	8.48049	9.77451	7.59277e-05	0.00492771	-2.92178
TraesCS6A02G071900	0.132363	0.124561	0.205955	0.609398	0.310963	0.335124	0.501596	0.532414	0.288452	7.58736e-05	0.00492771	-1.19423
TraesCS3D02G519400	0.099705	0	0.066895	0.634901	0.485096	0.449777	0.329946	0.146293	0.478907	7.67804e-05	0.00497873	-1.60485
TraesCS7A02G455800	0.13653	0.28237	0.299751	0.650481	0.475562	0.567256	0.65769	0.536431	0.401456	7.72019e-05	0.00498994	-11.5123
TraesCS5D02G396300	0.642452	0.453354	0.529823	2.33245	3.02066	1.77497	0.800695	0.912839	1.04752	7.71131e-05	0.00498994	-1.8843
TraesCS3D02G069400	0	0	0	0.149168	0.404974	0.429065	0.381143	0	0.388279	7.76061e-05	0.00499757	-8.89427
TraesCS2D02G059800	2.31384	0.986494	3.19583	12.9714	9.29385	11.8678	4.80026	6.67389	2.35715	7.75533e-05	0.00499757	-1.53738
TraesCS5B02G572600	0	0	0	0.12308	0.073157	0.047527	0	0.016721	0.025007	7.80606e-05	0.00501818	-2.45594
TraesCS5A02G512800	0.164197	0.080625	0.129456	0.307536	0.51005	0.262685	0.523236	0.244432	0.324875	7.80472e-05	0.00501818	-1.67241
TraesCS3B02G153600	0.172877	0.024111	0.125397	0.939491	0.987783	0.373707	0.349887	0.601419	0.285385	7.8573e-05	0.00503812	-3.44736
TraesCS5A02G234300	2.2849	1.59932	1.25309	5.86827	8.67227	9.28466	2.98998	3.3071	2.62766	8.08217e-05	0.00516016	-11.3958
TraesCS7A02G551300	0.114997	0	0.06622	1.26977	0.812156	0.82658	0.464669	0.084587	0.495784	8.13793e-05	0.00517364	-2.66303
TraesCS6D02G211200	0	0	0	0.55835	0.70591	0.280648	0.054729	0	0.017009	8.13519e-05	0.00517364	-1.30681
TraesCS2B02G333600	0.070411	0.031763	0.078422	0.79739	0.66716	0.32207	0.285852	0.095773	0.119414	8.19538e-05	0.0052018	-1.87983
TraesCS7A02G051600	2.13907	3.02866	3.67785	10.1917	8.85046	9.79451	4.81733	6.01039	4.10252	8.22655e-05	0.00521667	-1.10915
TraesCS1B02G157000	2.65507	2.11917	1.52107	14.0793	12.6016	9.11863	4.11306	3.23072	3.19391	8.26988e-05	0.00523526	-10.6221
TraesCS4A02G466000	0.259785	0.22595	0.292561	0.418095	0.660175	0.55948	0.333063	0.696096	0.690942	8.34243e-05	0.00526779	-2.32156
TraesCS6D02G264000	0	0	0	0.336927	0.406816	0.136612	0.049416	0.015843	0	8.33558e-05	0.00526779	-1.02523
TraesCS2D02G064500	27.8937	9.59062	32.19	172.504	166.26	170.506	71.9549	80.3418	35.0003	8.35919e-05	0.00527391	-1.33402
TraesCS6D02G230100	3.95695	3.24236	2.67826	6.49262	9.44227	8.92427	4.55086	4.64982	6.14759	8.3866e-05	0.00528674	-1.27065
TraesCS3D02G188200	0.583605	0.240069	0.409986	1.3237	1.32407	1.20497	0.587132	0.963616	0.816709	8.5683e-05	0.00537859	-1.00777
TraesCS2B02G085000	0.412643	0.296271	0.310554	0.74042	1.06356	1.08663	0.408868	0.989824	0.630035	8.61849e-05	0.00539649	-1.74031
TraesCS3D02G478600	10.7852	11.535	13.6097	35.829	29.3063	25.8414	20.7157	15.5928	17.2099	8.64801e-05	0.00541044	-1.26953
TraesCS7D02G230900	0.183435	0.170393	0.187539	0.887768	0.999137	0.63801	0.367149	0.315908	0.409518	8.6778e-05	0.00542453	-1.60885
TraesCS6A02G051500	1.00916	1.0818	1.77019	3.81799	3.37689	4.73103	2.80974	1.94547	1.9361	8.74734e-05	0.0054521	-2.71444
TraesCS3B02G102600	1.00894	0.468988	0.410739	2.70931	2.77555	1.91123	1.83039	1.33963	0.955115	8.7511e-05	0.0054521	-1.54624
TraesCSU02G069300	0.322172	0.041459	0.06658	1.08138	1.70619	1.30218	0.317019	0.641597	0.598906	8.74124e-05	0.0054521	-1.34821
TraesCS7A02G516600	1.97901	1.44721	1.41274	6.39391	6.80994	7.2934	2.52868	2.74221	2.49665	8.762e-05	0.00545434	-3.12184
TraesCS5B02G042400	0.514203	0.339912	0.452743	1.39736	1.73399	1.07828	0.876973	0.690021	0.877784	8.82452e-05	0.00547502	-1.67863
TraesCS3B02G199600	0	0.062033	0.025811	0.249978	0.230456	0.324925	0.27038	0.259145	0.194475	8.82124e-05	0.00547502	-1.15841
TraesCS6B02G116700	2.47729	1.75441	1.7207	12.5326	5.11157	9.71074	3.17267	4.17579	3.4067	8.84217e-05	0.00548141	-4.29139
TraesCS6B02G193400	0.195542	0.243582	0.24932	0.548897	0.519781	0.499923	0.712375	0.273724	0.518661	8.93298e-05	0.00552853	-3.37812
TraesCS2D02G533500	0.473138	0.093621	0.078173	12.9805	8.48396	2.18887	0.450205	0.425444	0.727986	8.97475e-05	0.00554979	-1.63383
TraesCS1B02G209200	1.34752	0.28406	0.923339	9.38443	10.2475	24.8894	2.4757	4.41977	1.71109	9.03139e-05	0.00557558	-1.05722
TraesCS3B02G324500	0.217412	0.0956023	0.0663386	0.391504	0.502322	0.495789	0.232934	0.437594	0.29439	9.18714e-05	0.00565304	-3.48773
TraesCS3D02G054300	0.407749	0.402151	0.552499	1.03409	0.971543	0.995828	0.772364	1.26722	0.62903	9.3043e-05	0.00572042	-1.07232
TraesCS7A02G534300	0.731469	0.187045	0.282625	8.50488	8.23275	7.14514	1.50216	0.368885	1.19472	9.3339e-05	0.0057339	-2.90715
TraesCS1A02G406200	1.2668	1.33967	0.556801	2.33852	2.47006	2.48222	2.31726	2.19613	1.49934	9.35341e-05	0.00573793	-2.01507
TraesCS7D02G088100	12.6776	4.05709	5.96704	88.0774	72.7085	116.782	13.4854	32.1029	17.4298	9.35582e-05	0.00573793	-1.75403
TraesCS2D02G454600	1.55389	0.702828	1.37875	11.4697	4.48102	4.00564	2.63907	3.20574	3.58804	9.44192e-05	0.00577651	-3.8626
TraesCS7A02G553100	3.31355	1.82779	2.36613	12.2448	13.0818	13.5007	3.39013	4.05887	4.36903	9.44017e-05	0.00577651	-2.67049
TraesCS4A02G107100	0.946881	0.44824	0.468804	9.48713	16.4676	23.0297	2.47544	2.03145	0.73567	9.42791e-05	0.00577651	-2.57593
TraesCS4D02G352000	0	0.232014	0.338883	1.67291	1.26408	0.849469	1.18306	1.21402	1.08563	9.45102e-05	0.00577734	-1.45242
TraesCS2B02G308500	0.179813	0.051016	0.05954	0.424479	0.602375	1.45083	0.274131	0.473452	0.237415	9.47547e-05	0.00578637	-4.53085
TraesCS6B02G125800	0.384403	0.161113	0.180886	0.584296	0.493366	0.95709	0.554136	0.831639	0.555304	9.64596e-05	0.0058677	-9.95474
TraesCS7D02G087600	4.17166	1.44323	1.4171	79.5944	70.3598	151.004	1.11008	14.783	8.25925	9.80505e-05	0.00594511	-1.56176
TraesCS6A02G196000	0	0	0	0.083258	0.072433	0.217846	0.10847	0.113417	0	9.88581e-05	0.00597952	-1.56272
TraesCS2A02G392100	1.54509	1.61304	1.69118	8.51646	5.6375	6.35823	3.02443	2.49613	2.59887	0.000100515	0.00606008	-1.52217
TraesCS4B02G106300	50.3281	36.5174	43.4201	135.42	211.213	215.43	54.2753	89.9552	63.3426	0.000102072	0.00612185	-8.843
TraesCS4D02G012500	39.9149	25.3297	25.9745	129.062	123.515	130.56	49.1367	51.105	40.6254	0.000102089	0.00612185	-1.08517
TraesCS6D02G042200	0	0	0	0.054277	0.012241	0.034165	0.042272	0.096319	0.03625	0.000102784	0.00615222	-2.67891
TraesCS2A02G548200	1.42531	0.768521	1.43645	3.31839	2.53003	2.6044	1.52226	2.27397	3.15516	0.00010302	0.00616138	-3.37255
TraesCS7D02G488000	0.082695	0	0.055725	0.383896	0.370666	0.222052	0.207438	0.34848	0.240273	0.000103431	0.00617611	-1.35338
TraesCS7A02G549500	3.06962	0.431707	0.580548	23.8324	24.2872	23.4136	4.95654	3.22684	4.83647	0.000103929	0.00619097	-1.13589
TraesCS7A02G449100	0.233654	0.24494	0.145664	0.346791	0.630556	0.595678	0.353388	0.736215	0.527455	0.000104091	0.0061957	-1.04726
TraesCS5A02G068000	0.102056	0.200603	0.122578	0.320295	0.363152	0.344597	0.313073	0.26591	0.26192	0.000104259	0.00619583	-1.92602
TraesCS3D02G034000	1.9314	1.14502	1.35271	2.56521	2.4281	4.0139	4.08447	2.99657	2.2182	0.000104639	0.00621345	-2.37412
TraesCS7B02G191300	0.16456	0.195302	0.083198	0.237156	0.651266	0.436879	1.0989	0.372409	0.570685	0.000105475	0.00625816	-4.70231
TraesCS2A02G396400	0.111978	0.040915	0.036375	0.467971	0.215807	0.634109	0.275398	0.134439	0.234683	0.000106502	0.00630632	-2.40399
TraesCS2B02G561000	0.197015	0.064229	0	5.69437	4.66035	2.24055	0.313991	0.304257	0.388805	0.000106541	0.00630632	-1.21353
TraesCS4B02G261100	0.992383	0.557773	1.09761	8.44204	6.77237	8.54054	1.46327	1.49328	1.31592	0.000106768	0.00631478	-1.19691
TraesCS2A02G523300	1.71672	1.90729	1.22292	4.99594	3.69364	6.01038	2.73398	2.18624	2.86023	0.000108498	0.00639909	-3.15218
TraesCS4A02G110900	57.0764	44.6137	50.3397	118.579	154.014	192.33	87.2522	82.466	62.4121	0.000108536	0.00639909	-2.78416
TraesCS7A02G550500	2.13884	0.460232	0.339572	14.7887	14.0092	14.0215	3.64359	1.9955	3.79068	0.000108458	0.00639909	-1.5364
TraesCS7A02G519600	2.44999	0.883104	1.14213	18.312	16.4065	16.1198	3.43953	3.16637	4.20957	0.000108789	0.00640894	-2.86078
TraesCS2D02G063200	6.25114	2.37673	8.0371	19.9582	21.3551	20.9079	11.6679	16.3312	6.45987	0.00011139	0.00654288	-5.78793
TraesCS7A02G552400	122.805	33.9039	31.0315	735.498	765.095	726.484	187.128	130.2	183.121	0.000111413	0.00654288	-3.01637
TraesCS2A02G271700	0.168332	0.095851	0.079173	20.925	10.0741	6.53267	0.212736	0.128867	0.068235	0.00011128	0.00654288	-1.65863
TraesCS7A02G567600	0.045627	0.091815	0.115414	0.979528	0.78434	1.26713	0.245285	0.331718	0.483872	0.000111151	0.00654288	-1.55775
TraesCS4D02G303900	0.546276	0.36294	0.108976	1.03954	1.59699	1.05572	0.862145	1.01253	0.862284	0.000111866	0.0065592	-1.91104
TraesCS5D02G472000	0.705345	0.411172	0.542205	1.56437	1.15148	2.83819	1.5151	2.06284	0.634389	0.000112305	0.00657457	-1.81531
TraesCS3A02G397700	0.090976	0.123804	0.136677	0.98722	0.309278	0.315167	0.472861	0.261601	0.297388	0.000112652	0.00658977	-1.36268
TraesCS5D02G522900	0.165219	0.108359	0.411159	0.972596	1.14385	1.0483	0.710194	0.541958	0.402764	0.000113725	0.00663694	-9.57084
TraesCS6D02G087400	2.05365	1.91151	1.5919	7.46053	5.04132	6.11256	3.88637	3.69077	2.38975	0.000114549	0.00667457	-3.30576
TraesCS2A02G196400	0	0	0	0.047746	0.262115	0.06575	0.008249	0.032051	0.040399	0.000115798	0.00672638	-4.99776
TraesCS5B02G417200	0.326833	0.235129	0.273472	5.01718	5.62819	4.01183	0.582865	0.513595	0.768789	0.000116549	0.00675354	-3.87801
TraesCS4B02G348400	0.009374	0.018986	0.00828	0.765291	0.826028	0.692089	0.021532	0.011992	0.024388	0.000117061	0.00677339	-2.97755
TraesCS5A02G478500	0.514673	0.128046	0.325165	5.20979	9.30918	11.0796	1.67302	0.499192	0.690146	0.00011742	0.00678889	-4.35071
TraesCS7A02G533400	0.439521	0.083208	0.080043	3.18782	1.70846	3.17035	0.498341	0.463889	0.466592	0.000118158	0.00682101	-3.94421
TraesCS2B02G370600	0	0	0.0779162	0.94865	1.24713	0.551285	0.204626	0.0882695	0.139496	0.000118927	0.00684954	-1.2744
TraesCS4B02G197300	0.264259	0	0.399582	1.9692	6.60698	8.79263	1.45436	1.44501	0.168882	0.000118868	0.00684954	-1.19666
TraesCS5D02G094500	11.0176	5.18966	3.66499	13.4798	11.8556	15.331	12.5293	23.5408	19.4053	0.000121436	0.00696186	-1.57884
TraesCS7A02G131500	0.38647	0.528492	0.322254	1.21819	1.32724	0.851888	0.725657	0.836559	0.712074	0.000122483	0.00701112	-3.60208
TraesCS2B02G367200	1.93517	3.02434	2.54967	10.9383	11.05	10.1951	6.03642	3.25483	3.3897	0.000124045	0.0070842	-2.83254
TraesCS4A02G136800	0.235716	0	0	1.18841	0.774331	1.03316	1.16381	1.08205	0.482932	0.000124261	0.00709114	-1.57138
TraesCS2A02G023500	0.070333	0.011898	0.052923	0.464426	0.516222	0.58584	0.149144	0.146536	0.063304	0.000125494	0.0071234	-9.99533
TraesCSU02G075200	6.54307	6.81231	8.16743	44.1249	29.2083	19.6769	11.5262	11.9651	11.4253	0.000127306	0.00720431	-9.68861
TraesCS3A02G328600	0	0	0	0.171262	0.149926	0.154338	0	0.045873	0.091016	0.000127212	0.00720431	-4.29957
TraesCS7A02G146400	0	0	0	0.075635	0.156607	0.04544	0.12765	0	0.089793	0.000127672	0.00721413	-3.5227
TraesCS2A02G531800	0.63692	0.966549	0.52979	36.436	30.2714	10.5352	0.870993	1.00855	4.89604	0.000129403	0.00729542	-1.13805
TraesCS1B02G152200	1.19212	0.080515	0.0891962	8.53341	8.16555	7.59137	1.61406	2.14098	3.25795	0.000130729	0.00735351	-4.1523
TraesCS6D02G306000	2.15953	2.28881	2.02659	7.34514	4.90128	6.49759	3.45207	2.7852	3.51914	0.000131656	0.00740007	-1.9038
TraesCS5A02G129500	0.097736	0.028681	0.045502	2.53228	0.99148	2.37992	0.061122	0.087809	0.06133	0.000132108	0.00741531	-3.04596
TraesCS4A02G106900	0.547558	0.361243	0.363115	2.66352	2.84095	1.70171	0.650013	0.901844	0.760945	0.000132126	0.00741531	-1.14803
TraesCS4A02G430100	1.23058	0.600043	0.585324	10.1263	15.0995	8.58645	1.26539	1.83874	2.98987	0.000132414	0.00742037	-1.63779
TraesCS3A02G432500	2.15761	1.63704	2.12566	7.55381	4.01649	4.37924	4.18193	2.73323	3.37528	0.00013766	0.00765365	-1.75143
TraesCS2D02G068400	1.65548	0.545674	1.32151	4.20976	4.14807	5.75485	3.40824	2.78168	1.62169	0.000139882	0.00776312	-11.6133
TraesCS3D02G087400	0.716409	0.391144	0.236774	2.2444	2.47223	1.53981	1.06611	1.01399	0.71597	0.000140558	0.00778907	-2.08197
TraesCS2B02G561900	0	0	0	0.590557	0.493023	0.626309	0	0.113332	0.056498	0.00014048	0.00778907	-1.60656
TraesCS2D02G264200	0.407842	0.093464	0.309132	1.41703	1.22825	2.18374	1.03027	0.540175	0.463085	0.000141295	0.00781252	-10.2522
TraesCS7D02G509800	9.499	4.70798	3.10295	19.7636	10.0694	36.2608	10.7778	13.6855	14.869	0.000141596	0.00781763	-1.89421
TraesCS7D02G108900	0	0	0	0.053119	0.161544	0.240351	0.224736	0.052022	0	0.000142627	0.00784556	-4.49266
TraesCS3D02G435800	0.293023	0.29644	0.125393	1.54103	1.02857	0.916958	0.926874	0.332674	0.568396	0.000142457	0.00784556	-2.44144
TraesCS2D02G076100	0	0.029197	0	0.468235	0.317925	0.281644	0.11037	0.110646	0.025784	0.000142539	0.00784556	-1.06875
TraesCS7A02G553800	0.584512	0.0889883	0.0514796	1.51205	1.42413	2.52537	0.851734	0.755952	0.806735	0.000146671	0.00803839	-3.16467
TraesCS4D02G090300	0.530051	0.688947	0.509008	1.69304	1.32174	1.36754	1.16117	0.759151	0.946714	0.000147537	0.00807399	-1.27773
TraesCS5B02G095800	0.799236	0.857661	0.567212	8.83025	16.7869	9.33728	1.29808	1.82985	1.80607	0.000148341	0.0081002	-2.86728
TraesCS6A02G099300	0.262601	0.303545	0.208522	0.740919	0.666256	0.511355	0.939725	0.484126	0.414085	0.000148567	0.0081066	-3.01519
TraesCS7A02G569600	1.19208	0.413456	0.282047	7.47695	7.71122	7.44993	1.52845	1.82657	1.55383	0.000149553	0.00814764	-1.48143
TraesCS6B02G256500	0.695755	1.13874	0.66338	10.3887	8.33277	15.7347	2.45981	2.35763	1.11545	0.000150259	0.00817505	-2.56263
TraesCS5B02G192100	1.09279	1.06764	0.850436	4.28017	4.06941	3.48557	2.11789	1.31304	1.54822	0.000150677	0.00819181	-4.11628
TraesCS3B02G003500	0.246772	0.238887	0.118997	2.19554	1.58958	2.10213	0.654885	0.363862	0.238432	0.000151417	0.00820817	-9.88066
TraesCS4D02G342800	0.022153	0.009464	0.021106	0.551767	0.575864	0.506814	0.133919	0.006725	0.053655	0.000151805	0.00822325	-1.50069
TraesCSU02G024300	0	0	0	0.113389	0.117069	0.159675	0.036872	0.138616	0	0.000152013	0.00822851	-3.07202
TraesCS7B02G399700	0.824589	0.849053	1.05148	3.26831	4.09422	3.78223	1.67321	1.42169	1.18334	0.000152872	0.00825109	-2.80084
TraesCS2D02G043200	0	0.094876	0.340465	1.01954	1.48837	2.14914	1.43272	0.530507	0.701714	0.000153947	0.00829116	-1.64017
TraesCS4B02G092200	1.58152	1.54522	1.46963	14.7155	23.3432	16.2803	3.64248	2.59102	3.4869	0.000154886	0.00832975	-1.26925
TraesCS6B02G243900	0.131708	0.050475	0.104064	0.15647	0.203943	0.314386	0.33615	0.360473	0.413058	0.000155567	0.00835432	-3.21529
TraesCS3A02G087300	1.27238	0.950975	1.18724	4.44602	2.80524	2.93442	2.8399	1.29368	2.12233	0.000155967	0.00836378	-9.94628
TraesCS7A02G560400	0.45654	0.024771	0.042784	3.09704	1.95705	3.08408	0.354637	0.735006	0.507277	0.000156536	0.00838225	-3.38025
TraesCS4A02G217500	0	0	0	0.200958	0.090247	0.131023	0	0.098279	0.071437	0.000156526	0.00838225	-1.85906
TraesCS4D02G329400	3.04706	0.6014	0.701176	11.8371	24.4037	39.9907	5.8797	5.37431	3.09618	0.00015881	0.00848223	-1.94651
TraesCS6B02G003300	1.11769	0.599531	1.02335	3.58794	7.30603	4.1937	1.43275	2.16837	1.19514	0.000159632	0.00850414	-2.29834
TraesCS7D02G160400	0.063116	0.080238	0.066847	0.116231	0.294798	0.329655	0.277856	0.370738	0.231125	0.000160435	0.00853161	-3.0089
TraesCS2D02G321200	0.0950721	0.161646	0.0576776	0.85285	0.604795	0.899527	0.350065	0.225848	0.15988	0.000160467	0.00853161	-1.09827
TraesCS5A02G413100	0.021891	0.011824	0	0.13974	0.113453	0.11987	0.080453	0.044808	0.044452	0.000161156	0.00855606	-1.16153
TraesCS5B02G400000	3.43776	3.4051	4.15971	10.2182	11.1805	9.48628	4.18461	5.65405	6.38882	0.000162012	0.00858929	-2.38953
TraesCS1A02G436200	1.86123	2.00338	2.45418	5.49432	7.77795	5.18062	2.75301	3.97888	3.08488	0.000165003	0.0087231	-5.50094
TraesCS2B02G310100	0.158785	0.229226	0.13865	1.93662	0.861191	1.58512	0.335717	0.523027	0.277582	0.000169039	0.00887657	-4.61998
TraesCS7A02G519100	0.030165	0	0	0.951709	0.910403	0.55465	0	0.159541	0.155702	0.000170179	0.00890848	-2.05988
TraesCS5B02G458300	0	0	0.038471	0.336583	0.835972	0.536132	0.089447	0.04079	0.053048	0.000170503	0.00891918	-2.09322
TraesCS2D02G324700	0.260271	0.159518	0.21576	1.37404	1.36259	1.30293	0.322123	0.480149	0.45802	0.00017252	0.00901204	-1.04422
TraesCS6B02G466900	0.077465	0.16011	0.047637	0.157203	0.489967	0.572506	0.246007	0.55746	0.410848	0.000173181	0.00902255	-1.26288
TraesCS5B02G516400	11.3856	13.1465	14.3683	34.2002	37.5363	33.6696	18.8619	18.1048	18.0721	0.000173405	0.00902673	-1.43168
TraesCS4D02G008300	3.4364	3.31737	2.51696	9.34389	9.71561	10.9067	4.8952	3.27681	6.35667	0.000174039	0.00904294	-1.20193
TraesCS3B02G551200	0.129388	0.214252	0.159077	0.424506	0.750372	0.547463	0.251404	0.433419	0.305098	0.000175374	0.00909121	-2.57156
TraesCS2B02G127600	1.95196	1.04549	1.82955	4.26586	2.45141	5.93761	4.32829	2.68722	2.53841	0.000178285	0.00919497	-10.3165
TraesCS7A02G089800	0.105707	0	0.085722	0.342957	0.485419	0.426788	0.247897	0.311349	0.461495	0.000181048	0.00930783	-9.8855
TraesCS2A02G108100	0	0	0	0.133078	0.102149	0.087078	0.241205	0.201582	0	0.000181501	0.00932472	-3.10535
TraesCS4A02G489300	0	0	0	0.044095	0.126472	0.038964	0.117801	0.027155	0.213036	0.000182668	0.00937179	-12.1322
TraesCS4D02G198600	0.378422	0.025752	0.265759	2.5325	3.85713	3.72462	0.682879	0.438741	0.295035	0.000183706	0.00941854	-1.43297
TraesCS5D02G115100	0	0	0	1.11803	0.503011	0.967246	0.105064	0	0	0.000184104	0.00942602	-11.1944
TraesCS4B02G117100	0.35698	0.235667	0.287177	1.01207	0.885165	0.988327	0.675164	0.322843	0.867504	0.000184079	0.00942602	-2.81034
TraesCS7B02G467100	0	0	0	0.459217	0.382204	0.454909	0	0	0.109718	0.000184711	0.00943126	-2.20985
TraesCS2B02G594900	0.075956	0.020513	0	0.159513	0.1386	0.305153	0.276346	0.289429	0.184322	0.000184555	0.00943126	-1.57571
TraesCS3B02G349300	0.780637	0.940976	0.810488	7.26769	7.37361	5.09957	1.22735	1.16029	1.29986	0.000185429	0.00945499	-1.01778
TraesCS7A02G369100	5.00711	3.81706	3.74211	17.0887	20.5994	18.34	6.15788	5.6566	7.07285	0.000185746	0.00946469	-4.00936
TraesCS4D02G144900	1.25564	2.13969	2.54325	5.3409	4.67803	3.44231	2.78225	4.31886	3.48647	0.00018803	0.00956799	-1.17788
TraesCS2A02G024700	0	0	0.085861	0.697068	0.765106	0.698928	0.107204	0.377927	0.119205	0.000188954	0.00960197	-1.15583
TraesCS3A02G348600	6.66274	5.73221	6.17043	18.4276	17.9576	20.3349	11.0502	8.72509	7.51057	0.00018998	0.00964755	-1.30987
TraesCS5D02G388500	0.700585	0.79958	0.631222	2.02883	2.15833	2.01362	0.969353	1.21105	1.11683	0.000191	0.00968552	-3.53355
TraesCS2D02G037600	0.254687	0.368784	0.395795	1.30847	0.856105	1.07341	0.719015	0.618944	0.477979	0.000191117	0.00968552	-1.46771
TraesCS7A02G533000	1.01039	0.153183	0.175885	9.61762	7.51128	9.93718	1.35277	1.33821	1.26445	0.000194307	0.00980726	-2.53418
TraesCS5B02G192300	0.854627	0.522071	0.57564	2.97705	2.30048	2.20661	1.18386	1.10342	1.02823	0.000196026	0.00986072	-2.93405
TraesCS5D02G085500	1.75017	0.840403	0.945057	5.89148	11.7654	14.5677	1.40555	4.24822	3.08178	0.000196395	0.00987261	-3.49281
TraesCS6D02G349000	0.092528	0.033355	0.089162	0.912643	0.708247	1.08199	0.102141	0.361823	0.120139	0.000197094	0.00989444	-10.8273
TraesCS1B02G481300	0.082948	0	0.081501	0.540796	1.01269	1.46089	0.25993	0.256622	0.171629	0.000198433	0.0099416	-2.19565
TraesCS5B02G463300	0	0	0	0.080825	0.16572	0.574439	0.146688	0.1225	0	0.000198732	0.00994404	-1.11908
TraesCS6B02G281800	0.058888	0.090486	0.110444	0.483571	0.083822	0.347683	0.707586	0.492936	0.26484	0.000199516	0.0099472	-2.66225
TraesCS1D02G346200	40.6816	31.5854	35.9485	84.4786	114.274	116.814	50.9821	55.5243	48.0313	0.000199356	0.0099472	-2.37181
TraesCS3A02G377300	0.200015	0.072509	0.117568	1.65838	1.01496	1.50843	0.185246	0.304521	0.267185	0.000199086	0.0099472	-2.2152
TraesCS6D02G140200	0.345278	0.048629	0.33442	2.12913	1.27668	1.98065	0.598238	1.20909	0.345734	0.000199761	0.00994809	-2.28401
TraesCS7B02G259300	3.80152	3.86763	2.73297	30.2314	32.7262	17.6351	3.93195	4.62447	7.4545	0.000200859	0.00998283	-1.01494
TraesCS2D02G075300	5.28705	2.11386	5.27326	31.4368	33.7759	29.9476	9.9648	12.0224	6.30609	0.000201773	0.0100149	-1.4387
TraesCS2A02G437900	0.42923	0.373658	0.75588	1.22128	1.07859	1.06053	1.26566	0.893468	0.780445	0.000202721	0.0100486	-1.13711
TraesCS5B02G089500	6.9364	4.87114	2.53267	10.5798	12.8025	17.0321	21.8435	6.18902	9.29889	0.000203159	0.0100636	-10.2509
TraesCS3A02G481400	0.684538	1.27365	0.878734	2.5418	2.36374	2.86729	1.57327	1.64247	1.49048	0.000203818	0.0100895	-3.01068
TraesCS6A02G029400	0	0	0	0.240649	0.231243	0.044201	0.189615	0	0.025377	0.00020395	0.0100895	-1.19613
TraesCS7A02G568700	0.06148	0.009997	0.008463	0.380151	0.347981	0.288143	0.028692	0.127502	0.116074	0.000205128	0.0101095	-2.44241
TraesCS3D02G219100	0.31362	0.377716	0.419748	1.25336	0.980593	0.971289	0.558358	0.650377	0.677538	0.000204807	0.0101095	-1.61399
TraesCS7A02G549100	2.80373	0.699205	0.912064	13.579	12.3784	10.6841	3.46625	2.97785	4.90991	0.000206037	0.0101323	-1.64635
TraesCS7A02G525900	2.5417	1.42805	2.03033	9.24984	10.2164	8.11759	2.22498	3.26151	3.66183	0.000210247	0.0103325	-10.0507
TraesCS2D02G420300	0.261486	0.206895	0.291677	0.984786	0.851114	1.01987	0.405297	0.604748	0.892758	0.000212145	0.0103712	-3.30992
TraesCS6D02G000500	0	0	0	0.294712	0.122303	0.095917	0	0.074237	0.049208	0.000214126	0.0104478	-1.16451
TraesCS2D02G377500	0.013532	0.021878	0.01304	0.095171	0.314676	0.404899	0.035918	0.055351	0.054956	0.000214141	0.0104478	-1.09496
TraesCS6A02G004500	3.24567	2.67517	3.29517	9.54685	10.7807	7.66154	4.51296	4.43612	4.37838	0.000217433	0.0105881	-1.20655
TraesCS5D02G516500	1.80466	1.71996	2.30195	5.278	5.64852	5.25749	2.80829	2.39239	3.5072	0.000221906	0.010736	-1.5919
TraesCS1B02G031000	4.55197	5.15556	4.4266	19.6968	12.6652	10.6069	8.41153	6.26397	7.59466	0.000225169	0.0108447	-2.68221
TraesCS4B02G302600	1.66922	2.02671	1.5107	4.11586	7.98805	9.24805	4.26009	4.19041	1.58795	0.000229456	0.0109733	-1.89985
TraesCSU02G205900	0.190412	0.027253	0.048621	0.90792	1.07195	0.70567	0.195741	0.255216	0.281757	0.000230531	0.0110106	-1.82477
TraesCS7B02G436600	4.6354	2.014	1.83359	11.1511	2.2519	21.5646	11.9465	10.8348	5.56389	0.000230415	0.0110106	-1.78078
TraesCS6B02G365200	6.91952	6.05438	6.6561	48.6027	26.5098	35.4729	11.349	8.7682	8.37627	0.000230809	0.0110132	-13.2146
TraesCS6B02G281700	0.109299	0.23519	0.184766	1.18055	0.617878	0.574356	0.475458	0.384026	0.404884	0.00023117	0.0110132	-2.02495
TraesCS2A02G379200	0	0	0	2.28435	1.59086	1.73471	0	0.046937	0.046564	0.000236614	0.0112209	-1.44322
TraesCS5A02G501100	0.68845	0.388756	0.699887	3.31993	2.31928	5.52969	1.33476	1.31514	0.645988	0.000237141	0.0112279	-1.95696
TraesCS2D02G545900	0.700678	0.374884	0.244118	0.547369	1.85662	1.29996	1.07664	1.36924	1.02732	0.00023723	0.0112279	-1.00825
TraesCS7A02G045400	0.828724	0.341668	0.106502	2.2692	2.52817	1.48021	1.51097	1.4022	0.724152	0.000239852	0.0113286	-3.21729
TraesCS1B02G332400	6.85866	7.43323	9.40063	23.4252	13.8386	21.1091	15.3591	12.7178	8.86382	0.000241579	0.0113854	-2.18866
TraesCS5B02G399800	2.07605	1.36064	1.36556	31.5374	31.9036	16.2046	3.36574	2.88959	3.42463	0.000243777	0.0114745	-1.35381
TraesCS7A02G518500	0.93615	0.270522	0.685053	4.60357	4.34862	4.98578	1.16593	0.823773	1.32039	0.0002459	0.0115672	-1.89968
TraesCS3A02G235900	0.389679	0.753619	1.07222	2.10598	1.96639	3.02703	1.52124	1.17893	1.52556	0.000248505	0.0116531	-1.85641
TraesCS2B02G065800	0.625251	0.558376	0.268382	1.66816	2.4834	2.96312	0.967714	1.70759	1.04574	0.000249012	0.0116695	-5.15409
TraesCSU02G183500	0.625251	0.558376	0.268382	1.66816	2.38246	2.77186	0.967714	1.67966	1.04574	0.000254718	0.0118996	-8.81056
TraesCS5B02G426700	0.047978	0	0	0.384754	0.398119	1.0311	1.26469	0	0.338046	0.000255713	0.0119285	-1.22162
TraesCS3B02G569800	0	0	0	0.061298	0.088662	0.048479	0	0.034054	0.036904	0.000255817	0.0119285	-1.00719
TraesCS7A02G378400	0.78337	0.907919	0.764859	2.82165	2.73458	2.27432	1.27182	1.19933	1.1542	0.000256324	0.0119373	-2.62689
TraesCS7A02G171300	14.4757	15.1514	16.5116	35.942	45.866	38.1737	23.3231	23.989	18.1827	0.000256952	0.0119375	-1.11867
TraesCS2D02G067300	0.16122	0	0.193831	1.00275	0.82562	0.883952	0.403865	0.790977	0.479076	0.00025713	0.0119376	-2.32189
TraesCS3B02G447800	1.44071	1.65179	2.20205	3.25865	2.44315	3.97551	7.20612	3.07643	3.0341	0.000258054	0.0119543	-1.29576
TraesCS6D02G296200	1.19026	0.576989	0.848293	9.5676	5.52289	6.92613	1.44265	1.92586	0.769513	0.00025909	0.0119839	-1.99367
TraesCS4D02G194200	33.7513	27.2936	24.7813	67.0153	94.2494	132.601	44.3125	45.0073	38.2318	0.000259751	0.012007	-2.35567
TraesCS7A02G330900	0.377927	0.050334	0.121013	0.809656	0.736379	0.830478	1.12123	0.507855	0.369353	0.000260071	0.0120144	-1.10363
TraesCS2B02G517400	0.823529	0.296576	1.59699	2.38554	1.24225	3.162	12.7466	6.05489	2.2226	0.000263999	0.0121516	-1.63911
TraesCS2B02G495800	0.33	0.310975	0.326973	1.00009	0.451565	0.618671	0.764491	0.514114	0.811193	0.000266367	0.0122296	-3.23738
TraesCS5B02G522900	0.702135	0.534103	0.578682	2.96596	0.59636	2.28085	2.90119	1.6385	0.923125	0.000267525	0.0122677	-1.56807
TraesCS1A02G372500	0.030007	0	0.049787	0.485204	0.127071	0.312899	0.109821	0.28817	0.18188	0.000269046	0.0123148	-2.49297
TraesCS2D02G062900	2.0298	0.539866	2.41387	5.8899	6.7109	5.6763	3.90029	5.42741	1.94832	0.000271631	0.012402	-2.47507
TraesCS2A02G352800	0.302673	0.17429	0.032164	1.95756	1.09824	1.51734	0.354657	0.267526	0.536773	0.000274642	0.0125173	-1.35065
TraesCS2A02G329000	0.091038	0.275653	0.264621	1.53185	3.14694	1.08771	0.377353	0.457168	0.419098	0.000274856	0.0125194	-1.44621
TraesCS6B02G316600	1.35202	2.05591	2.25201	5.79512	2.61086	4.64663	8.45321	4.69387	2.66898	0.000278302	0.0126378	-2.88198
TraesCS6A02G273600	0.475509	0.735323	0.480705	2.63225	1.77303	1.8595	1.1914	0.946519	0.815901	0.000281196	0.012746	-3.52823
TraesCS3D02G060500	0.070517	0.015128	0.067569	0.4803	0.796051	0.613253	0.175993	0.16275	0.030517	0.000282134	0.0127807	-1.65592
TraesCS2D02G533400	0.865317	0.276269	0	8.11665	10.0474	2.50982	0.890179	0.856464	3.92112	0.000282386	0.0127844	-2.75634
TraesCS4B02G228000	0.489612	0.278464	0.524204	1.67309	1.7639	2.21818	0.632218	0.605618	1.25154	0.000283143	0.0128109	-1.82583
TraesCS7A02G520800	4.86293	1.81168	2.03143	35.2309	29.6283	33.9115	6.39559	4.81442	7.6693	0.000284114	0.0128238	-1.52038
TraesCS5D02G507300	1.45601	1.58506	1.85614	9.88824	4.75122	11.2619	4.91683	1.73454	2.1694	0.000287489	0.0129448	-2.73568
TraesCS6A02G254700	0.928605	0.775025	1.51236	5.34566	3.44208	4.00367	2.19773	1.5603	1.90183	0.000290516	0.0130317	-4.11293
TraesCS7A02G557700	1.01375	0.191027	0.118443	4.00102	4.33887	4.7067	1.20502	1.40538	1.97016	0.000290639	0.0130317	-2.4745
TraesCS4A02G392400	0.642601	0.256182	0.341889	11.9401	10.3767	18.5175	0.57109	0.778495	0.750258	0.000292137	0.0130734	-1.5674
TraesCS2D02G071500	1.80809	0.447574	1.70604	11.5835	12.9307	9.67323	3.25369	4.47117	2.12386	0.000296617	0.01322	-1.09643
TraesCS3D02G047800	0.906846	1.68847	1.20974	4.41113	6.81288	4.62062	2.30238	3.10509	1.30202	0.000297681	0.0132362	-1.59739
TraesCS7D02G366700	0.113674	0.0856707	0.0993042	0.194596	0.277931	0.263768	0.206855	0.16799	0.166029	0.000298125	0.0132438	-1.78027
TraesCS4A02G448900	0.235987	0.161629	0.164498	0.687782	0.51786	0.86254	0.5437	0.487622	0.302357	0.000299048	0.0132733	-1.29687
TraesCS1B02G036700	0.055689	0.062715	0.053663	0.133964	0.357367	0.153615	0.227716	0.168435	0.140974	0.000301852	0.013358	-1.64327
TraesCS5A02G300400	2.6569	1.90278	1.56358	6.48304	6.78897	7.42352	2.6772	2.87443	3.84198	0.000301729	0.013358	-1.5896
TraesCS2D02G066200	0.326004	0.081113	0.502826	0.929963	1.01301	1.23172	0.81682	1.20323	0.490059	0.000304102	0.0134097	-4.5417
TraesCS2D02G117400	1.61504	1.32838	0.901958	4.9787	4.86923	6.39606	3.1258	2.13815	1.63854	0.000304243	0.0134097	-2.79823
TraesCS7A02G524400	0.381962	0.027604	0.242118	11.1394	9.36929	8.5394	0.607838	0.324489	0.376236	0.000306802	0.0135051	-3.87933
TraesCS5D02G224500	0.159928	0	0.054818	0.32226	0.589497	0.557329	0.913652	0.26529	0.339463	0.000307332	0.0135204	-1.75253
TraesCS7A02G519900	0.174501	0	0	1.66966	0.848683	1.58094	0.410574	0.222028	0.404104	0.000312177	0.0136852	-1.19441
TraesCS7A02G521300	1.09187	0.560443	0.748626	3.84758	4.06869	4.42595	0.81542	1.28856	1.73363	0.000314081	0.0137364	-1.07407
TraesCS7D02G386300	0.269703	0.278873	0.409055	0.804402	0.686836	0.377717	1.0252	0.812731	0.676221	0.000314451	0.0137446	-1.41315
TraesCS6B02G276800	2.42107	1.39704	1.74866	4.73025	5.75826	4.33986	2.66946	2.46314	3.47912	0.000316692	0.0137866	-10.0522
TraesCS2D02G069400	0.705219	0.277341	1.03476	1.64432	1.8061	2.24324	2.3026	1.86343	0.885267	0.000316596	0.0137866	-4.76872
TraesCS5D02G525400	0	0	0	0.034211	0.280109	0.208934	0.02757	0.069096	0.017137	0.000317055	0.0137938	-1.12921
TraesCS5D02G334300	0	0	0.01545	0.306699	0.106257	0.150089	0.184192	0.056009	0.039089	0.000319049	0.0138524	-1.6391
TraesCS5B02G317900	0.199338	0.210537	0.320119	0.646578	0.416268	0.518722	0.475792	0.412982	0.723231	0.000320256	0.0138846	-3.20931
TraesCS7A02G009800	1.85377	0.85792	0.500356	4.33932	5.95428	3.17537	1.62772	1.64265	3.26981	0.000322399	0.0139532	-1.98259
TraesCS2D02G392300	0.361393	0.104804	0.063318	3.75802	2.17454	2.37289	0.158833	1.04957	0.281181	0.000323473	0.0139754	-3.01958
TraesCS3B02G421200	1.28516	1.03834	0.634729	5.83302	4.98047	7.76728	1.94938	1.9262	0.92565	0.000326593	0.0140452	-2.08128
TraesCS4D02G088800	2.55715	1.79212	1.62285	25.3002	35.3145	24.8185	3.18665	4.74423	3.49558	0.000328489	0.0141027	-1.03973
TraesCS2D02G066300	0.124476	0.027759	0.309388	0.730205	0.992476	0.552995	0.538827	0.832589	0.259915	0.000329671	0.0141369	-11.2046
TraesCS6A02G248000	6.04174	5.60663	5.27888	13.3999	18.1785	13.8469	6.3551	8.15337	9.6658	0.00033007	0.0141377	-1.68549
TraesCS2A02G394900	0	0	0	0.194729	0	0.062874	0.852026	0.306376	0	0.000332549	0.0142194	-1.43054
TraesCS2A02G551100	0.440745	0.444293	0.471912	0.745796	0.61063	3.07308	1.67162	1.16556	1.46256	0.000333075	0.0142338	-2.52021
TraesCS2D02G473500	0.457499	0.239383	0.538302	1.5325	1.80407	0.882199	0.452515	1.06413	0.923423	0.000334253	0.0142598	-2.21704
TraesCS3B02G596500	1.1779	0.92382	0.927586	11.6972	9.79308	7.44488	1.58698	2.41652	1.81755	0.000340357	0.0144705	-10.8572
TraesCS7A02G514900	4.97571	3.22893	3.49814	27.9647	30.235	28.6421	7.59688	5.51163	8.87072	0.000340927	0.0144783	-2.36919
TraesCS7B02G299500	0	0	0	0.225155	0.497837	0.369118	0	0.020903	0	0.000344122	0.0145711	-2.78201
TraesCS6B02G209300	0.126214	0.101639	0.033326	0.735308	0.640147	0.657222	0.165039	0.142012	0.359047	0.000345843	0.0146205	-12.5143
TraesCS3D02G253700	0.056603	0.038216	0.029262	0.569801	0.330443	0.455319	0.237696	0.028965	0.084661	0.000346826	0.0146455	-1.01347
TraesCS5A02G492700	0	0	0	1.09495	1.18963	1.03768	0	0.187943	0	0.000347844	0.0146719	-3.28151
TraesCS6A02G044100	0.771936	0.568261	0.583625	0.968467	1.19501	1.32255	1.33498	1.54217	1.4043	0.000347667	0.0146719	-1.83004
TraesCS2D02G113800	0	0.030885	0.027551	0.26438	0.249284	0.246607	0.210155	0.136978	0.029028	0.000349815	0.0146763	-4.15716
TraesCS2D02G072200	0.933353	0.219317	1.04758	2.87845	4.14421	3.96378	1.59536	2.08026	0.983799	0.000348361	0.0146763	-2.98917
TraesCS2A02G024900	0.203042	0	0.067604	2.35186	3.37415	3.47799	0.167376	0.143279	0.14278	0.000349025	0.0146763	-2.46088
TraesCS2A02G454600	0.094905	0.192922	0.040996	1.21295	1.58133	0.544001	0.945397	0.322492	0.615643	0.000348167	0.0146763	-1.39946
TraesCS7A02G531500	0.262287	0.094939	0.178858	2.28133	1.53003	1.30235	0.352859	0.209286	0.226978	0.000349924	0.0146763	-1.33466
TraesCS7A02G466000	0.967758	0.951621	0.412731	3.35885	1.91741	2.75478	1.64204	1.61499	1.01632	0.000351333	0.0147111	-1.90835
TraesCS4A02G304400	5.29071	5.82965	4.23901	18.9723	17.8184	19.0244	8.14825	5.7955	7.71885	0.000354895	0.014827	-1.26997
TraesCS2D02G476900	2.64344	1.21462	1.14691	9.49653	2.14168	12.8465	4.39195	5.82511	2.87359	0.000359947	0.0149961	-1.99412
TraesCS7B02G101300	0.977632	0.966133	1.01285	2.84681	3.20069	3.46602	0.982882	1.8834	1.88037	0.000361364	0.01503	-3.72124
TraesCS2D02G066100	1.30083	0.30321	1.00555	5.1539	5.31668	5.62137	1.30553	2.36997	1.02443	0.00036378	0.0150885	-6.09914
TraesCS7A02G529600	0.574948	0	0.038077	5.19503	4.89436	3.93235	0.411955	1.1185	0.617941	0.000365419	0.0151397	-3.4291
TraesCS6B02G421900	0.02359	0	0	0.722469	0.661316	1.79533	0.026216	0	0.028982	0.00036952	0.015272	-1.28759
TraesCS7A02G544400	0.293511	0	0.02278	1.67641	2.06764	1.83903	0.395529	0.359091	0.475918	0.000369303	0.015272	-1.18764
TraesCS6A02G113000	1.86241	1.47824	1.70873	6.83751	5.08235	5.58703	2.16122	2.27291	2.71195	0.000370487	0.0152902	-2.34859
TraesCS3A02G492900	3.60305	3.76342	4.43114	11.426	14.5289	10.8377	6.44814	5.59576	4.90883	0.000372656	0.0153205	-5.04018
TraesCS1D02G072700	0.367376	0.458084	0.600079	5.78111	0.961478	4.72734	1.65828	0.742522	0.650609	0.00037241	0.0153205	-3.35043
TraesCS4B02G210900	0	0.0179572	0	0.40958	0.261011	0.229009	0.0654801	0.21664	0	0.000372474	0.0153205	-1.30138
TraesCS5A02G072700	0.124906	0	0.0408661	0.48281	1.05296	1.11158	0.0921558	0.518486	0.123604	0.000375623	0.0154152	-3.52319
TraesCS5A02G492100	2.30334	1.11684	1.65606	3.21666	6.04368	6.49014	3.10753	3.57251	2.59172	0.000375785	0.0154152	-2.86433
TraesCS2D02G117700	0	0	0.118149	0.309375	0.427691	0.369972	0.840705	0.575638	0.193337	0.000377725	0.0154693	-7.37519
TraesCS2D02G053400	0.130529	0	0.229194	1.25261	1.21484	1.39649	0.593895	0.529459	0.251685	0.000377619	0.0154693	-1.03686
TraesCS2B02G289900	0.075069	0	0	15.432	5.06688	4.25667	0.081672	0.028092	0.060289	0.000381307	0.0155904	-2.52292
TraesCS1D02G325300	5.6086	5.54409	2.73003	6.29615	10.9483	14.1264	10.036	6.45058	9.11028	0.000385426	0.0157158	-1.35638
TraesCS2A02G380900	0.017766	0.015669	0.027955	0.137706	0.232039	0.154013	0.071079	0.066754	0.044082	0.000387701	0.0157827	-2.7832
TraesCS3D02G124700	0.168882	0.138449	0.0691502	0.444048	0.463428	0.30168	0.267466	0.189811	0.261463	0.000388405	0.0158028	-9.52523
TraesCS6B02G347400	0.124431	0.082477	0.122456	1.15894	1.02791	1.62134	0.390179	0.284503	0.051679	0.000390574	0.0158651	-1.4316
TraesCSU02G238200	0	0	0	0.187464	0.020236	0.025273	0.110124	0.046	0.053013	0.000391677	0.0158667	-2.02763
TraesCS6A02G270300	0.504459	0.648909	0.393891	1.73207	2.40072	1.66288	0.817268	0.951977	0.782436	0.000391241	0.0158667	-1.00059
TraesCS7A02G523900	0.959255	0.268041	0.212424	2.19034	0.874621	4.88189	1.52706	0.965685	1.30088	0.0003957	0.0159519	-2.72336
TraesCS1B02G034000	76.6158	74.3917	83.8878	218.01	216.417	179.616	126.493	113.07	86.3597	0.000396952	0.0159595	-4.11414
TraesCS7A02G566000	1.44154	0.335597	0.273181	6.73671	8.03346	7.00695	1.50336	1.57094	2.22961	0.000396741	0.0159595	-2.93711
TraesCS3D02G381900	0	0.025396	0	0.104288	0.237452	0.253193	0.047214	0.124149	0.113281	0.000397085	0.0159595	-2.5255
TraesCS5D02G058700	0.0473938	0.033713	0	0.264606	0.082846	0.101398	0.203041	0.206473	0.383987	0.000397171	0.0159595	-1.49515
TraesCS7A02G517100	0.432722	0.059248	0.15362	2.20983	2.18255	1.7241	0.395543	0.388069	0.534171	0.000398624	0.0160093	-1.1591
TraesCS2B02G071100	0.079555	0.114982	0.124195	0.291727	0.355975	0.361383	0.418314	0.119981	0.24959	0.000410155	0.0164018	-4.45687
TraesCS1B02G073100	0.170951	0.155807	0.250022	0.382808	0.534837	0.269353	0.632253	0.342051	0.414806	0.000414103	0.016529	-1.46845
TraesCS7D02G087800	0.789783	0.464288	0.44415	16.0907	11.7906	41.8404	0.102353	3.22825	1.53692	0.000414921	0.0165393	-1.42853
TraesCS3A02G314400	0.169087	0.117647	0.094155	0.569202	0.399843	0.420509	0.251555	0.243315	0.223607	0.000416125	0.0165696	-1.30452
TraesCS6B02G141300	2.94303	2.56764	2.3301	13.3318	9.85554	7.98834	3.30457	3.96537	3.76463	0.000416566	0.0165783	-1.505
TraesCS6B02G383200	0.925679	0.916262	0.731151	2.33649	2.13279	3.29775	2.7504	1.02563	1.16811	0.000420287	0.0166908	-4.28244
TraesCS3A02G341900	0.214362	0.117508	0.40527	0.752131	0.818388	1.06078	0.690421	0.396287	0.466363	0.000421954	0.0167481	-9.9637
TraesCS4A02G392100	0.379708	0.349438	0.176758	15.6747	12.0972	5.68874	0.137427	0.635615	1.0242	0.000424365	0.0168259	-1.04452
TraesCS3D02G256500	0	0	0	0.072857	0.020384	0.350911	0.133121	0	0.02186	0.000431436	0.017016	-2.13438
TraesCS3D02G405300	0.312334	0.316767	0.439648	0.56114	0.668798	0.648331	0.916874	0.594001	1.01984	0.000432817	0.0170614	-1.76107
TraesCS7B02G361500	0.490257	0.392125	0.143105	0.710094	0.458084	1.11044	1.78228	2.79915	2.14472	0.000433562	0.0170818	-3.1519
TraesCS7A02G459400	3.17441	2.90224	3.05943	15.7472	19.5191	14.5847	3.31337	4.4653	4.30364	0.000437558	0.0171848	-1.58845
TraesCS1A02G231200	2.08387	2.15286	2.10639	31.8211	28.3594	41.0982	4.38671	4.92896	2.16441	0.000440632	0.0172783	-2.20478
TraesCS7A02G537000	1.92624	2.10353	2.12282	9.64413	9.14516	9.65869	2.23998	3.12298	3.1939	0.000440933	0.0172811	-3.8574
TraesCS5A02G403200	0.504052	0.347409	0.372298	5.34382	1.85414	2.0888	0.867844	0.612076	0.51647	0.000444249	0.0173778	-1.16485
TraesCS4D02G187300	0.047922	0.051594	0	1.15184	0.198157	0.995324	0.216443	0.0316	0.29144	0.000445634	0.0174034	-2.14983
TraesCS7D02G549300	0.298713	0.181994	0.156677	0.474855	0.454233	0.417155	0.697276	0.447114	0.367525	0.00045234	0.0175864	-3.35713
TraesCS4D02G341800	0.311117	0.117019	0.399516	1.11298	1.10531	1.89255	2.33937	0.557908	0.337737	0.00045249	0.0175864	-1.84094
TraesCS7A02G521400	3.1697	0.169476	0.337132	23.0099	12.1397	24.443	5.25795	4.37223	6.11949	0.000454931	0.0176445	-4.03177
TraesCS7D02G509900	6.27211	2.67762	2.61436	10.9549	4.34912	32.8846	11.9958	16.0709	6.60007	0.000459871	0.0177291	-1.42365
TraesCS5D02G284500	0	0	0.016271	0.098657	0.17279	0.093889	0.053172	0.017281	0.096477	0.000459113	0.0177291	-1.16998
TraesCS3A02G303200	4.10265	1.33376	2.12375	6.21178	8.71905	11.8547	5.58324	5.06637	3.12714	0.000461754	0.0177891	-2.00434
TraesCS5D02G274300	3.04606	2.65039	3.37798	7.92349	10.8118	7.27189	4.0691	7.54407	3.21628	0.000465633	0.01792	-1.56767
TraesCS4B02G091100	0.276283	0.142437	0.262367	2.35598	0.837717	0.929809	0.70891	0.373386	0.259308	0.000469501	0.0180503	-1.26344
TraesCS5D02G085600	1.28927	1.38171	1.0546	6.38948	2.43903	6.58434	1.5693	2.2865	2.81848	0.000472559	0.0181441	-3.4303
TraesCS7D02G270100	0.290428	0.34486	0.427959	0.866358	0.831146	1.2011	1.22427	0.405946	0.576203	0.000472669	0.0181441	-2.76863
TraesCS1B02G286300	0.037337	0	0.035314	0.529063	0.33833	0.458308	0.068727	0.13397	0.037973	0.000473124	0.0181522	-8.47565
TraesCS5B02G459100	0.833777	1.24777	1.65671	12.2699	20.5924	10.6381	1.62171	3.14446	2.68294	0.000473587	0.0181607	-1.22724
TraesCS2D02G028100	0	0	0	0.0430175	0.0564364	0.0288764	0.0544757	0	0.0307821	0.000475413	0.0182026	-2.62325
TraesCS5A02G416500	4.18008	3.44708	3.65819	9.15547	13.9643	13.184	4.94803	7.20016	4.39006	0.000476573	0.0182284	-11.638
TraesCS7A02G527900	0.944546	0.480908	0.303734	6.30566	6.98757	5.49013	0.431416	0.72937	1.36421	0.000479751	0.0183311	-11.0948
TraesCS5D02G433200	0	0	0	0.600186	0.346221	0.633347	0.332495	0	0	0.000481241	0.0183579	-3.65313
TraesCS7D02G449600	0	0	0	0.706045	0.176192	0.371773	0	0.058276	0	0.000481434	0.0183579	-1.74981
TraesCS7A02G518700	0.126536	0	0	0.826377	0.709487	0.650278	0.204458	0.160234	0.632975	0.000482146	0.0183757	-1.72589
TraesCS7A02G517900	2.97668	1.56129	1.11016	8.87854	9.77701	10.548	2.83886	1.99354	3.95487	0.000485611	0.0184606	-4.09078
TraesCS1B02G204100	1.44196	0.99519	1.05229	7.44048	5.21472	5.54922	1.80065	1.50826	1.57167	0.000486255	0.0184757	-3.74942
TraesCS7D02G464200	0.325665	0.137244	0.305823	0.517042	0.357278	0.315496	0.284949	10.1252	14.5972	0.000487536	0.0185053	-11.3884
TraesCS2D02G292000	0.060918	0.031944	0.098575	0.76389	1.52579	1.94366	0	0.513206	0.402714	0.000487777	0.0185053	-1.005
TraesCS7A02G508800	0	0	0	0.854292	0.141112	0.581969	0	0.031049	0	0.000488063	0.0185068	-3.74068
TraesCS7D02G522300	0.172293	0.154315	0.243595	0.379064	0.371209	0.232483	0.411935	0.451755	0.44229	0.000492039	0.0185995	-1.30988
TraesCS7D02G500400	0	0.043534	0	0.084244	0.139335	0.324526	0.407259	0.139974	0.068561	0.000499208	0.0188433	-1.18232
TraesCS2B02G341400	0.506697	0.510843	0.634793	1.32729	1.61502	2.46694	0.735231	1.13976	0.908713	0.000500602	0.0188864	-11.0728
TraesCS2A02G362700	4.84237	4.01417	2.66444	12.0074	11.0667	12.2473	6.39424	4.26163	6.3144	0.000501675	0.0189117	-3.8975
TraesCS6B02G361400	0	0	0	0.182747	0.374067	0.643282	0	0.092274	0	0.000502942	0.0189364	-1.12256
TraesCS7D02G162600	0.212572	0	0	0.828161	2.35617	2.03803	0.461925	0.279222	0.372261	0.000508746	0.0191067	-3.11882
TraesCS7B02G081900	2.12193	2.25135	2.82314	7.2107	8.17231	5.84789	3.35463	3.14465	3.60779	0.000510187	0.0191512	-1.55921
TraesCS2A02G424861	0.016089	0.02409	0	0.076902	0.075135	0.222322	0.042965	0.132113	0.148613	0.000511718	0.0191894	-1.68368
TraesCS4D02G316400	0.55652	0.225052	0.47557	1.5677	1.55307	1.43049	1.22181	1.24647	0.389851	0.000516921	0.0193263	-1.06669
TraesCS6B02G347500	0.981476	1.26295	1.73704	6.31046	5.98323	7.177	2.0488	2.58393	1.47728	0.000517943	0.0193355	-3.92758
TraesCS5B02G280700	1.27177	0.994881	1.2306	2.27008	1.61715	3.77511	2.98189	2.65806	1.34856	0.000519126	0.01937	-1.50284
TraesCS7B02G096300	0.039095	0	0	0.198109	0.438985	0.067164	0.249758	0.118962	0.116816	0.000519789	0.0193851	-2.44824
TraesCS2D02G099700	0.200842	0.722432	0.574086	1.63854	2.44135	1.33302	0.769383	1.38268	0.922105	0.000523836	0.0195262	-2.68698
TraesCS7A02G569900	0.080512	0.022305	0.009514	0.237311	0.445148	0.146973	0.189882	0.144306	0.062469	0.000526847	0.0196091	-2.38922
TraesCS1B02G430700	0.078534	0	0.100903	0.341547	0.690749	0.438382	0.192204	0.445312	0.202829	0.000527264	0.0196148	-1.39865
TraesCS6B02G370100	0.015607	0.016916	0.03023	0.06348	0.187713	0.075223	0.115102	0.168277	0.047697	0.000527733	0.0196154	-1.63472
TraesCS5A02G429600	3.31035	2.30739	1.42128	7.8956	7.6515	11.0093	3.94682	3.33913	3.27508	0.00052952	0.0196498	-1.5003
TraesCS5A02G312500	0.388585	0.197868	0.069976	0.744851	0.732506	1.05785	0.456633	0.553479	0.531467	0.000534346	0.0197821	-1.3016
TraesCS6A02G059600	2.44203	1.70647	1.54305	7.33009	8.31268	8.35376	3.35097	2.40436	2.45112	0.000535154	0.0197901	-2.32032
TraesCS5D02G085800	0.132026	0.310796	0.160741	0.577099	0.416159	0.428008	0.613286	0.347564	0.593476	0.000540741	0.0199375	-3.53979
TraesCS2D02G067700	0.265684	0.015974	0.31044	1.15648	1.63535	1.3125	0.463652	0.968887	0.377493	0.000540647	0.0199375	-1.49683
TraesCS4A02G224300	3.31262	3.56913	2.07623	64.498	78.6682	51.2864	4.7835	5.55729	3.56995	0.000544685	0.0200532	-2.53788
TraesCS7D02G546400	0.079803	0.160644	0.049487	0.257779	0.400515	0.141562	0.286067	0.337087	0.21351	0.000544565	0.0200532	-2.02093
TraesCS7D02G245000	0	0.16615	0.066721	0.550417	0.721457	0.435491	0.357116	0.349705	0.290536	0.000550438	0.0201857	-2.95324
TraesCS7A02G269600	0.079494	0.034349	0.01532	0.242152	0.161974	0.16105	0.241263	0.162715	0.079248	0.00055059	0.0201857	-1.05819
TraesCS2D02G204400	0.115507	0.152675	0.048663	1.32179	1.9647	1.15686	0.06923	0.232511	0.162733	0.00055346	0.0202323	-1.05265
TraesCS2D02G462000	0.202048	0.156751	0.140533	0.401274	0.317068	0.445148	0.431494	0.258036	0.22651	0.000558498	0.0203664	-2.53379
TraesCS1B02G373100	0.375888	0.703646	0.809467	1.60832	1.62083	1.23842	1.43041	0.97518	0.96367	0.000558646	0.0203664	-2.16206
TraesCSU02G008200	0.122052	0.093921	0.190223	1.07332	1.02841	1.89107	0.150402	0.206269	0.35503	0.000563394	0.0204506	-4.43347
TraesCS2D02G453600	0.868908	0.830472	0.129343	3.77404	4.24057	4.69871	1.36942	0.988881	1.29743	0.000565894	0.0205006	-4.4713
TraesCS7A02G449400	0.296581	0	0.164308	11.0224	6.15577	2.14922	0.168889	0.213495	0.207652	0.000567429	0.0205264	-2.73678
TraesCS5A02G129800	0	0	0.019821	0.041692	0.021335	0.233688	0.418963	0.063154	0.100495	0.000567779	0.0205291	-9.14427
TraesCS4D02G089100	1.64735	1.43412	1.49775	15.1395	20.9965	17.1016	2.36666	2.98101	2.46327	0.00057036	0.0206025	-3.93251
TraesCS6B02G268700	0	0	0	0.033016	0.094509	0.142234	0.053212	0	0.016538	0.000570892	0.0206117	-2.21006
TraesCS1A02G334400	0	0	0.023734	0.070196	0.025548	0.192277	0.160523	0.176202	0.10003	0.000571603	0.020617	-9.69711
TraesCS2B02G241700	0.287967	0.115319	0.324886	1.24482	2.06473	2.03845	0.186995	0.707707	0.495704	0.00057294	0.0206424	-4.13678
TraesCS2A02G161500	0	0	0	0.172638	0	0.077668	0.062947	0.127243	0.057553	0.000575878	0.0207216	-2.19934
TraesCS4A02G327200	0	0	0.022452	0.185977	0.205829	0.229315	0.097445	0.047692	0.023656	0.000584105	0.0209063	-12.0821
TraesCS7A02G529900	12.0199	8.91501	7.22775	59.9612	79.7575	75.3306	10.8761	14.3186	18.44	0.000588121	0.0210204	-12.3456
TraesCS7D02G358000	0	0	0	0.722367	0.144072	1.61461	0.120435	0	0	0.00059483	0.0211993	-6.97539
TraesCS2A02G532400	0	0	0	0.913208	1.49545	0.643068	0	0.071049	0	0.000595302	0.021206	-1.66336
TraesCS4B02G348300	0.004706	0	0.00907	1.17029	1.3088	0.931793	0.046559	0	0.009556	0.00059648	0.0212379	-1.67582
TraesCS7A02G482000	12.3212	11.0256	11.6348	49.5011	74.0441	52.4816	12.041	18.8503	14.6936	0.000599691	0.0213217	-1.14909
TraesCS7A02G550200	1.01419	0.749538	0.401723	2.93512	3.87933	3.71169	1.01703	1.0501	1.24398	0.00060039	0.0213262	-1.35907
TraesCS5D02G469700	0.820392	0.796043	0.64632	1.33188	2.34608	2.80306	1.43953	1.12045	0.995375	0.000611849	0.0216397	-1.29753
TraesCS2D02G453300	2.38918	2.01197	2.17136	8.8051	7.57853	6.20244	1.84991	4.41341	4.87023	0.00061383	0.0216819	-1.64209
TraesCS5D02G276300	0.12663	0.34315	0.215366	0.466943	0.739238	0.476288	0.456642	0.617756	0.611412	0.000614696	0.0216949	-1.67403
TraesCS2A02G408000	0.192273	0.030273	0.0531827	0.274286	0.301732	0.303041	0.270036	0.286684	0.285416	0.000615352	0.0217016	-10.6471
TraesCS6A02G326200	0.117504	0.202034	0.041167	0.302939	0.415661	0.21167	0.295744	0.652976	0.423059	0.00061882	0.021792	-3.20545
TraesCS6B02G276300	0	0	0	0.191019	0.199909	0.549647	0	0.021611	0	0.00061875	0.021792	-2.93595
TraesCS1B02G218700	1.10794	0.43568	0.422247	17.1324	1.32891	11.6356	1.2811	2.16352	2.72618	0.000624815	0.0219639	-1.53941
TraesCS5B02G367600	0	0.03748	0.01709	0.084199	0.163026	0.224219	0.043453	0.099037	0.221271	0.000626914	0.0220078	-1.40646
TraesCS3A02G333200	1.02887	0.596828	0.697307	2.17662	3.38441	3.72202	1.6402	1.85584	0.725759	0.000626943	0.0220078	-1.15588
TraesCS3D02G298900	1.07386	0.616978	0.488227	2.53263	2.89183	2.13889	1.15379	0.822767	2.01287	0.000632765	0.0221809	-1.81844
TraesCS2A02G109600	1.28423	1.29125	1.65007	2.36727	2.30605	4.71941	5.34504	2.18398	1.909	0.000634319	0.0222145	-1.6754
TraesCS6D02G141700	0.601852	0.18056	0.278301	1.75902	1.53401	2.25956	0.509794	0.874526	0.545353	0.000637072	0.0223005	-2.51612
TraesCS3D02G164100	0.121264	0.107091	0.043244	0.27459	0.267167	0.426462	0.356321	0.175653	0.234827	0.000640031	0.0223936	-2.06057
TraesCS1B02G122800	0.115316	0.165606	0.116874	0.772547	1.97917	1.16432	0.257545	0.279028	0.098513	0.000643813	0.0224838	-1.46667
TraesCS5D02G562000	0.185717	0.203243	0.189558	1.47078	0.672287	1.67557	0.30218	0.412586	0.293195	0.000644681	0.0225036	-1.42439
TraesCS4D02G283600	0.227225	0.077514	0.092193	0.341971	0.260329	0.444761	0.403998	0.278636	0.46442	0.000668571	0.0231126	-9.46044
TraesCS5D02G136800	0.244244	0.106935	0.363817	0.636106	0.786139	0.823186	0.381742	0.474633	0.736297	0.000670957	0.0231503	-1.15613
TraesCS5D02G306400	0	0	0	0.226768	0.024834	0.132332	0.001896	0	0.036864	0.000671908	0.0231725	-1.65253
TraesCS1B02G357000	44.4606	35.8961	40.3706	105.662	138.93	133.1	47.0882	62.9024	50.4205	0.000674303	0.0232443	-1.96631
TraesCS2D02G062100	0.231686	0.096282	0.32393	0.985667	0.931459	0.784422	0.389895	0.788662	0.218839	0.000698922	0.0238945	-10.6401
TraesCS3B02G349200	0.03877	0.022528	0.103988	0.117381	0.213773	0.258591	0.221307	0.326102	0.154613	0.000701484	0.0239291	-1.8575
TraesCS1A02G232500	0	0	0	0.097528	0	0.158192	0.500622	0.098662	0.102521	0.000708887	0.0241248	-1.21433
TraesCS3B02G213700	0.301668	0.230867	0.347693	1.60919	2.1742	1.20118	0.394237	0.51255	0.488167	0.000710562	0.0241565	-9.05691
TraesCS2D02G461100	3.29435	3.08624	2.63057	8.15236	7.99263	10.9988	4.45418	6.18746	4.03237	0.000714189	0.0242303	-3.03435
TraesCS4B02G280700	0	0	0	0.016505	0.031851	0.057504	0.146804	0.066896	0	0.000716157	0.0242617	-3.66328
TraesCS2B02G474900	0.409911	0.06338	0	1.48354	1.65944	1.09064	0.283164	0.8064	2.43193	0.000718361	0.024324	-1.79412
TraesCS7D02G087700	2.08811	2.8724	2.05966	49.189	49.7177	68.7151	1.47871	3.79962	4.98293	0.000719223	0.0243324	-1.04836
TraesCS2A02G196700	1.33205	0.7982	0.823863	6.07716	6.31181	3.97634	1.73573	1.10708	1.2819	0.000719777	0.0243401	-1.70095
TraesCS5D02G436200	0.376909	0.331212	0.512875	1.10509	0.720038	0.888159	1.24537	0.606235	0.48559	0.000720309	0.0243471	-8.64211
TraesCS5D02G038400	2.17005	1.51816	2.07072	7.18176	8.62248	13.5292	2.06056	3.38672	2.66553	0.000727151	0.024534	-2.02548
TraesCS1A02G225300	0	0	0	0.049987	0.023638	0.044912	0	0.091037	0.030135	0.000736528	0.0247386	-2.47779
TraesCS6D02G346500	0.059059	0.027521	0.094851	0.317355	0.374845	0.202851	0.059829	0.323684	0.198744	0.000739227	0.0248181	-1.28528
TraesCS3A02G446500	0.348756	0.11201	0.340676	1.75245	1.4361	4.39424	0.425074	0.58752	0.333374	0.000742597	0.0248642	-10.282
TraesCS1A02G436500	0.265133	0.226532	0.10954	0.3651	0.574846	0.536333	0.395993	0.360894	0.697454	0.000741476	0.0248642	-3.90247
TraesCS5B02G542900	0	0	0	0.147907	0.218901	0.169139	0.211085	0	0	0.000742009	0.0248642	-3.09703
TraesCS6B02G353200	0.107491	0	0	0.410778	0.675941	1.25824	0.151738	0.66314	0.0550298	0.000743857	0.0248841	-1.39658
TraesCS6D02G299300	0.017954	0	0.061821	0.178191	0.380109	0.415408	0.158202	0.178079	0.055207	0.000749638	0.0250096	-1.21854
TraesCS2B02G575500	0.141142	0.133429	0.052544	0.271338	0.22148	0.17545	0.43276	0.292873	0.32854	0.000752812	0.0250602	-1.04642
TraesCS6D02G284700	0.997057	1.00254	0.598166	1.60901	2.67318	2.08581	1.20336	3.2717	1.24754	0.000756037	0.0251228	-4.44371
TraesCS3B02G530100	5.9568	5.78017	6.52465	19.5765	17.7176	13.7088	7.56858	8.14965	8.71373	0.000755848	0.0251228	-1.01723
TraesCS6B02G072900	0	0	0.026048	0.19327	0.41779	0.127909	0.248787	0.090595	0.055342	0.000760648	0.0252423	-1.19023
TraesCS7D02G047400	1.56208	1.67893	1.59368	3.42236	2.67826	5.29775	3.51434	2.5629	2.09548	0.000767361	0.0254199	-2.87693
TraesCS3D02G500600	4.53546	4.61814	5.0481	13.1335	20.5843	11.354	6.51479	7.26944	5.95723	0.000768125	0.0254226	-1.42141
TraesCS4B02G172400	0.150825	0.188626	0.087203	2.33811	0.747872	2.41434	0.320271	0.386422	0.061253	0.00076894	0.0254384	-2.91732
TraesCS6D02G102300	3.22281	2.54228	3.22984	14.1539	10.5634	11.7742	3.47829	4.30659	3.90906	0.000770044	0.0254523	-1.91967
TraesCS4B02G021200	0	0.076548	0.02629	0.309345	0.570715	0.232327	0.199491	0.119653	0.122233	0.000775147	0.025589	-4.63952
TraesCS2B02G145500	0.432518	0.97443	0.718692	5.45895	3.88799	3.778	1.16492	0.820416	0.973821	0.000779155	0.025674	-3.1293
TraesCS7A02G535200	0.025809	0	0	0.076202	0.453642	0.161058	0.109876	0.366311	0.119485	0.000779593	0.0256771	-1.58929
TraesCS2D02G533600	2.50509	0.757579	0.834746	28.0754	23.5801	10.3382	1.22954	3.18935	5.29278	0.000788293	0.0259065	-2.79812
TraesCS3B02G235000	0.239692	0.08175	0.082296	0.276748	0.250766	0.707708	0.369994	0.405575	0.418912	0.000790445	0.025943	-1.1741
TraesCS4B02G342000	0.019007	0.020532	0	0.09612	0.118288	0.063107	0.137105	0.038905	0.096489	0.000791315	0.0259505	-2.78623
TraesCS2A02G436200	0.432083	0.306175	0.322674	0.658185	0.479922	0.922176	0.695628	1.33444	0.697685	0.00080171	0.0261976	-10.8244
TraesCS2D02G487200	1.02404	0.327878	0.328048	8.85606	7.20896	4.83388	0.342291	1.02819	0.908219	0.000801556	0.0261976	-2.71116
TraesCS7A02G058400	0	0	0	0.393353	0.390521	0.243757	0	0	0.060341	0.000810975	0.026431	-1.18861
TraesCS2D02G197300	0.099786	0.042814	0.038056	0.363925	0.570425	1.08204	0.114583	0.087526	0.147546	0.000815857	0.0265473	-4.80708
TraesCS2D02G358200	0.664253	0.807413	0.355781	1.46134	1.76629	1.84791	0.876606	1.54418	0.834414	0.000821749	0.026689	-2.97638
TraesCS5B02G128100	0.021739	0.020019	0.020261	1.21228	0.653255	1.56352	0.021102	0.022249	0	0.000826623	0.0268007	-11.5008
TraesCS5A02G526000	0.12918	0.221029	0.074386	1.60275	2.41142	2.13091	0.09549	0.145962	0.296672	0.000828064	0.0268241	-2.08778
TraesCS3A02G402900	0	0	0	0.365162	0	0.50247	0.385416	0.378548	0.107193	0.000827765	0.0268241	-1.6084
TraesCS2D02G533300	10.7345	6.03147	6.85585	59.677	43.8519	60.3746	9.31961	13.5305	14.0762	0.000830172	0.0268734	-5.01624
TraesCS2A02G305900	0.076494	0.096405	0.096303	0.35727	0.387303	0.276672	0.16464	0.30054	0.155242	0.000831813	0.0268989	-1.03571
TraesCS1B02G389800	0.032363	0	0	0.342398	0.198946	1.40377	0.025	0.031434	0.093132	0.00083296	0.0269149	-1.6394
TraesCS2D02G259300	0.497585	0.532931	0.503135	1.26697	1.53085	1.24513	0.840493	0.824933	0.579977	0.000833028	0.0269149	-1.40571
TraesCS2D02G390200	2.33894	2.7187	3.85541	19.5937	10.0661	13.4905	3.42313	4.46428	4.49679	0.000834077	0.0269371	-1.55699
TraesCS2D02G065800	0.819117	0.232574	1.03812	1.89401	2.47131	2.26823	1.27637	2.11602	1.04788	0.000844157	0.0271687	-10.4251
TraesCS4B02G297300	0.672763	0.720965	0.651419	2.56901	0.774095	3.99433	1.50278	2.02225	1.17277	0.00084587	0.027211	-2.70267
TraesCS5A02G354300	0	0	0	0.294705	0.098366	0.334778	0	0.097058	0	0.000853814	0.0273734	-1.28643
ENSRNA050013959	0.310899	0.770477	0.799048	1.48863	1.52262	0.967069	2.6142	14.8951	2.99579	0.000854571	0.0273859	-8.85109
TraesCS1D02G027000	0.527202	0.642105	0.411503	2.48398	0.926345	1.42562	1.03639	1.02213	0.817479	0.000858842	0.0274874	-1.11694
TraesCS5D02G240200	0	0	0	0.0327	0.050201	0.112011	0	0.033022	0.049139	0.000859778	0.0274904	-9.77745
TraesCS5B02G158200	0.413384	0.322139	0.386731	0.936871	0.396248	0.681096	0.958252	0.978308	0.917265	0.000862258	0.0275495	-2.36852
TraesCS7D02G412900	0	0	0	0.13768	0.2174	0.038656	0	0.046245	0.086591	0.000865722	0.0276129	-1.68834
TraesCS2B02G310700	0.836177	0.154307	0.14059	1.69008	4.59487	2.95844	0.586691	1.24496	0.606923	0.000869154	0.0276869	-1.37946
TraesCS1B02G276200	9.80144	4.33246	4.3704	25.1359	38.0989	29.0627	8.00014	12.3856	6.59022	0.00086963	0.0276903	-3.30451
TraesCS5B02G028800	1.97761	0.974629	0.793227	1.30746	1.96478	3.04621	4.32601	4.87156	3.97322	0.000870575	0.0276967	-8.7828
TraesCS7A02G568800	0.0464295	0.0944933	0	0.418669	0.590696	1.18387	0.0618327	0.13137	0.398193	0.00087231	0.0277401	-1.39574
TraesCS1D02G176500	0	0	0	0.024016	0.042036	0.059922	0	0.077769	0.06052	0.000879442	0.0279075	-10.2218
TraesCS1D02G166000	0.25811	0.19589	0.214417	0.630276	0.521562	0.599413	0.951308	0.224832	0.590136	0.000884685	0.0280382	-1.0574
TraesCS1B02G301200	0	0	0	0.153242	0	0.0677	0.3433	0.037734	0.11452	0.000887574	0.0280821	-1.71071
TraesCS6A02G335900	7.72053	7.50128	7.03778	29.9907	14.3371	15.7001	12.7595	8.72824	11.137	0.000887154	0.0280821	-1.05337
TraesCS1A02G320900	0.166303	0.123638	0.0599482	0.200375	0.861799	0.359991	0.288212	0.309305	0.270842	0.000891002	0.0281665	-1.28305
TraesCS2B02G472400	0.441614	0.440796	0.326195	0.524734	0.800005	0.721595	1.26837	0.632135	1.06977	0.00089404	0.0282388	-1.26599
TraesCS7B02G382000	2.66972	0.670152	1.93102	4.61195	5.82294	5.84844	3.00322	3.57351	2.79366	0.000898092	0.0283189	-1.73514
TraesCS2A02G123400	0.967622	0.888096	0.463396	2.67286	2.38276	2.53101	1.48429	0.985337	1.09829	0.000899435	0.0283493	-2.64119
TraesCS3B02G481600	1.11253	0.921775	0.79694	4.10423	2.83758	7.366	1.61355	2.07698	0.852738	0.000909373	0.0285645	-2.03717
TraesCS6D02G266400	0.045349	0	0.062412	0.207955	0.247877	0.382314	0.091767	0.215402	0.199214	0.000910086	0.0285645	-1.677
TraesCS3B02G441200	0.174795	0.227015	0.156444	0.457206	1.61081	1.18691	0.22946	0.816311	0.281904	0.000915355	0.0286816	-1.52143
TraesCS1B02G276300	8.86071	3.91246	4.06614	22.438	34.5121	26.3981	7.19415	11.1115	6.03774	0.000916701	0.0286877	-11.0272
TraesCS2A02G271300	5.76093	4.2337	3.67192	30.9732	15.1873	8.41597	8.45003	4.43423	11.006	0.000919586	0.0286939	-1.63403
TraesCS3D02G337600	0	0	0	0.381508	0.109103	0.644672	0.116897	0	0	0.00092109	0.0287288	-9.75169
TraesCS2D02G453500	0.514111	0.548322	0.593847	2.79208	2.42201	2.21422	0.500064	1.1888	1.16431	0.000921908	0.0287303	-3.16867
TraesCS2D02G217100	0	0	0	0.20496	0.216314	0.082288	0	0	0.013689	0.000922864	0.0287481	-9.02805
TraesCS7B02G477400	0	0.049718	0	0.187371	0.16471	0.105899	0.203	0.115149	0.118016	0.000924447	0.0287854	-1.66806
TraesCS7B02G024600	0	0	0	0.06216	0.042412	0.036154	0.08881	0.083696	0	0.000929663	0.0288876	-1.81593
TraesCS4A02G106400	1.04507	0.431593	0.676629	2.61956	4.44432	3.37278	1.13585	1.26048	0.852819	0.000930825	0.0289117	-2.73371
TraesCS6B02G098300	0.334487	0.283909	0.470821	1.75238	1.61067	2.74034	0.499882	0.549069	0.517616	0.000932522	0.0289167	-1.55124
TraesCS3B02G563400	0.0362992	0	0.0525565	0.221347	0.347717	0.264858	0.047085	0.128622	0.172443	0.00093551	0.0289969	-2.5535
TraesCS3B02G248500	0.534664	0.625136	0.43005	2.54132	3.06553	1.46218	0.733503	0.876587	0.639587	0.000938204	0.0290526	-2.18214
TraesCS4D02G186500	2.47577	1.1859	2.26722	7.2636	12.453	30.3893	1.88665	14.1973	3.4223	0.000938474	0.0290526	-2.1143
TraesCS2A02G372000	2.27238	1.54194	0.928	11.471	13.2804	12.1494	2.17829	1.36442	2.60022	0.000942276	0.0291462	-4.04436
TraesCS6A02G015400	0.02636	0.056951	0.050802	0.160201	0.133864	0.222908	0.387516	0.080934	0.175938	0.00094607	0.0292151	-1.00701
TraesCS2D02G142400	0	0	0.022059	0.33547	0.10685	0.131635	0.037392	0.046858	0.069727	0.000948575	0.0292683	-1.99299
TraesCS7A02G524600	5.1376	3.26925	4.0447	10.1618	12.7263	10.271	4.7771	5.35822	6.75441	0.000953453	0.0293824	-3.56201
TraesCS2A02G312000	0.102695	0.103802	0.390905	0.465339	1.42328	0.996059	0.360032	0.816998	0.694328	0.000966167	0.0296454	-4.96403
TraesCS6B02G037800	0.146322	0.138052	0.02078	0.164427	0.067103	0.14482	0.863237	3.44427	2.52425	0.000974066	0.029772	-3.20984
TraesCS5B02G384500	0.076552	0	0.079603	3.80091	3.71504	1.87975	0.183788	0.084497	0.083825	0.000983668	0.0299796	-1.1741
TraesCS2A02G531400	2.76132	0.822942	1.73114	32.4091	36.508	19.0702	1.31758	5.74629	3.31005	0.000984956	0.0300066	-2.62775
TraesCS3D02G430100	0.312881	0.31895	0.680575	0.684324	0.486219	1.05895	1.1699	1.34232	1.18122	0.000995092	0.0302778	-1.87792
TraesCS7A02G543100	0	0.109396	0.132922	0.547756	0.773942	0.88637	0.229693	0.211287	0.346302	0.000999595	0.0303659	-2.18859
TraesCS1A02G216400	0.217479	0.233878	0.225544	0.82727	0.794577	1.11669	1.10713	0.484582	0.645588	0.00100508	0.0304359	-5.65757
TraesCS4A02G075600	0.246798	0.251552	0.255722	0.938644	1.33404	2.97337	0.189192	1.12715	0.312602	0.00101055	0.0305619	-2.17836
TraesCS2B02G594400	0.020499	0.029591	0	1.39073	2.37628	0.940595	0	0.188721	0.160527	0.00101378	0.03061	-2.79145
TraesCS4A02G317300	0.136645	0.099674	0.272074	1.3765	1.15517	1.09884	0.545531	0.294888	0.131442	0.00102344	0.0308079	-2.94199
TraesCS1A02G122500	2.66742	2.29336	2.59348	32.902	33.0631	27.2737	4.38456	3.74143	3.23552	0.00102576	0.0308597	-3.66323
TraesCS5B02G403500	0.334626	0	0.218035	1.36185	3.08268	1.71159	0.437816	1.31322	0.586923	0.00103098	0.0309542	-3.6747
TraesCS1B02G083000	0	0.335578	0.14472	3.80617	3.96751	3.66964	0.191333	0.349875	0.185289	0.00103617	0.0310476	-1.05333
TraesCS7D02G464000	0.115504	0.222853	0.050422	0.413399	0.298144	0.194352	0.34188	3.73322	4.94849	0.00103885	0.0311031	-12.4131
TraesCS1D02G160600	0.644418	0.649337	0.372469	1.54853	1.10238	1.44673	0.680171	0.986593	1.15148	0.00104129	0.0311636	-3.65826
TraesCS3B02G386200	0	0	0	1.5476	0.886472	0.090219	0.307692	0.371296	0.069064	0.00105005	0.0313505	-3.91761
TraesCS6D02G353000	0	0	0.029563	0.176065	0.248801	0.159934	0.025056	0.075018	0.061617	0.00105723	0.0315268	-10.5642
TraesCS7B02G395500	0.157412	0.177673	0.119031	0.33228	0.345408	0.195699	1.16528	6.14891	5.53747	0.00106522	0.0317146	-3.58583
TraesCS4A02G182200	0	0	0	0.2045	0.050397	0.215313	0.243464	0.190426	0.004353	0.00106758	0.0317689	-2.90242
TraesCS5D02G278500	0	0	0.020295	0.106721	0.04369	0.034432	0.120173	0.075441	0.106915	0.00107249	0.0318547	-2.57233
TraesCS2A02G504000	0.110695	0	0.039754	0.403102	0.360946	0.463208	0.076646	0.46831	0.477533	0.00107906	0.0319992	-1.81692
TraesCS7A02G557300	0.242616	0	0.0691213	0.795259	0.508491	0.975181	0.666075	0.262741	0.500492	0.00108306	0.0320794	-1.17973
TraesCS3A02G527900	0.344073	0.139306	0.086169	0.921466	1.20599	0.803742	0.462275	0.40244	0.217437	0.00108553	0.03214	-1.12007
TraesCS3D02G446300	0.321647	0.434723	0.432079	1.3111	0.847818	0.85084	1.25081	0.637168	0.486768	0.00109407	0.0322675	-2.67235
TraesCS2B02G533400	0.22377	0.201647	0.399136	0.640442	0.961094	0.625663	0.367138	0.575883	0.414228	0.00109416	0.0322675	-1.06384
TraesCS4B02G038500	0.054565	0.058944	0.05258	0.488605	0.396177	0.759475	0.22282	0.167533	0.082914	0.00109621	0.0322773	-1.0478
TraesCS5A02G286100	1.192	0.607399	0.729606	1.29288	1.87361	2.68623	1.56796	2.13147	1.02157	0.0010992	0.0323098	-3.23902
TraesCS5D02G080200	0.312629	0.467885	0.594724	1.01767	1.1806	1.1366	1.13469	0.598241	0.618475	0.00109978	0.0323098	-1.00916
TraesCS2D02G533800	1.67923	0.71891	1.22005	27.244	22.892	10.8539	0.782873	1.77507	4.77467	0.00110125	0.0323234	-11.2586
TraesCS7D02G219400	2.0539	1.90895	2.39904	5.1606	6.44716	5.73475	2.58573	2.93058	2.75077	0.00110099	0.0323234	-1.51372
TraesCS5D02G234400	0	0	0	0.25389	0.664221	0.300465	0.065834	0	0.18559	0.00110218	0.0323382	-1.17561
TraesCS2D02G069300	3.42022	1.38732	3.2419	9.31122	9.16453	14.362	5.63739	5.16409	2.33052	0.00111056	0.0324789	-1.532
TraesCS3D02G093500	1.20906	1.07944	1.43534	4.47124	2.98965	3.7163	2.7058	1.49309	1.44742	0.00111051	0.0324789	-1.471
TraesCS2D02G203200	0.405858	0.39089	0.205809	1.31909	1.72585	0.91772	0.402282	0.583908	0.849654	0.00110887	0.0324789	-1.28088
TraesCS5B02G408000	0.356642	0.33465	0.286161	1.81014	0.816471	1.01232	0.897638	0.349564	0.533141	0.00111205	0.0324789	-1.10934
TraesCS4A02G061900	1.5466	0.644138	0.33854	2.52561	2.63862	1.53969	2.17292	1.6692	1.7456	0.00111597	0.0325383	-1.05991
TraesCS6A02G322500	0.441151	0.330294	0.801861	1.18341	1.26938	0.754936	1.57354	1.16163	0.845836	0.00111886	0.0325971	-9.67567
TraesCS2D02G507200	69.2584	78.4253	78.1805	215.475	233.803	202.067	121.816	82.3876	86.2184	0.00112633	0.0327509	-3.51785
TraesCS7D02G379500	0	0	0	0.022865	0.274214	0.062589	0.119582	0	0.011453	0.0011342	0.032888	-1.30661
TraesCS6D02G234700	3.90596	3.00902	3.01891	52.0035	89.2946	74.5337	3.75741	4.2465	3.74036	0.00113803	0.0329629	-3.81898
TraesCS2D02G455000	3.04295	2.6766	2.49229	14.5802	7.20082	6.72413	4.08888	3.65074	4.38078	0.00113768	0.0329629	-1.18374
TraesCS3A02G443100	0.059764	0	0	0.376433	0.458078	0.332477	0.415776	0.034985	0.06918	0.00114598	0.0331289	-10.8481
TraesCS7B02G188400	4.4365	4.46783	3.76134	16.9463	13.3591	10.6832	4.66816	5.64565	6.2417	0.00115331	0.0332635	-1.71761
TraesCS7A02G450700	0	0	0	0	0	0.222044	0.01688	0.525729	0.341347	0.00115449	0.0332718	-2.60975
TraesCS2D02G066900	0.423122	0.096227	0.734015	1.50625	2.29285	1.67101	0.875216	1.36701	0.532102	0.00115778	0.0333537	-1.4958
TraesCS7A02G561500	4.43023	0.833108	0.645843	18.0714	17.5909	21.8452	4.86073	4.03672	5.73431	0.00116144	0.0334463	-1.07052
TraesCS5D02G413600	2.54016	1.4829	0.770108	2.50965	3.20692	7.15499	8.3123	3.09453	2.75707	0.00116316	0.03347	-1.10623
TraesCS2A02G216700	0.675216	0.741938	0.538075	1.78382	2.01737	1.64836	1.02116	0.983493	0.758505	0.00116578	0.0335325	-1.08969
TraesCS5B02G268300	1.50158	1.28419	1.52875	4.11814	5.07477	3.05665	2.2697	2.45151	1.60602	0.00116829	0.0335788	-2.09037
TraesCS2A02G384100	0.134558	0.159867	0.05739	0.265222	0.250706	0.229874	0.227699	0.241068	0.28295	0.00118139	0.0338307	-9.97554
TraesCS2D02G059000	0.336966	0.014483	0.577365	1.44991	1.55186	1.04293	1.62022	1.5001	0.745818	0.00118321	0.0338644	-1.15079
TraesCS4B02G318600	0	0	0	0	0.30972	0.247502	0	0.015699	0.031148	0.00118404	0.033871	-10.6576
TraesCS6A02G085300	18.0917	14.5896	15.1739	50.1567	25.0827	67.6184	27.2278	23.3119	19.1133	0.00118497	0.033871	-9.39136
TraesCS4A02G015600	0	0	0	0.313647	0.080035	0.214506	0	0.23532	0.125686	0.00118451	0.033871	-3.61399
TraesCS6B02G166200	0	0	0	0	0.163025	0.035324	0.080027	0.025071	0.099486	0.00119369	0.034071	-2.07659
TraesCS3A02G182400	0.124553	0	0.248544	4.028	2.74683	1.51913	0.102161	0.532325	0.207871	0.00119856	0.0341337	-1.31575
TraesCS6B02G408500	0.447085	0.069159	0.223636	1.42691	1.10455	1.12414	0.793027	0.636664	1.15648	0.00121618	0.0344943	-2.07966
TraesCS5D02G422200	0.264212	0.121002	0.174505	0.56516	0.515844	0.351239	0.244677	0.397963	0.711761	0.0012205	0.0345608	-2.36343
TraesCS5B02G238700	8.72928	5.94174	5.74013	44.8312	50.919	44.5449	9.24296	11.1839	11.8373	0.00122487	0.034629	-1.58446
TraesCS5D02G136300	0.267005	0.112724	0.214871	2.4117	2.05904	0.443493	0.412556	0.316919	0.475833	0.00123013	0.0346887	-11.1627
TraesCS7A02G377900	0.089492	0.054895	0.084955	0.215925	0.354778	0.362414	0.08295	0.157666	0.201842	0.0012298	0.0346887	-2.11908
TraesCS3A02G165500	0	0	0	0.52227	0.579832	0.240584	0.032816	0	0	0.00123091	0.0346921	-1.36898
TraesCS2B02G621700	7.07562	4.80671	4.63773	36.3954	45.0041	35.952	7.54938	8.88983	9.74164	0.00123465	0.0347377	-1.44279
TraesCS4B02G014300	48.5103	30.329	40.3725	157.6	155.381	153.786	47.9659	58.5003	42.5852	0.00126156	0.0352954	-3.57663
TraesCS6A02G411200	0.082218	0.062171	0.097864	0.232528	0.268201	0.319795	0.078303	0.264664	0.153619	0.00127251	0.0354953	-2.67945
TraesCS7A02G526700	0.030783	0	0	0.177626	0.260652	0.0949	0.025141	0.041937	0.134282	0.00127551	0.0355658	-3.10915
TraesCS1B02G141700	2.00569	1.47581	1.47513	18.0809	20.5482	17.6054	2.67895	2.12582	2.4665	0.00127872	0.0356287	-1.14353
TraesCS2B02G012000	0	0.043789	0.006064	0.251558	0.173366	0.187967	0.078987	0.056452	0.112006	0.00128303	0.0357068	-2.39612
TraesCS3A02G350600	1.49076	1.12672	1.40514	4.30098	2.15488	4.58315	2.50478	2.52608	1.70379	0.00128805	0.0357553	-3.50235
TraesCS7B02G368300	0.158036	0.084572	0.254025	1.72905	0.074197	1.02195	1.37022	0.513289	0.519695	0.00129289	0.0358195	-3.28585
TraesCS5B02G367800	0.150573	0	0.019476	0.637415	1.10662	1.64198	0.122047	0.251582	0.094394	0.00129314	0.0358195	-1.26433
TraesCS3A02G188700	0	0	0.043537	0.105406	0.093725	0.143975	0.26977	0.144615	0.091743	0.00129562	0.0358721	-1.65794
TraesCS1D02G392100	0.229727	0.21477	0.182743	0.212536	0.526849	0.359008	0.648866	0.79294	0.473259	0.00129703	0.0358734	-2.32006
TraesCS5B02G069300	7.58457	7.00584	6.21857	27.4064	39.3343	39.8793	8.24354	9.23087	7.23757	0.00129711	0.0358734	-1.20351
TraesCS5D02G102100	2.06328	2.9616	2.53626	15.7536	29.6655	18.8628	3.9366	3.68328	3.6118	0.00129763	0.0358746	-1.9718
TraesCS2B02G456900	0.837534	1.18563	0.465544	1.65141	1.2207	3.58262	1.62878	1.60527	1.77418	0.00130501	0.0360384	-1.15619
TraesCS2A02G295400	0.084838	0.187914	0.065718	0.570752	0.971922	0.468476	0.149344	0.213711	0.281134	0.00131856	0.0362991	-2.0524
TraesCS2A02G359300	1.10824	0.53091	0.431129	1.18179	2.39701	1.78639	1.4801	1.43393	0.948781	0.00132666	0.0364077	-2.7465
TraesCS5B02G555600	0.028989	0.031316	0.03445	0.187371	0.189949	0.085026	0.200969	0.036539	0.086225	0.00133234	0.0364344	-1.53587
TraesCS5B02G072000	0.052912	0	0.069798	0.561957	0.151184	0.398199	0.257424	0.106988	0.171226	0.00133794	0.0365025	-9.91519
TraesCS5D02G284600	0.56879	0.079445	0.21996	1.02109	1.09084	0.918022	0.660116	0.690447	0.654393	0.00134551	0.036669	-1.88915
TraesCS5D02G147500	0	0	0	0.044034	0.075768	0.064589	0.265265	0	0.129666	0.00134755	0.036686	-10.3036
TraesCS1B02G354500	0.195524	0.10787	0.310791	0.976779	1.22899	1.25647	0.225095	0.442144	0.420593	0.00135547	0.0368867	-4.50567
TraesCS5B02G195300	0	0	0	0.170088	0	0.260968	0.161552	0	0.165677	0.00136018	0.0369473	-10.0895
TraesCS5D02G219300	0.523124	0.300018	0.477239	28.9544	18.295	11.0212	0.210234	0.226436	0.37302	0.00135987	0.0369473	-1.82609
TraesCS1D02G165000	0	0	0	0.137724	0.181238	0.265214	0	0.06954	0	0.00136218	0.0369749	-1.21671
TraesCS1B02G348000	0.072267	0.130111	0.069638	0.486629	0.465845	0.401688	0.098369	0.231895	0.244576	0.00137522	0.0372071	-3.34939
TraesCS7D02G018600	0.591732	0.696556	0.670451	1.86173	2.41942	1.90351	1.17896	0.976721	0.76451	0.00137634	0.037224	-1.33276
TraesCS5D02G532200	0	0	0.081567	0.289278	0.496954	0.153653	0.222758	0.104315	0.39573	0.00139062	0.037461	-5.03304
TraesCS2D02G000500	3.71638	3.08491	3.33281	12.2716	16.6868	9.03907	3.82925	4.81397	4.41164	0.00139425	0.037509	-1.11838
TraesCS1D02G152500	0.028876	0.000921	0.01113	0.445387	0.03176	0.155454	0.178432	1.14763	0.721333	0.00139752	0.037552	-2.56591
TraesCS2D02G478300	3.30306	1.17686	1.77834	2.71112	6.29652	4.62603	3.04054	6.56007	3.9394	0.00140047	0.0376012	-1.63768
TraesCS1D02G432400	1.10742	0.293493	0.192638	3.88908	5.87563	6.96887	0.454853	1.04056	0.64269	0.00140527	0.0376791	-1.83785
TraesCS2B02G277200	1.07481	1.43692	1.14451	5.98511	6.66266	5.70729	1.39233	1.45135	1.55518	0.00140603	0.0376859	-1.49175
TraesCS3B02G580400	0.874176	0.317789	0.139805	0.493174	1.55032	1.25959	2.0481	2.53947	1.63086	0.00141737	0.0379219	-2.64414
TraesCS2A02G184500	0.11445	0.12798	0.100429	0.181298	0.249666	0.585225	0.354612	0.310865	0.246784	0.00142061	0.0379949	-1.12349
TraesCS7A02G521900	1.48112	0.792314	0.614117	9.2378	10.4581	11.8564	1.23327	1.50993	1.80591	0.00143057	0.0381683	-3.24915
TraesCS7D02G199900	0.62312	0.883591	0.518868	1.12453	0.803013	1.17263	2.57924	1.86268	1.28428	0.00143029	0.0381683	-1.28352
TraesCS1B02G035500	0.027803	0.028642	0	0.112234	0.448285	0.333565	0.038015	0.102629	0.038635	0.00143747	0.0382132	-1.24819
TraesCS7A02G187800	0.285774	0.558296	0.362114	1.14912	1.34311	1.02845	0.702789	0.401592	1.24743	0.001433	0.0382132	-1.13814
TraesCS4A02G103800	11.9135	12.6615	10.9543	41.3645	50.6621	31.8699	12.7338	15.5381	16.6262	0.00144618	0.0383368	-1.45675
TraesCS7B02G359700	3.76879	3.31561	3.64438	10.7259	12.1954	10.6639	3.8814	4.33387	5.42687	0.00144827	0.0383637	-3.79004
TraesCS1A02G132300	0.104371	0.200926	0.213859	0.247339	0.354503	0.403943	0.427311	0.786206	0.63075	0.00145299	0.0384478	-4.71669
TraesCS7A02G385100	0.034863	0	0	0.302999	0.300365	0.153816	0.057137	0.049255	0.100944	0.00146603	0.0386561	-3.68511
TraesCS5B02G491500	0.143935	0	0.082847	2.06426	4.17224	5.23235	0.261801	0.098207	0.097425	0.00147323	0.0387501	-1.82289
TraesCS5B02G211000	0.386419	0.451748	0.963913	23.6986	11.2675	8.81615	1.51972	0.291356	0.765519	0.00147543	0.0387808	-4.1988
TraesCS3D02G252900	0.239642	0.551042	0.430318	3.48752	0.999895	1.79205	1.35695	0.610165	0.392948	0.00147628	0.0387893	-2.00142
TraesCS2D02G534900	0	0	0.059237	0.717478	0.297642	0.681655	0.236214	0.052085	0.190566	0.00147949	0.0388464	-2.43666
TraesCS6A02G334800	9.65915	8.42675	12.0958	85.2951	51.02	59.723	18.2997	13.3179	14.0357	0.00148528	0.0389573	-1.92812
TraesCS2D02G207100	0	0.164527	0.09184	0.612877	0.408798	0.306513	0.834705	0.301997	0.310978	0.00149561	0.0391185	-1.51929
TraesCS5D02G190700	1.11068	0.449896	0.735371	4.39666	4.81696	5.38319	1.06749	0.84945	0.961164	0.00149663	0.0391314	-1.76395
TraesCS7B02G384200	15.0333	11.7481	12.5723	49.9153	74.5275	54.7059	13.0711	16.5469	16.8486	0.00151265	0.0393847	-1.99643
TraesCS5A02G413700	0.824977	0.811079	1.06941	3.77551	5.55069	5.64788	0.698781	1.4553	1.24877	0.00151543	0.039416	-2.88742
TraesCS7A02G516000	4.17851	3.13224	3.04927	22.0464	23.3032	21.5527	4.44819	5.2111	6.11382	0.00151938	0.0394858	-3.93877
ENSRNA050017597	0.103443	0.134734	0.181709	0.167916	0.16061	0.177074	1.0537	3.28601	1.36853	0.00153612	0.0398004	-1.42586
TraesCS1A02G384900	0.054814	0.151194	0.064494	0.15548	0.241551	0.439272	0.702169	3.98077	2.77713	0.00154269	0.0399165	-1.84934
TraesCS5B02G482400	0.204687	0.284759	0.16937	0.591181	0.768808	1.0266	0.399555	0.265906	0.488091	0.00156031	0.0402348	-2.36643
TraesCS5D02G416500	0.0794	0.042972	0.10222	0.422074	0.463606	0.216666	0.153086	0.082945	0.280187	0.00156737	0.0403734	-9.9852
TraesCS2D02G053300	0.01449	0.015652	0.159069	0.364653	0.420108	0.417303	0.201215	0.445426	0.102683	0.00157065	0.0403883	-3.47555
TraesCS2A02G064000	0	0	0	0.203124	0.108747	0	0.220734	0.075523	0	0.00157753	0.0405125	-9.4176
TraesCS2D02G019000	0.041737	0	0.018896	0.481375	0.1385	0.542158	0.074095	0.066768	0.046017	0.00158547	0.0405914	-1.31828
TraesCS3A02G484900	0	0	0	0.149903	0.057571	0.085707	0	0.057629	0.059519	0.00159421	0.0407554	-1.10086
TraesCS6B02G355700	10.3094	6.78363	8.15803	21.3465	32.7013	38.7701	10.126	14.1722	8.82029	0.0016008	0.0408961	-10.5142
TraesCS3A02G077500	0.242625	0.213805	0.158527	0.536005	0.634519	0.429412	0.306319	0.317863	0.413841	0.00160968	0.0410105	-1.95468
TraesCS1B02G099400	0	0	0	0.053202	0	0.046494	0.601238	0	0.176557	0.00160915	0.0410105	-1.25033
TraesCS5D02G507100	0.295864	0.267772	0.236241	1.82906	0.862553	1.75085	1.09024	0.420215	0.248188	0.00161401	0.0411069	-2.29738
TraesCS5A02G518300	0.366051	0.576517	0.363733	1.11263	0.939055	1.89854	0.561547	0.73258	0.970931	0.00161904	0.0411368	-5.36395
TraesCS6B02G407500	0.343183	0.129707	0.194862	2.70404	1.8316	1.22542	0.247364	0.342948	0.213476	0.00161825	0.0411368	-1.69066
TraesCS5A02G505900	0.005473	0	0	0.134935	0.06905	0.029431	0.081372	0.102198	0.033795	0.00162365	0.0412093	-2.79172
TraesCS5B02G135800	0.464845	0.236833	0.879048	2.5527	2.62568	2.42979	0.73992	0.834924	1.02227	0.0016258	0.0412244	-9.67908
TraesCS7A02G473200	0	0.165552	0.116811	1.34678	1.0889	0.605807	0.180312	0.19427	0.494406	0.00162744	0.041252	-1.94557
TraesCS3B02G003700	0	0	0	0.171828	0.107429	0.095206	0.017681	0	0.099721	0.00163488	0.0413936	-9.87184
TraesCS6D02G089390	0.046538	0.019756	0.047711	0.205311	0.173961	0.143627	0.162841	0.054934	0.1376	0.00164415	0.0415206	-11.34
TraesCS6B02G413300	0	0	0	0	0.175756	0.185055	0.124357	0.077008	0	0.00165359	0.0416745	-1.64022
TraesCS5D02G525500	0	0	0	0.097081	0.960856	0.397196	0	0.100223	0	0.00165885	0.0417656	-3.49017
[truncated: 493 more rows]

## Sheet: C-S3 vs. D-S3
Table S4 Expression analysis of DEGs at different comparison groups
[truncated: 2,139 more rows]

## Sheet: C-S4 vs. D-S4
Table S4 Expression analysis of DEGs at different comparison groups
[truncated: 2,674 more rows]
