# Supplementary material for: Transcriptome Profiling of Spike Development Reveals Key Genes and Pathways Associated with Early Heading in Wheat–Psathyrstachys huashanica 7Ns Chromosome Addition Line
Source: Plants (Basel). 2025 Jul 7;14(13):2077. doi: 10.3390/plants14132077 (PMC12252408; doi:10.3390/plants14132077)
Supplement: Supplementary file 1 [file plants-14-02077-s001.zip › Supplementary Tables/Table S5.xlsx]

## Sheet: C-S1 vs. D-S1
Table S5 GO enrichment analysis of DEGs in different comparison groups
GO_ID	GO_Term	GO_Category
GO:0006355	regulation of transcription, DNA-templated	Biological Process
GO:0009765	photosynthesis, light harvesting	Biological Process
GO:0006351	transcription, DNA-templated	Biological Process
GO:0018298	protein-chromophore linkage	Biological Process
GO:0045944	positive regulation of transcription by RNA polymerase II	Biological Process
GO:0009768	photosynthesis, light harvesting in photosystem I	Biological Process
GO:0009416	response to light stimulus	Biological Process
GO:0006952	defense response	Biological Process
GO:0009409	response to cold	Biological Process
GO:0015979	photosynthesis	Biological Process
GO:0009873	ethylene-activated signaling pathway	Biological Process
GO:0009753	response to jasmonic acid	Biological Process
GO:0055085	transmembrane transport	Biological Process
GO:0006168	adenine salvage	Biological Process
GO:0009695	jasmonic acid biosynthetic process	Biological Process
GO:0009625	response to insect	Biological Process
GO:0030245	cellulose catabolic process	Biological Process
GO:0050793	regulation of developmental process	Biological Process
GO:0009611	response to wounding	Biological Process
GO:0031408	oxylipin biosynthetic process	Biological Process
GO:0031047	gene silencing by RNA	Biological Process
GO:0048573	photoperiodism, flowering	Biological Process
GO:0009723	response to ethylene	Biological Process
GO:0009751	response to salicylic acid	Biological Process
GO:0006357	regulation of transcription by RNA polymerase II	Biological Process
GO:0006562	proline catabolic process	Biological Process
GO:0010728	regulation of hydrogen peroxide biosynthetic process	Biological Process
GO:0080027	response to herbivore	Biological Process
GO:0080141	regulation of jasmonic acid biosynthetic process	Biological Process
GO:2000068	regulation of defense response to insect	Biological Process
GO:0019419	sulfate reduction	Biological Process
GO:0005992	trehalose biosynthetic process	Biological Process
GO:2000032	regulation of secondary shoot formation	Biological Process
GO:0019253	reductive pentose-phosphate cycle	Biological Process
GO:0009737	response to abscisic acid	Biological Process
GO:0006809	nitric oxide biosynthetic process	Biological Process
GO:0046080	dUTP metabolic process	Biological Process
GO:0009685	gibberellin metabolic process	Biological Process
GO:0006541	glutamine metabolic process	Biological Process
GO:0008295	spermidine biosynthetic process	Biological Process
GO:0006527	arginine catabolic process	Biological Process
GO:0010200	response to chitin	Biological Process
GO:0006006	glucose metabolic process	Biological Process
GO:0051707	response to other organism	Biological Process
GO:0006813	potassium ion transport	Biological Process
GO:0016132	brassinosteroid biosynthetic process	Biological Process
GO:0006571	tyrosine biosynthetic process	Biological Process
GO:0010364	regulation of ethylene biosynthetic process	Biological Process
GO:0006468	protein phosphorylation	Biological Process
GO:0005985	sucrose metabolic process	Biological Process
GO:0015977	carbon fixation	Biological Process
GO:0009308	amine metabolic process	Biological Process
GO:0045487	gibberellin catabolic process	Biological Process
GO:0006226	dUMP biosynthetic process	Biological Process
GO:0046081	dUTP catabolic process	Biological Process
GO:0006094	gluconeogenesis	Biological Process
GO:1990961	xenobiotic detoxification by transmembrane export across the plasma membrane	Biological Process
GO:0099402	plant organ development	Biological Process
GO:0002237	response to molecule of bacterial origin	Biological Process
GO:0002238	response to molecule of fungal origin	Biological Process
GO:0010337	regulation of salicylic acid metabolic process	Biological Process
GO:0006116	NADH oxidation	Biological Process
GO:0080188	gene silencing by RNA-directed DNA methylation	Biological Process
GO:0006520	cellular amino acid metabolic process	Biological Process
GO:0050688	regulation of defense response to virus	Biological Process
GO:0009647	skotomorphogenesis	Biological Process
GO:1905428	regulation of plant organ formation	Biological Process
GO:0050832	defense response to fungus	Biological Process
GO:0009651	response to salt stress	Biological Process
GO:0034765	regulation of ion transmembrane transport	Biological Process
GO:0009646	response to absence of light	Biological Process
GO:0009809	lignin biosynthetic process	Biological Process
GO:0042128	nitrate assimilation	Biological Process
GO:0010582	floral meristem determinacy	Biological Process
GO:0009116	nucleoside metabolic process	Biological Process
GO:0009735	response to cytokinin	Biological Process
GO:0006096	glycolytic process	Biological Process
GO:0009850	auxin metabolic process	Biological Process
GO:0071108	protein K48-linked deubiquitination	Biological Process
GO:0008152	metabolic process	Biological Process
GO:0080113	regulation of seed growth	Biological Process
GO:0044209	AMP salvage	Biological Process
GO:0010199	organ boundary specification between lateral organs and the meristem	Biological Process
GO:0000024	maltose biosynthetic process	Biological Process
GO:0033274	response to vitamin B2	Biological Process
GO:0009736	cytokinin-activated signaling pathway	Biological Process
GO:0009938	negative regulation of gibberellic acid mediated signaling pathway	Biological Process
GO:0031347	regulation of defense response	Biological Process
GO:0009853	photorespiration	Biological Process
GO:0019752	carboxylic acid metabolic process	Biological Process
GO:0032968	positive regulation of transcription elongation from RNA polymerase II promoter	Biological Process
GO:0044210	'de novo' CTP biosynthetic process	Biological Process
GO:0006430	lysyl-tRNA aminoacylation	Biological Process
GO:0005975	carbohydrate metabolic process	Biological Process
GO:0009414	response to water deprivation	Biological Process
GO:0009226	nucleotide-sugar biosynthetic process	Biological Process
GO:0098719	sodium ion import across plasma membrane	Biological Process
GO:0046622	positive regulation of organ growth	Biological Process
GO:0009864	induced systemic resistance, jasmonic acid mediated signaling pathway	Biological Process
GO:0009522	photosystem I	Cellular Component
GO:0005634	nucleus	Cellular Component
GO:0009523	photosystem II	Cellular Component
GO:0009535	chloroplast thylakoid membrane	Cellular Component
GO:0009536	plastid	Cellular Component
GO:0016021	integral component of membrane	Cellular Component
GO:0016020	membrane	Cellular Component
GO:0010319	stromule	Cellular Component
GO:0009507	chloroplast	Cellular Component
GO:0005576	extracellular region	Cellular Component
GO:0009579	thylakoid	Cellular Component
GO:0098572	stromal side of plastid thylakoid membrane	Cellular Component
GO:0030093	chloroplast photosystem I	Cellular Component
GO:0009501	amyloplast	Cellular Component
GO:0003700	DNA-binding transcription factor activity	Molecular Function
GO:0003677	DNA binding	Molecular Function
GO:0016168	chlorophyll binding	Molecular Function
GO:0046983	protein dimerization activity	Molecular Function
GO:0000977	RNA polymerase II transcription regulatory region sequence-specific DNA binding	Molecular Function
GO:0016491	oxidoreductase activity	Molecular Function
GO:0020037	heme binding	Molecular Function
GO:0004497	monooxygenase activity	Molecular Function
GO:0003824	catalytic activity	Molecular Function
GO:0043531	ADP binding	Molecular Function
GO:0000978	RNA polymerase II cis-regulatory region sequence-specific DNA binding	Molecular Function
GO:0000981	DNA-binding transcription factor activity, RNA polymerase II-specific	Molecular Function
GO:0043565	sequence-specific DNA binding	Molecular Function
GO:0016705	oxidoreductase activity, acting on paired donors, with incorporation or reduction of molecular oxygen	Molecular Function
GO:0050662	obsolete coenzyme binding	Molecular Function
GO:0005515	protein binding	Molecular Function
GO:0005506	iron ion binding	Molecular Function
GO:0004805	trehalose-phosphatase activity	Molecular Function
GO:0003999	adenine phosphoribosyltransferase activity	Molecular Function
GO:0008810	cellulase activity	Molecular Function
GO:0030170	pyridoxal phosphate binding	Molecular Function
GO:0008194	UDP-glycosyltransferase activity	Molecular Function
GO:0003993	acid phosphatase activity	Molecular Function
GO:0004657	proline dehydrogenase activity	Molecular Function
GO:0005249	voltage-gated potassium channel activity	Molecular Function
GO:0043546	molybdopterin cofactor binding	Molecular Function
GO:0050464	nitrate reductase (NADPH) activity	Molecular Function
GO:0004665	prephenate dehydrogenase (NADP+) activity	Molecular Function
GO:0008977	prephenate dehydrogenase (NAD+) activity	Molecular Function
GO:0033730	arogenate dehydrogenase (NADP+) activity	Molecular Function
GO:0004553	hydrolase activity, hydrolyzing O-glycosyl compounds	Molecular Function
GO:0045551	cinnamyl-alcohol dehydrogenase activity	Molecular Function
GO:0008429	phosphatidylethanolamine binding	Molecular Function
GO:0045543	gibberellin 2-beta-dioxygenase activity	Molecular Function
GO:0051213	dioxygenase activity	Molecular Function
GO:0005524	ATP binding	Molecular Function
GO:0052634	C-19 gibberellin 2-beta-dioxygenase activity	Molecular Function
GO:0004672	protein kinase activity	Molecular Function
GO:0019863	IgE binding	Molecular Function
GO:1990841	promoter-specific chromatin binding	Molecular Function
GO:0008131	primary amine oxidase activity	Molecular Function
GO:0004170	dUTP diphosphatase activity	Molecular Function
GO:0016984	ribulose-bisphosphate carboxylase activity	Molecular Function
GO:0004611	phosphoenolpyruvate carboxykinase activity	Molecular Function
GO:0004612	phosphoenolpyruvate carboxykinase (ATP) activity	Molecular Function
GO:0017076	purine nucleotide binding	Molecular Function
GO:0016702	oxidoreductase activity, acting on single donors with incorporation of molecular oxygen, incorporation of two atoms of oxygen	Molecular Function
GO:0016830	carbon-carbon lyase activity	Molecular Function
GO:0016787	hydrolase activity	Molecular Function
GO:0102483	scopolin beta-glucosidase activity	Molecular Function
GO:0051119	sugar transmembrane transporter activity	Molecular Function
GO:0004185	serine-type carboxypeptidase activity	Molecular Function
GO:0005216	ion channel activity	Molecular Function
GO:0008792	arginine decarboxylase activity	Molecular Function
GO:0008270	zinc ion binding	Molecular Function
GO:0042910	xenobiotic transmembrane transporter activity	Molecular Function
GO:0046872	metal ion binding	Molecular Function
GO:0030151	molybdenum ion binding	Molecular Function
GO:0016410	N-acyltransferase activity	Molecular Function
GO:0016707	gibberellin 3-beta-dioxygenase activity	Molecular Function
GO:0046423	allene-oxide cyclase activity	Molecular Function
GO:0016629	12-oxophytodienoate reductase activity	Molecular Function
GO:0004535	poly(A)-specific ribonuclease activity	Molecular Function
GO:0102726	DIMBOA glucoside beta-D-glucosidase activity	Molecular Function
GO:0008171	O-methyltransferase activity	Molecular Function
GO:0050661	NADP binding	Molecular Function
GO:0003954	NADH dehydrogenase activity	Molecular Function
GO:0016157	sucrose synthase activity	Molecular Function
GO:0004824	lysine-tRNA ligase activity	Molecular Function
GO:0051287	NAD binding	Molecular Function
GO:0004575	sucrose alpha-glucosidase activity	Molecular Function
GO:0005509	calcium ion binding	Molecular Function
GO:0008187	poly-pyrimidine tract binding	Molecular Function
GO:0008422	beta-glucosidase activity	Molecular Function

## Sheet: C-S2 vs. D-S2
Table S5 GO enrichment analysis of DEGs in different comparison groups
GO_ID	GO_Term	GO_Category
GO:0006952	defense response	Biological Process
GO:0006559	L-phenylalanine catabolic process	Biological Process
GO:0009228	thiamine biosynthetic process	Biological Process
GO:0009415	response to water	Biological Process
GO:0045490	pectin catabolic process	Biological Process
GO:0005975	carbohydrate metabolic process	Biological Process
GO:0042545	cell wall modification	Biological Process
GO:0006556	S-adenosylmethionine biosynthetic process	Biological Process
GO:0009800	cinnamic acid biosynthetic process	Biological Process
GO:0031408	oxylipin biosynthetic process	Biological Process
GO:0019438	aromatic compound biosynthetic process	Biological Process
GO:0006468	protein phosphorylation	Biological Process
GO:0007166	cell surface receptor signaling pathway	Biological Process
GO:0008152	metabolic process	Biological Process
GO:0080040	positive regulation of cellular response to phosphate starvation	Biological Process
GO:0006355	regulation of transcription, DNA-templated	Biological Process
GO:0006730	one-carbon metabolic process	Biological Process
GO:0006629	lipid metabolic process	Biological Process
GO:0006631	fatty acid metabolic process	Biological Process
GO:0006351	transcription, DNA-templated	Biological Process
GO:0006809	nitric oxide biosynthetic process	Biological Process
GO:0052576	carbohydrate storage	Biological Process
GO:0046294	formaldehyde catabolic process	Biological Process
GO:0006094	gluconeogenesis	Biological Process
GO:0071669	plant-type cell wall organization or biogenesis	Biological Process
GO:0055129	L-proline biosynthetic process	Biological Process
GO:0009737	response to abscisic acid	Biological Process
GO:0033274	response to vitamin B2	Biological Process
GO:0009864	induced systemic resistance, jasmonic acid mediated signaling pathway	Biological Process
GO:0006561	proline biosynthetic process	Biological Process
GO:0050896	response to stimulus	Biological Process
GO:0050832	defense response to fungus	Biological Process
GO:0009631	cold acclimation	Biological Process
GO:0045944	positive regulation of transcription by RNA polymerase II	Biological Process
GO:0042742	defense response to bacterium	Biological Process
GO:0055085	transmembrane transport	Biological Process
GO:0015671	oxygen transport	Biological Process
GO:0009736	cytokinin-activated signaling pathway	Biological Process
GO:0006749	glutathione metabolic process	Biological Process
GO:0006633	fatty acid biosynthetic process	Biological Process
GO:0009873	ethylene-activated signaling pathway	Biological Process
GO:0070417	cellular response to cold	Biological Process
GO:0009269	response to desiccation	Biological Process
GO:0042128	nitrate assimilation	Biological Process
GO:0009414	response to water deprivation	Biological Process
GO:0009299	mRNA transcription	Biological Process
GO:0009611	response to wounding	Biological Process
GO:0009409	response to cold	Biological Process
GO:0009084	glutamine family amino acid biosynthetic process	Biological Process
GO:0010345	suberin biosynthetic process	Biological Process
GO:0010120	camalexin biosynthetic process	Biological Process
GO:0080136	priming of cellular response to stress	Biological Process
GO:1902065	response to L-glutamate	Biological Process
GO:1900367	positive regulation of defense response to insect	Biological Process
GO:0000160	phosphorelay signal transduction system	Biological Process
GO:0080188	gene silencing by RNA-directed DNA methylation	Biological Process
GO:0006002	fructose 6-phosphate metabolic process	Biological Process
GO:0019219	regulation of nucleobase-containing compound metabolic process	Biological Process
GO:0050826	response to freezing	Biological Process
GO:0016021	integral component of membrane	Cellular Component
GO:0005618	cell wall	Cellular Component
GO:0005576	extracellular region	Cellular Component
GO:0030093	chloroplast photosystem I	Cellular Component
GO:0016020	membrane	Cellular Component
GO:0005634	nucleus	Cellular Component
GO:0055029	nuclear DNA-directed RNA polymerase complex	Cellular Component
GO:0000015	phosphopyruvate hydratase complex	Cellular Component
GO:0005737	cytoplasm	Cellular Component
GO:0005773	vacuole	Cellular Component
GO:0016491	oxidoreductase activity	Molecular Function
GO:0046983	protein dimerization activity	Molecular Function
GO:0043531	ADP binding	Molecular Function
GO:0016702	oxidoreductase activity, acting on single donors with incorporation of molecular oxygen, incorporation of two atoms of oxygen	Molecular Function
GO:0008171	O-methyltransferase activity	Molecular Function
GO:0004553	hydrolase activity, hydrolyzing O-glycosyl compounds	Molecular Function
GO:0016841	ammonia-lyase activity	Molecular Function
GO:0045330	aspartyl esterase activity	Molecular Function
GO:0030599	pectinesterase activity	Molecular Function
GO:0004478	methionine adenosyltransferase activity	Molecular Function
GO:0045548	phenylalanine ammonia-lyase activity	Molecular Function
GO:0042972	licheninase activity	Molecular Function
GO:0046872	metal ion binding	Molecular Function
GO:0003824	catalytic activity	Molecular Function
GO:0004672	protein kinase activity	Molecular Function
GO:0005524	ATP binding	Molecular Function
GO:0003700	DNA-binding transcription factor activity	Molecular Function
GO:0004611	phosphoenolpyruvate carboxykinase activity	Molecular Function
GO:0004612	phosphoenolpyruvate carboxykinase (ATP) activity	Molecular Function
GO:0017076	purine nucleotide binding	Molecular Function
GO:0004349	glutamate 5-kinase activity	Molecular Function
GO:0004350	glutamate-5-semialdehyde dehydrogenase activity	Molecular Function
GO:0004024	alcohol dehydrogenase activity, zinc-dependent	Molecular Function
GO:0016787	hydrolase activity	Molecular Function
GO:0016620	oxidoreductase activity, acting on the aldehyde or oxo group of donors, NAD or NADP as acceptor	Molecular Function
GO:0008970	phospholipase A1 activity	Molecular Function
GO:0043546	molybdopterin cofactor binding	Molecular Function
GO:0050464	nitrate reductase (NADPH) activity	Molecular Function
GO:0000977	RNA polymerase II transcription regulatory region sequence-specific DNA binding	Molecular Function
GO:0050664	oxidoreductase activity, acting on NAD(P)H, oxygen as acceptor	Molecular Function
GO:0051903	S-(hydroxymethyl)glutathione dehydrogenase activity	Molecular Function
GO:0003677	DNA binding	Molecular Function
GO:0008168	methyltransferase activity	Molecular Function
GO:0046423	allene-oxide cyclase activity	Molecular Function
GO:0005509	calcium ion binding	Molecular Function
GO:0020037	heme binding	Molecular Function
GO:0016798	hydrolase activity, acting on glycosyl bonds	Molecular Function
GO:0004564	beta-fructofuranosidase activity	Molecular Function
GO:0008187	poly-pyrimidine tract binding	Molecular Function
GO:0005516	calmodulin binding	Molecular Function
GO:0050662	obsolete coenzyme binding	Molecular Function
GO:0010333	terpene synthase activity	Molecular Function
GO:0009916	alternative oxidase activity	Molecular Function
GO:0003872	6-phosphofructokinase activity	Molecular Function
GO:0004634	phosphopyruvate hydratase activity	Molecular Function
GO:0015293	symporter activity	Molecular Function
GO:0030151	molybdenum ion binding	Molecular Function
GO:0005344	oxygen carrier activity	Molecular Function
GO:0016788	hydrolase activity, acting on ester bonds	Molecular Function
GO:0030247	polysaccharide binding	Molecular Function
GO:0140658	ATP-dependent chromatin remodeler activity	Molecular Function
GO:0016829	lyase activity	Molecular Function
GO:0008483	transaminase activity	Molecular Function
GO:0004857	enzyme inhibitor activity	Molecular Function
GO:0102250	linear malto-oligosaccharide phosphorylase activity	Molecular Function
GO:0102499	SHG alpha-glucan phosphorylase activity	Molecular Function
GO:0004459	L-lactate dehydrogenase activity	Molecular Function
GO:0019825	oxygen binding	Molecular Function
GO:0004575	sucrose alpha-glucosidase activity	Molecular Function
GO:0008757	S-adenosylmethionine-dependent methyltransferase activity	Molecular Function

## Sheet: C-S3 vs. D-S3
Table S5 GO enrichment analysis of DEGs in different comparison groups
GO_ID	GO_Term	GO_Category
GO:0009765	photosynthesis, light harvesting	Biological Process
GO:0018298	protein-chromophore linkage	Biological Process
GO:0009415	response to water	Biological Process
GO:0009768	photosynthesis, light harvesting in photosystem I	Biological Process
GO:0009737	response to abscisic acid	Biological Process
GO:0006952	defense response	Biological Process
GO:0009416	response to light stimulus	Biological Process
GO:0015979	photosynthesis	Biological Process
GO:0009631	cold acclimation	Biological Process
GO:0006536	glutamate metabolic process	Biological Process
GO:0006559	L-phenylalanine catabolic process	Biological Process
GO:0005985	sucrose metabolic process	Biological Process
GO:0005975	carbohydrate metabolic process	Biological Process
GO:0010438	cellular response to sulfur starvation	Biological Process
GO:0010439	regulation of glucosinolate biosynthetic process	Biological Process
GO:0019419	sulfate reduction	Biological Process
GO:0009269	response to desiccation	Biological Process
GO:0055085	transmembrane transport	Biological Process
GO:0009800	cinnamic acid biosynthetic process	Biological Process
GO:0015995	chlorophyll biosynthetic process	Biological Process
GO:0006529	asparagine biosynthetic process	Biological Process
GO:0006749	glutathione metabolic process	Biological Process
GO:0009414	response to water deprivation	Biological Process
GO:0009873	ethylene-activated signaling pathway	Biological Process
GO:0006541	glutamine metabolic process	Biological Process
GO:0016114	terpenoid biosynthetic process	Biological Process
GO:0042391	regulation of membrane potential	Biological Process
GO:0007584	response to nutrient	Biological Process
GO:1990573	potassium ion import across plasma membrane	Biological Process
GO:0098755	maintenance of seed dormancy by absisic acid	Biological Process
GO:0006833	water transport	Biological Process
GO:0035556	intracellular signal transduction	Biological Process
GO:0030388	fructose 1,6-bisphosphate metabolic process	Biological Process
GO:0071108	protein K48-linked deubiquitination	Biological Process
GO:0006094	gluconeogenesis	Biological Process
GO:0006468	protein phosphorylation	Biological Process
GO:0007205	protein kinase C-activating G protein-coupled receptor signaling pathway	Biological Process
GO:0006116	NADH oxidation	Biological Process
GO:0006562	proline catabolic process	Biological Process
GO:0015867	ATP transport	Biological Process
GO:0009793	embryo development ending in seed dormancy	Biological Process
GO:0009308	amine metabolic process	Biological Process
GO:0031047	gene silencing by RNA	Biological Process
GO:0005986	sucrose biosynthetic process	Biological Process
GO:0080188	gene silencing by RNA-directed DNA methylation	Biological Process
GO:0031640	killing of cells of other organism	Biological Process
GO:0030007	cellular potassium ion homeostasis	Biological Process
GO:0006000	fructose metabolic process	Biological Process
GO:0042542	response to hydrogen peroxide	Biological Process
GO:0019673	GDP-mannose metabolic process	Biological Process
GO:0016117	carotenoid biosynthetic process	Biological Process
GO:0019752	carboxylic acid metabolic process	Biological Process
GO:0007165	signal transduction	Biological Process
GO:0031408	oxylipin biosynthetic process	Biological Process
GO:0006355	regulation of transcription, DNA-templated	Biological Process
GO:0030042	actin filament depolymerization	Biological Process
GO:0006631	fatty acid metabolic process	Biological Process
GO:0009751	response to salicylic acid	Biological Process
GO:0007166	cell surface receptor signaling pathway	Biological Process
GO:0009522	photosystem I	Cellular Component
GO:0009523	photosystem II	Cellular Component
GO:0016021	integral component of membrane	Cellular Component
GO:0009535	chloroplast thylakoid membrane	Cellular Component
GO:0016020	membrane	Cellular Component
GO:0009536	plastid	Cellular Component
GO:0009507	chloroplast	Cellular Component
GO:0042651	thylakoid membrane	Cellular Component
GO:0009538	photosystem I reaction center	Cellular Component
GO:0031004	potassium ion-transporting ATPase complex	Cellular Component
GO:0032040	small-subunit processome	Cellular Component
GO:0009579	thylakoid	Cellular Component
GO:0031428	box C/D RNP complex	Cellular Component
GO:0010287	plastoglobule	Cellular Component
GO:0009501	amyloplast	Cellular Component
GO:0000015	phosphopyruvate hydratase complex	Cellular Component
GO:0005634	nucleus	Cellular Component
GO:0016168	chlorophyll binding	Molecular Function
GO:0043531	ADP binding	Molecular Function
GO:0043169	cation binding	Molecular Function
GO:0015267	channel activity	Molecular Function
GO:0016841	ammonia-lyase activity	Molecular Function
GO:0003824	catalytic activity	Molecular Function
GO:0004553	hydrolase activity, hydrolyzing O-glycosyl compounds	Molecular Function
GO:0004351	glutamate decarboxylase activity	Molecular Function
GO:0016157	sucrose synthase activity	Molecular Function
GO:0016491	oxidoreductase activity	Molecular Function
GO:0071917	triose-phosphate transmembrane transporter activity	Molecular Function
GO:0005515	protein binding	Molecular Function
GO:0015121	phosphoenolpyruvate:phosphate antiporter activity	Molecular Function
GO:0045548	phenylalanine ammonia-lyase activity	Molecular Function
GO:0008661	1-deoxy-D-xylulose-5-phosphate synthase activity	Molecular Function
GO:0016829	lyase activity	Molecular Function
GO:0004066	asparagine synthase (glutamine-hydrolyzing) activity	Molecular Function
GO:0009916	alternative oxidase activity	Molecular Function
GO:0016830	carbon-carbon lyase activity	Molecular Function
GO:0016791	phosphatase activity	Molecular Function
GO:0005242	inward rectifier potassium channel activity	Molecular Function
GO:0102721	ubiquinol:oxygen oxidoreductase activity	Molecular Function
GO:0016851	magnesium chelatase activity	Molecular Function
GO:0004722	protein serine/threonine phosphatase activity	Molecular Function
GO:0008236	serine-type peptidase activity	Molecular Function
GO:0005524	ATP binding	Molecular Function
GO:0015250	water channel activity	Molecular Function
GO:0004143	diacylglycerol kinase activity	Molecular Function
GO:0005509	calcium ion binding	Molecular Function
GO:0004672	protein kinase activity	Molecular Function
GO:0005506	iron ion binding	Molecular Function
GO:0008898	S-adenosylmethionine-homocysteine S-methyltransferase activity	Molecular Function
GO:0050220	prostaglandin-E synthase activity	Molecular Function
GO:0016707	gibberellin 3-beta-dioxygenase activity	Molecular Function
GO:0004657	proline dehydrogenase activity	Molecular Function
GO:0010295	(+)-abscisic acid 8'-hydroxylase activity	Molecular Function
GO:0022841	potassium ion leak channel activity	Molecular Function
GO:0030515	snoRNA binding	Molecular Function
GO:0008131	primary amine oxidase activity	Molecular Function
GO:0003700	DNA-binding transcription factor activity	Molecular Function
GO:0004364	glutathione transferase activity	Molecular Function
GO:0046872	metal ion binding	Molecular Function
GO:0046983	protein dimerization activity	Molecular Function
GO:0004564	beta-fructofuranosidase activity	Molecular Function
GO:0003844	1,4-alpha-glucan branching enzyme activity	Molecular Function
GO:0042132	fructose 1,6-bisphosphate 1-phosphatase activity	Molecular Function
GO:0102229	amylopectin maltohydrolase activity	Molecular Function
GO:0003677	DNA binding	Molecular Function
GO:0008446	GDP-mannose 4,6-dehydratase activity	Molecular Function
GO:0003993	acid phosphatase activity	Molecular Function
GO:0003954	NADH dehydrogenase activity	Molecular Function
GO:0004497	monooxygenase activity	Molecular Function
GO:0003951	NAD+ kinase activity	Molecular Function
GO:0010277	chlorophyllide a oxygenase [overall] activity	Molecular Function
GO:0004634	phosphopyruvate hydratase activity	Molecular Function
GO:0005516	calmodulin binding	Molecular Function
GO:0010333	terpene synthase activity	Molecular Function
GO:0016767	geranylgeranyl-diphosphate geranylgeranyltransferase activity	Molecular Function
GO:0046905	15-cis-phytoene synthase activity	Molecular Function
GO:0004024	alcohol dehydrogenase activity, zinc-dependent	Molecular Function
GO:0016624	oxidoreductase activity, acting on the aldehyde or oxo group of donors, disulfide as acceptor	Molecular Function
GO:0000981	DNA-binding transcription factor activity, RNA polymerase II-specific	Molecular Function

## Sheet: C-S4 vs. D-S4
Table S5 GO enrichment analysis of DEGs in different comparison groups
GO_ID	GO_Term	GO_Category
GO:0006355	regulation of transcription, DNA-templated	Biological Process
GO:0006351	transcription, DNA-templated	Biological Process
GO:0006952	defense response	Biological Process
GO:0009737	response to abscisic acid	Biological Process
GO:0009415	response to water	Biological Process
GO:0005975	carbohydrate metabolic process	Biological Process
GO:0005985	sucrose metabolic process	Biological Process
GO:0009873	ethylene-activated signaling pathway	Biological Process
GO:0009691	cytokinin biosynthetic process	Biological Process
GO:0031640	killing of cells of other organism	Biological Process
GO:0043457	regulation of cellular respiration	Biological Process
GO:0006979	response to oxidative stress	Biological Process
GO:0009299	mRNA transcription	Biological Process
GO:0006839	mitochondrial transport	Biological Process
GO:0010337	regulation of salicylic acid metabolic process	Biological Process
GO:0009409	response to cold	Biological Process
GO:0006529	asparagine biosynthetic process	Biological Process
GO:0030001	metal ion transport	Biological Process
GO:0009631	cold acclimation	Biological Process
GO:0052576	carbohydrate storage	Biological Process
GO:0010374	stomatal complex development	Biological Process
GO:0006809	nitric oxide biosynthetic process	Biological Process
GO:0009765	photosynthesis, light harvesting	Biological Process
GO:0071577	zinc ion transmembrane transport	Biological Process
GO:0006568	tryptophan metabolic process	Biological Process
GO:0006116	NADH oxidation	Biological Process
GO:0010728	regulation of hydrogen peroxide biosynthetic process	Biological Process
GO:0080027	response to herbivore	Biological Process
GO:0080141	regulation of jasmonic acid biosynthetic process	Biological Process
GO:2000068	regulation of defense response to insect	Biological Process
GO:1901000	regulation of response to salt stress	Biological Process
GO:1902882	regulation of response to oxidative stress	Biological Process
GO:0006073	cellular glucan metabolic process	Biological Process
GO:0009414	response to water deprivation	Biological Process
GO:0009308	amine metabolic process	Biological Process
GO:1902074	response to salt	Biological Process
GO:0009626	plant-type hypersensitive response	Biological Process
GO:0010411	xyloglucan metabolic process	Biological Process
GO:0016102	diterpenoid biosynthetic process	Biological Process
GO:0009753	response to jasmonic acid	Biological Process
GO:0042744	hydrogen peroxide catabolic process	Biological Process
GO:0005986	sucrose biosynthetic process	Biological Process
GO:0006542	glutamine biosynthetic process	Biological Process
GO:0019252	starch biosynthetic process	Biological Process
GO:0050832	defense response to fungus	Biological Process
GO:0010025	wax biosynthetic process	Biological Process
GO:0043407	negative regulation of MAP kinase activity	Biological Process
GO:0019673	GDP-mannose metabolic process	Biological Process
GO:0010364	regulation of ethylene biosynthetic process	Biological Process
GO:0006536	glutamate metabolic process	Biological Process
GO:0042128	nitrate assimilation	Biological Process
GO:0005634	nucleus	Cellular Component
GO:0016021	integral component of membrane	Cellular Component
GO:0005618	cell wall	Cellular Component
GO:0009501	amyloplast	Cellular Component
GO:0003700	DNA-binding transcription factor activity	Molecular Function
GO:0003677	DNA binding	Molecular Function
GO:0043531	ADP binding	Molecular Function
GO:0004553	hydrolase activity, hydrolyzing O-glycosyl compounds	Molecular Function
GO:0020037	heme binding	Molecular Function
GO:0016157	sucrose synthase activity	Molecular Function
GO:0010333	terpene synthase activity	Molecular Function
GO:0005506	iron ion binding	Molecular Function
GO:0043565	sequence-specific DNA binding	Molecular Function
GO:0016491	oxidoreductase activity	Molecular Function
GO:0016787	hydrolase activity	Molecular Function
GO:0005515	protein binding	Molecular Function
GO:0016705	oxidoreductase activity, acting on paired donors, with incorporation or reduction of molecular oxygen	Molecular Function
GO:0003824	catalytic activity	Molecular Function
GO:0016702	oxidoreductase activity, acting on single donors with incorporation of molecular oxygen, incorporation of two atoms of oxygen	Molecular Function
GO:0004834	tryptophan synthase activity	Molecular Function
GO:0004066	asparagine synthase (glutamine-hydrolyzing) activity	Molecular Function
GO:0004497	monooxygenase activity	Molecular Function
GO:0005542	folic acid binding	Molecular Function
GO:0043546	molybdopterin cofactor binding	Molecular Function
GO:0050464	nitrate reductase (NADPH) activity	Molecular Function
GO:0046872	metal ion binding	Molecular Function
GO:0016829	lyase activity	Molecular Function
GO:0043169	cation binding	Molecular Function
GO:0008696	4-amino-4-deoxychorismate lyase activity	Molecular Function
GO:0005385	zinc ion transmembrane transporter activity	Molecular Function
GO:0016762	xyloglucan:xyloglucosyl transferase activity	Molecular Function
GO:0045300	acyl-[acyl-carrier-protein] desaturase activity	Molecular Function
GO:0047334	diphosphate-fructose-6-phosphate 1-phosphotransferase activity	Molecular Function
GO:0008131	primary amine oxidase activity	Molecular Function
GO:0030170	pyridoxal phosphate binding	Molecular Function
GO:0004096	catalase activity	Molecular Function
GO:0004373	glycogen (starch) synthase activity	Molecular Function
GO:0016830	carbon-carbon lyase activity	Molecular Function
GO:0004564	beta-fructofuranosidase activity	Molecular Function
GO:0046524	sucrose-phosphate synthase activity	Molecular Function
GO:0004356	glutamate-ammonia ligase activity	Molecular Function
GO:0004601	peroxidase activity	Molecular Function
GO:0008446	GDP-mannose 4,6-dehydratase activity	Molecular Function
GO:0008236	serine-type peptidase activity	Molecular Function
