# Supplementary material for: Transcriptome Profiling of Spike Development Reveals Key Genes and Pathways Associated with Early Heading in Wheat–Psathyrstachys huashanica 7Ns Chromosome Addition Line
Source: Plants (Basel). 2025 Jul 7;14(13):2077. doi: 10.3390/plants14132077 (PMC12252408; doi:10.3390/plants14132077)
Supplement: Supplementary file 1 [file plants-14-02077-s001.zip › Supplementary Tables/Table S6.xlsx]

## Sheet: C-S1 vs.D-S1
Table S6 KEGG enrichment pathways of DEGs in different comparison groups
Pathway_ID	Pathway_Name	Rich.Factor	P.value	Q.value	ZScore
taes04626	Plant-pathogen interaction	0.0652	8.4564e-48	5.1584e-46	-8.50806
taes04075	Plant hormone signal transduction	0.0598	6.40487e-28	2.60465e-26	2.05619
taes00500	Starch and sucrose metabolism	0.0699	1.82659e-26	5.57109e-25	2.99205
taes04016	MAPK signaling pathway - plant	0.0615	4.14721e-20	1.01192e-18	-0.19375
taes00940	Phenylpropanoid biosynthesis	0.0567	3.93723e-16	6.86203e-15	-1.26737
taes00196	Photosynthesis - antenna proteins	0.4783	1.32835e-55	1.62059e-53	6.88098
taes03013	Nucleocytoplasmic transport	0.0376	4.08351e-08	2.26449e-07	1.91493
taes04141	Protein processing in endoplasmic reticulum	0.0415	6.27016e-09	3.8248e-08	-0.193147
taes00010	Glycolysis / Gluconeogenesis	0.0757	6.8738e-16	1.04825e-14	2.35152
taes00710	Carbon fixation in photosynthetic organisms	0.1144	1.51341e-18	3.07727e-17	5.16338
taes00520	Amino sugar and nucleotide sugar metabolism	0.0568	4.36102e-10	3.32528e-09	0.348155
taes03040	Spliceosome	0.0359	1.1697e-05	3.56759e-05	-3.41245
taes03010	Ribosome	0.0233	0.010253	0.0158338	7.98896
taes00240	Pyrimidine metabolism	0.0479	1.08746e-07	5.30683e-07	3.15807
taes00230	Purine metabolism	0.0399	3.55672e-06	1.17276e-05	5.2269
taes03018	RNA degradation	0.0458	4.34871e-07	1.8948e-06	5.58056
taes00051	Fructose and mannose metabolism	0.0916	5.09335e-13	6.21389e-12	2.663
taes04712	Circadian rhythm - plant	0.0812	7.32877e-12	7.45091e-11	0.626783
taes00052	Galactose metabolism	0.0651	7.82893e-10	5.61841e-09	-0.153093
taes00592	alpha-Linolenic acid metabolism	0.0988	2.86983e-13	3.89022e-12	-1.5396
taes00380	Tryptophan metabolism	0.0799	6.91943e-11	6.02979e-10	-0.176777
taes03440	Homologous recombination	0.0548	8.8867e-08	4.5174e-07	5.41625
taes00564	Glycerophospholipid metabolism	0.0502	4.08089e-07	1.84396e-06	-1.2149
taes00630	Glyoxylate and dicarboxylate metabolism	0.0843	1.68753e-10	1.37252e-09	2.9785
taes00480	Glutathione metabolism	0.0501	1.32199e-06	5.56146e-06	-0.439679
taes00270	Cysteine and methionine metabolism	0.0495	1.59409e-06	6.48262e-06	2.52534
taes00195	Photosynthesis	0.0426	2.54204e-05	7.25094e-05	1.24542
taes03015	mRNA surveillance pathway	0.0362	0.000222602	0.000532498	-0.0851257
taes04144	Endocytosis	0.0291	0.0031429	0.00555702	-3.46934
taes00350	Tyrosine metabolism	0.1105	1.17815e-11	1.10565e-10	1.90623
taes00970	Aminoacyl-tRNA biosynthesis	0.0516	2.70378e-06	9.80703e-06	2.1894
taes00904	Diterpenoid biosynthesis	0.1406	6.4295e-13	7.1309e-12	-0.265165
taes00561	Glycerolipid metabolism	0.0449	3.18543e-05	8.63605e-05	-2.84644
taes03008	Ribosome biogenesis in eukaryotes	0.0441	3.98486e-05	0.000103437	5.04975
taes02010	ABC transporters	0.0459	3.91605e-05	0.000103437	-0.363913
taes00400	Phenylalanine, tyrosine and tryptophan biosynthesis	0.0952	4.32063e-09	2.7743e-08	4.39765
taes00330	Arginine and proline metabolism	0.0825	3.3643e-08	1.9545e-07	0.143592
taes00360	Phenylalanine metabolism	0.0721	2.16378e-07	1.01531e-06	2.28193
taes00260	Glycine, serine and threonine metabolism	0.0606	2.15011e-06	8.1973e-06	1.04628
taes00620	Pyruvate metabolism	0.0528	2.26325e-05	6.73454e-05	2.01753
taes00460	Cyanoamino acid metabolism	0.0523	2.55566e-05	7.25094e-05	-1.4757
taes00030	Pentose phosphate pathway	0.0673	2.73311e-06	9.80703e-06	3.25886
taes00950	Isoquinoline alkaloid biosynthesis	0.1383	1.25752e-09	8.52317e-09	2.99112
taes00040	Pentose and glucuronate interconversions	0.0422	0.000678471	0.00137956	-1.31055
taes00250	Alanine, aspartate and glutamate metabolism	0.0714	7.6008e-06	2.37769e-05	3.39467
taes03020	RNA polymerase	0.0484	0.000323684	0.000731287	1.397
taes03420	Nucleotide excision repair	0.0414	0.00127071	0.00246074	1.93783
taes00562	Inositol phosphate metabolism	0.0383	0.00239374	0.00435875	-1.80875
taes04070	Phosphatidylinositol signaling system	0.0319	0.00990782	0.0156981	-2.6817
taes04146	Peroxisome	0.0318	0.0101024	0.0158012	-1.44207
taes00910	Nitrogen metabolism	0.0853	3.32151e-06	1.12562e-05	2.11308
taes00901	Indole alkaloid biosynthesis	0.0803	5.94929e-06	1.91004e-05	-0.341743
taes03022	Basal transcription factors	0.0556	0.000174863	0.000426665	-2.62948
taes03030	DNA replication	0.0452	0.00163664	0.0030253	4.50691
taes00591	Linoleic acid metabolism	0.1408	8.5303e-08	4.5174e-07	-0.118678
taes00071	Fatty acid degradation	0.0529	0.000499345	0.00106877	-4.00066
taes00053	Ascorbate and aldarate metabolism	0.0505	0.000715818	0.00143164	1.49241
taes00941	Flavonoid biosynthesis	0.0303	0.0240985	0.0350002	-0.495434
taes00220	Arginine biosynthesis	0.0634	0.000253877	0.000584397	3.35673
taes00061	Fatty acid biosynthesis	0.0634	0.000253877	0.000584397	2.51754
taes00960	Tropane, piperidine and pyridine alkaloid biosynthesis	0.0825	9.09239e-05	0.000231098	2.43683
taes00920	Sulfur metabolism	0.0777	0.000138579	0.000345032	-0.197066
taes00410	beta-Alanine metabolism	0.0625	0.0006066	0.00125433	0.353553
taes00062	Fatty acid elongation	0.0593	0.000860058	0.00169237	2.75412
taes01040	Biosynthesis of unsaturated fatty acids	0.0544	0.00148654	0.00283371	0.659829
taes03410	Base excision repair	0.0494	0.0027265	0.00489165	-0.0785674
taes00020	Citrate cycle (TCA cycle)	0.0437	0.00566932	0.00947476	6.28338
taes00906	Carotenoid biosynthesis	0.0402	0.00919224	0.0149527	2.05576
taes03430	Mismatch repair	0.0372	0.0141348	0.0207765	1.63679
taes00965	Betalain biosynthesis	0.1707	1.99019e-06	7.83236e-06	0.780869
taes00905	Brassinosteroid biosynthesis	0.1167	2.68916e-05	7.45632e-05	0.516398
taes00402	Benzoxazinoid biosynthesis	0.0737	0.000495749	0.00106877	0.718185
taes00450	Selenocompound metabolism	0.0603	0.00160978	0.00302143	2.04265
taes00100	Steroid biosynthesis	0.0504	0.00813355	0.0134094	-1.10004
taes00944	Flavone and flavonol biosynthesis	0.0484	0.00985326	0.0156981	-0.718421
taes00430	Taurine and hypotaurine metabolism	0.1111	0.00048925	0.00106877	3.1305
taes00942	Anthocyanin biosynthesis	0.0694	0.00406085	0.00707747	0.353553
taes00650	Butanoate metabolism	0.0549	0.0107844	0.0162712	-1.15311
taes00590	Arachidonic acid metabolism	0.0532	0.0122882	0.0182824	0.412568
taes00524	Neomycin, kanamycin and gentamicin biosynthesis	0.1538	0.000517834	0.00108924	-0.784465
taes00902	Monoterpenoid biosynthesis	0.087	0.00449161	0.00771799	-1.03209
taes00750	Vitamin B6 metabolism	0.0851	0.00485365	0.00822424	2.33384
taes00670	One carbon pool by folate	0.0678	0.010803	0.0162712	1.95283
taes00523	Polyketide sugar unit biosynthesis	1	3.07931e-06	1.07336e-05	1.73205
taes00603	Glycosphingolipid biosynthesis - globo and isoglobo series	0.0652	0.0294047	0.0422044	-0.589768

## Sheet: C-S2 vs.D-S2
Table S6 KEGG enrichment pathways of DEGs in different comparison groups
Pathway_ID	Pathway_Name	Rich.Factor	P.value	Q.value	ZScore
taes04626	Plant-pathogen interaction	0.0478	4.24993e-47	4.58992e-45	-8.96974
taes04016	MAPK signaling pathway - plant	0.0532	1.59271e-26	8.60065e-25	-2.19583
taes04075	Plant hormone signal transduction	0.0334	9.04167e-17	1.6275e-15	1.29171
taes00940	Phenylpropanoid biosynthesis	0.0456	3.86119e-19	1.04252e-17	-5.06948
taes00500	Starch and sucrose metabolism	0.0355	2.5826e-13	3.09912e-12	1.20955
taes00010	Glycolysis / Gluconeogenesis	0.0613	8.72896e-18	1.88546e-16	-2.89418
taes00592	alpha-Linolenic acid metabolism	0.1029	2.26866e-20	8.16718e-19	-1.9245
taes03013	Nucleocytoplasmic transport	0.0206	3.48184e-05	0.000155697	2.66295
taes00360	Phenylalanine metabolism	0.0901	1.88653e-15	2.54682e-14	-2.61751
taes00270	Cysteine and methionine metabolism	0.0448	1.80602e-09	1.9505e-08	-0.194257
taes03010	Ribosome	0.0152	0.00513215	0.0110855	-6.31751
taes00520	Amino sugar and nucleotide sugar metabolism	0.0341	2.91865e-07	2.42473e-06	-2.48061
taes03040	Spliceosome	0.021	0.000276176	0.000932094	6.71936
taes00040	Pentose and glucuronate interconversions	0.0519	4.32507e-09	4.24643e-08	1.42451
taes04144	Endocytosis	0.0218	0.000429634	0.00133185	-1.90623
taes00591	Linoleic acid metabolism	0.1972	4.57707e-16	7.06176e-15	-2.7296
taes00561	Glycerolipid metabolism	0.0349	4.56412e-06	2.73847e-05	2.39701
taes04141	Protein processing in endoplasmic reticulum	0.0145	0.0217588	0.0398297	1.99585
taes00380	Tryptophan metabolism	0.0451	6.00536e-07	4.63271e-06	-0.766032
taes00052	Galactose metabolism	0.0339	1.3727e-05	7.04973e-05	-0.408248
taes00564	Glycerophospholipid metabolism	0.0284	8.32129e-05	0.000309896	0.794358
taes03018	RNA degradation	0.0229	0.000651932	0.00185286	2.51754
taes00330	Arginine and proline metabolism	0.0619	5.57774e-08	5.01996e-07	-0.502571
taes00620	Pyruvate metabolism	0.0423	3.19804e-06	2.15867e-05	-1.54282
taes00460	Cyanoamino acid metabolism	0.0418	3.56075e-06	2.26212e-05	-0.94445
taes04712	Circadian rhythm - plant	0.0357	3.84574e-05	0.000159746	4.67238
taes00480	Glutathione metabolism	0.0263	0.000550103	0.00163749	-1.36789
taes03440	Homologous recombination	0.0262	0.00056099	0.00163749	1.65903
taes03015	mRNA surveillance pathway	0.0181	0.0127546	0.0241666	4.72447
taes00350	Tyrosine metabolism	0.0523	9.98343e-06	5.67479e-05	0.991241
taes00130	Ubiquinone and other terpenoid-quinone biosynthesis	0.05	1.43606e-05	7.04973e-05	0.149071
taes00280	Valine, leucine and isoleucine degradation	0.05	1.43606e-05	7.04973e-05	3.50317
taes00053	Ascorbate and aldarate metabolism	0.0455	3.04751e-05	0.0001431	0.426401
taes00030	Pentose phosphate pathway	0.0433	4.47219e-05	0.000178888	1.24808
taes00710	Carbon fixation in photosynthetic organisms	0.0332	0.000327097	0.0010705	-1.39715
taes02010	ABC transporters	0.0243	0.0028463	0.00689368	0.935775
taes00195	Photosynthesis	0.0191	0.0127397	0.0241666	-2.39858
taes00020	Citrate cycle (TCA cycle)	0.0437	0.000109703	0.000382193	-4.13964
taes00630	Glyoxylate and dicarboxylate metabolism	0.0321	0.000858897	0.00231902	-1.33082
taes00051	Fructose and mannose metabolism	0.0293	0.00154063	0.00396162	-0.242091
taes00941	Flavonoid biosynthesis	0.0242	0.00487598	0.010971	-1.10096
taes00910	Nitrogen metabolism	0.0543	7.69923e-05	0.00029697	-2.46526
taes00071	Fatty acid degradation	0.037	0.000787429	0.00218057	0.290957
taes00260	Glycine, serine and threonine metabolism	0.0265	0.0051289	0.0110855	-1.84637
taes03420	Nucleotide excision repair	0.0241	0.00840071	0.0171184	0.88083
taes00430	Taurine and hypotaurine metabolism	0.1333	1.42234e-06	1.02408e-05	-3.42864
taes00730	Thiamine metabolism	0.0769	3.6041e-05	0.000155697	-0.339683
taes00590	Arachidonic acid metabolism	0.0638	0.000102792	0.000370051	-0.825137
taes00945	Stilbenoid, diarylheptanoid and gingerol biosynthesis	0.0339	0.00287237	0.00689368	-2.78109
taes00640	Propanoate metabolism	0.0495	0.00124226	0.00327228	0.895533
taes00410	beta-Alanine metabolism	0.0391	0.00349397	0.00820324	0.0883883
taes00062	Fatty acid elongation	0.037	0.0043798	0.0100642	0.0860663
taes00061	Fatty acid biosynthesis	0.0352	0.00541493	0.0112464	-0.587427
taes00220	Arginine biosynthesis	0.0352	0.00541493	0.0112464	-2.01404
taes03410	Base excision repair	0.0309	0.00930521	0.0186104	1.02138
taes00250	Alanine, aspartate and glutamate metabolism	0.0298	0.0107712	0.0211508	-0.694365
taes00073	Cutin, suberine and wax biosynthesis	0.0262	0.0178388	0.0332171	-2.60487
taes03430	Mismatch repair	0.0233	0.0279203	0.0494326	-2.18238
taes00909	Sesquiterpenoid and triterpenoid biosynthesis	0.0889	0.00043162	0.00133185	0
taes00942	Anthocyanin biosynthesis	0.0556	0.00252347	0.00633802	-0.235702
taes00901	Indole alkaloid biosynthesis	0.0292	0.0232003	0.0417605	-2.90482

## Sheet: C-S3 vs.D-S3
Table S6 KEGG enrichment pathways of DEGs in different comparison groups
Pathway_ID	Pathway_Name	Rich.Factor	P.value	Q.value	ZScore
taes04626	Plant-pathogen interaction	0.0333	1.57165e-21	9.27275e-20	-10.003
taes04075	Plant hormone signal transduction	0.0341	6.21186e-16	1.466e-14	-2.05619
taes00500	Starch and sucrose metabolism	0.0466	3.56608e-20	1.05199e-18	-0.986741
taes00940	Phenylpropanoid biosynthesis	0.0501	5.81134e-21	2.28579e-19	0.133407
taes04016	MAPK signaling pathway - plant	0.0396	1.21189e-14	2.38338e-13	-1.61458
taes04141	Protein processing in endoplasmic reticulum	0.0363	1.67028e-12	2.81562e-11	0.611632
taes00196	Photosynthesis - antenna proteins	0.3587	1.7843e-44	2.10547e-42	-6.67246
taes03013	Nucleocytoplasmic transport	0.0197	0.000328428	0.00113984	3.35113
taes04144	Endocytosis	0.0305	7.9227e-07	7.19137e-06	-2.82122
taes00010	Glycolysis / Gluconeogenesis	0.0409	1.39262e-08	1.64329e-07	1.31143
taes03040	Spliceosome	0.0248	3.02198e-05	0.000162088	3.58835
taes00360	Phenylalanine metabolism	0.0766	1.34116e-11	1.97821e-10	-0.671156
taes00460	Cyanoamino acid metabolism	0.0523	3.83177e-08	4.11045e-07	-1.94793
taes00520	Amino sugar and nucleotide sugar metabolism	0.0284	6.49055e-05	0.000294571	-2.04541
taes03018	RNA degradation	0.0264	0.000144309	0.000549306	6.00015
taes03008	Ribosome biogenesis in eukaryotes	0.0343	1.48409e-05	8.75614e-05	7.22808
taes03015	mRNA surveillance pathway	0.0254	0.000355679	0.00116584	1.02151
taes00230	Purine metabolism	0.0207	0.0024441	0.00655463	6.68736
taes00250	Alanine, aspartate and glutamate metabolism	0.0774	2.99039e-09	3.92074e-08	-2.3917
taes02010	ABC transporters	0.0351	2.32569e-05	0.000130682	-0.675838
taes00052	Galactose metabolism	0.0339	3.40935e-05	0.000174914	-0.102062
taes00564	Glycerophospholipid metabolism	0.0284	0.000196963	0.000726301	-2.61671
taes00710	Carbon fixation in photosynthetic organisms	0.0443	4.83315e-06	3.35477e-05	-1.82237
taes00051	Fructose and mannose metabolism	0.044	5.20774e-06	3.41396e-05	0.121046
taes04070	Phosphatidylinositol signaling system	0.0319	0.000117602	0.000478517	-3.14583
taes00561	Glycerolipid metabolism	0.0299	0.000212589	0.000760167	-3.99501
taes00860	Porphyrin metabolism	0.0524	2.41942e-06	1.78432e-05	4.41642
taes04712	Circadian rhythm - plant	0.0357	8.40957e-05	0.000367529	-2.16525
taes00562	Inositol phosphate metabolism	0.0351	9.69172e-05	0.000408437	-2.99574
taes00195	Photosynthesis	0.0234	0.00273613	0.00717473	-3.04435
taes00240	Pyrimidine metabolism	0.0195	0.0102344	0.0219574	4.92659
taes00410	beta-Alanine metabolism	0.0781	1.81663e-07	1.78635e-06	-2.82843
taes00480	Glutathione metabolism	0.0239	0.00365124	0.00879278	-0.537385
taes00904	Diterpenoid biosynthesis	0.0703	1.80818e-06	1.52404e-05	-0.441942
taes00906	Carotenoid biosynthesis	0.0452	6.23078e-05	0.000294093	-1.98487
taes00270	Cysteine and methionine metabolism	0.0212	0.0116554	0.0245597	-1.3598
taes00350	Tyrosine metabolism	0.0465	0.000130498	0.000513293	0.457496
taes03022	Basal transcription factors	0.0404	0.000339169	0.00114348	3.34014
taes00030	Pentose phosphate pathway	0.0385	0.000470384	0.00150014	3.60555
taes00592	alpha-Linolenic acid metabolism	0.0329	0.00128553	0.00379233	-1.60375
taes03020	RNA polymerase	0.0323	0.00146173	0.0041921	2.921
taes00630	Glyoxylate and dicarboxylate metabolism	0.0321	0.00149917	0.0041921	-1.20408
taes00620	Pyruvate metabolism	0.0282	0.00336639	0.0082757	-0.830747
taes00650	Butanoate metabolism	0.0769	1.41981e-05	8.75614e-05	-4.61245
taes03410	Base excision repair	0.0432	0.00053076	0.00164815	3.06413
taes00130	Ubiquinone and other terpenoid-quinone biosynthesis	0.0389	0.000986172	0.0029838	1.63978
taes00430	Taurine and hypotaurine metabolism	0.1333	2.36126e-06	1.78432e-05	0.596285
taes00730	Thiamine metabolism	0.0769	5.86338e-05	0.000288283	2.37778
taes00330	Arginine and proline metabolism	0.0309	0.00681957	0.0157786	0.215387
taes00960	Tropane, piperidine and pyridine alkaloid biosynthesis	0.0515	0.00152763	0.0041921	-0.812277
taes00061	Fatty acid biosynthesis	0.0352	0.0077735	0.0176399	1.17485
taes00900	Terpenoid backbone biosynthesis	0.0276	0.0203239	0.0406479	0.445976
taes00591	Linoleic acid metabolism	0.0563	0.00328671	0.0082757	-2.01753
taes00950	Isoquinoline alkaloid biosynthesis	0.0426	0.00884714	0.0196974	0.721995
taes00402	Benzoxazinoid biosynthesis	0.0421	0.00917481	0.0200486	0.615587
taes00920	Sulfur metabolism	0.0388	0.0120826	0.0250132	1.57653
taes00514	Other types of O-glycan biosynthesis	0.0374	0.0137342	0.0279419	-0.193347
taes00944	Flavone and flavonol biosynthesis	0.0323	0.0223154	0.0438869	-0.538816
taes00943	Isoflavonoid biosynthesis	0.0857	0.00333382	0.0082757	0.338062
taes00515	Mannose type O-glycan biosynthesis	0.075	0.00487604	0.0115074	-1.26491

## Sheet: C-S4 vs.D-S4
Table S6 KEGG enrichment pathways of DEGs in different comparison groups
Pathway_ID	Pathway_Name	Rich.Factor	P.value	Q.value	ZScore
taes04626	Plant-pathogen interaction	0.0445	4.83812e-38	5.56383e-36	-3.20976
taes00500	Starch and sucrose metabolism	0.0517	3.02263e-24	1.73801e-22	1.43237
taes04075	Plant hormone signal transduction	0.0341	5.87467e-16	2.25196e-14	1.0281
taes04141	Protein processing in endoplasmic reticulum	0.0394	1.40683e-14	4.04465e-13	-2.83282
taes04016	MAPK signaling pathway - plant	0.0375	2.84289e-13	6.53866e-12	3.00313
taes00940	Phenylpropanoid biosynthesis	0.0334	4.53422e-10	8.69059e-09	2.80156
taes03013	Nucleocytoplasmic transport	0.0269	5.93942e-08	6.83033e-07	0.0897624
taes03040	Spliceosome	0.021	0.000728163	0.00212248	-2.91993
taes04712	Circadian rhythm - plant	0.0519	1.44823e-08	1.85052e-07	-0.569803
taes00052	Galactose metabolism	0.0417	2.945e-07	2.82229e-06	2.2964
taes00010	Glycolysis / Gluconeogenesis	0.0327	6.63653e-06	3.816e-05	4.43171
taes00630	Glyoxylate and dicarboxylate metabolism	0.0602	5.67684e-09	8.16046e-08	0.760469
taes03015	mRNA surveillance pathway	0.0272	0.000104219	0.000399507	-1.91533
taes04144	Endocytosis	0.0218	0.00102966	0.0028193	-1.67748
taes02010	ABC transporters	0.0351	2.29166e-05	0.000105416	0.20795
taes00270	Cysteine and methionine metabolism	0.0307	9.1291e-05	0.000362016	1.21411
taes00520	Amino sugar and nucleotide sugar metabolism	0.0246	0.000738254	0.00212248	0.783349
taes00360	Phenylalanine metabolism	0.0541	6.0056e-07	4.98486e-06	3.62424
taes00460	Cyanoamino acid metabolism	0.0418	8.50156e-06	4.65562e-05	-0.767366
taes00480	Glutathione metabolism	0.0286	0.000311983	0.00102509	0.879358
taes03018	RNA degradation	0.0211	0.00403772	0.00928675	3.06301
taes00564	Glycerophospholipid metabolism	0.024	0.00222227	0.00546006	-1.35508
taes00250	Alanine, aspartate and glutamate metabolism	0.0595	2.18818e-06	1.4175e-05	2.31455
taes00350	Tyrosine metabolism	0.0523	1.97415e-05	9.45947e-05	3.12622
taes00330	Arginine and proline metabolism	0.0464	5.06511e-05	0.000215736	1.6513
taes00592	alpha-Linolenic acid metabolism	0.037	0.000276631	0.000935662	0.6415
taes00051	Fructose and mannose metabolism	0.033	0.000640866	0.00193946	2.72352
taes00430	Taurine and hypotaurine metabolism	0.1778	4.46742e-09	7.33933e-08	1.34164
taes00410	beta-Alanine metabolism	0.0547	0.000125206	0.000464474	-0.265165
taes00061	Fatty acid biosynthesis	0.0493	0.000237644	0.000828152	0.839181
taes00030	Pentose phosphate pathway	0.0337	0.0022315	0.00546006	4.64561
taes00230	Purine metabolism	0.0295	2.30562e-06	1.4175e-05	4.38138
taes00240	Pyrimidine metabolism	0.0337	6.06853e-07	4.98486e-06	3.20018
taes00380	Tryptophan metabolism	0.0486	2.57278e-07	2.68973e-06	1.94454
taes04146	Peroxisome	0.0345	2.78128e-05	0.000123018	-0.618031
taes04120	Ubiquitin mediated proteolysis	0.0168	0.0169345	0.0341661	-2.91525
taes03020	RNA polymerase	0.0484	1.91701e-06	1.37785e-05	3.2385
taes03008	Ribosome biogenesis in eukaryotes	0.027	0.000895497	0.00251176	6.0399
taes00941	Flavonoid biosynthesis	0.0273	0.00236485	0.00566579	-0.660578
taes00196	Photosynthesis - antenna proteins	0.087	1.35602e-06	1.03962e-05	-6.77672
taes00910	Nitrogen metabolism	0.062	1.68428e-05	8.80418e-05	1.58481
taes03022	Basal transcription factors	0.0404	0.000335973	0.00107325	-1.20814
taes00260	Glycine, serine and threonine metabolism	0.0303	0.00213866	0.00546006	1.96946
taes00040	Pentose and glucuronate interconversions	0.026	0.0054006	0.0119436	0.398862
taes00970	Aminoacyl-tRNA biosynthesis	0.0217	0.0147163	0.030221	1.04257
taes00402	Benzoxazinoid biosynthesis	0.0737	1.86496e-05	9.32478e-05	1.64157
taes00450	Selenocompound metabolism	0.0603	6.7442e-05	0.000276994	2.59973
taes00906	Carotenoid biosynthesis	0.0352	0.00173956	0.00456132	2.26842
taes00562	Inositol phosphate metabolism	0.0224	0.0189767	0.0376261	-3.50445
taes00909	Sesquiterpenoid and triterpenoid biosynthesis	0.1333	2.34196e-06	1.4175e-05	0.447214
taes00950	Isoquinoline alkaloid biosynthesis	0.0638	0.000164337	0.000590587	2.57855
taes00100	Steroid biosynthesis	0.0504	0.000585324	0.00181925	-0.18334
taes01040	Biosynthesis of unsaturated fatty acids	0.0408	0.0017452	0.00456132	-1.07222
taes00400	Phenylalanine, tyrosine and tryptophan biosynthesis	0.0357	0.00339296	0.00796308	3.78043
taes00053	Ascorbate and aldarate metabolism	0.0303	0.00745504	0.0158765	1.13707
taes03050	Proteasome	0.0233	0.0239818	0.0445117	-4.74075
taes00904	Diterpenoid biosynthesis	0.0391	0.00502617	0.0113335	0.707107
taes00901	Indole alkaloid biosynthesis	0.0365	0.00666931	0.0144712	1.11066
taes00130	Ubiquinone and other terpenoid-quinone biosynthesis	0.0278	0.0197898	0.0385733	2.087
taes00960	Tropane, piperidine and pyridine alkaloid biosynthesis	0.0412	0.00980597	0.0205034	0.609208
taes00944	Flavone and flavonol biosynthesis	0.0323	0.022213	0.0425749	1.16743
taes00942	Anthocyanin biosynthesis	0.0417	0.0239976	0.0445117	-0.707107
