# Supplementary material for: Transcriptome Profiling of Spike Development Reveals Key Genes and Pathways Associated with Early Heading in Wheat–Psathyrstachys huashanica 7Ns Chromosome Addition Line
Source: Plants (Basel). 2025 Jul 7;14(13):2077. doi: 10.3390/plants14132077 (PMC12252408; doi:10.3390/plants14132077)
Supplement: Supplementary file 1 [file plants-14-02077-s001.zip › Supplementary Tables/Table S7.xlsx]

## Sheet: C-S1vs.D-S1
Table S7 DEGs involved in plant hormone signal transduction in different comparison groups
Gene ID	Pathway_ID	Pathway_Name	Description	FPKM.C-S1_1	FPKM.C-S1_2	FPKM.C-S1_3	FPKM.A-S1_1	FPKM.A-S1_2	FPKM.A-S1_3	FPKM.B-S1_1	FPKM.B-S1_2	FPKM.B-S1_3	P-value	Q-value	log2(fc)
TraesCS3D02G166700	taes04075	Plant hormone signal transduction	Auxin response factor 1	0.515117	0.535344	0.387905	0.199529	0.156825	0.14777	0.161407	0.446758	0.121828	0.00563602	0.0345087	1.22095
TraesCS1D02G277600	taes04075	Plant hormone signal transduction	Auxin transporter-like protein 2	1.08879	1.59257	1.31042	0.997452	0.267721	0.306003	0.45543	0.195069	0.33477	0.000696973	0.00660226	1.6429
TraesCS5D02G388200	taes04075	Plant hormone signal transduction	Auxin-responsive protein IAA12	0	0	0	0.11187	0.152539	0.421445	0	0.078379	0	0.00519401	0.0324211	-10.3148
TraesCS1D02G123500	taes04075	Plant hormone signal transduction	Auxin-responsive protein IAA16	7.51498	5.30267	6.88384	15.0218	16.6442	12.0248	13.2551	13.1247	9.65998	4.65398e-08	2.00222e-06	-1.01683
TraesCS3D02G110200	taes04075	Plant hormone signal transduction	Auxin-responsive protein IAA16	11.9059	9.1557	6.09039	1.81751	2.95432	3.46838	4.65822	4.12443	3.67328	1.90067e-07	6.77511e-06	1.39169
TraesCS1D02G345400	taes04075	Plant hormone signal transduction	Auxin-responsive protein IAA18	2.70392	4.97988	3.53175	1.21879	1.46808	1.2388	0.839365	1.46305	1.33824	4.11056e-10	3.03822e-08	1.56784
TraesCS3D02G276600	taes04075	Plant hormone signal transduction	Auxin-responsive protein IAA6	0.724797	0.588723	0.615176	1.21908	1.33967	2.13295	1.04844	1.58716	1.81926	3.27228e-06	7.76994e-05	-1.2456
TraesCS2B02G521900	taes04075	Plant hormone signal transduction	Auxin-responsive protein SAUR19	0.865678	0.406079	0.387719	0	0	0.032679	0.119937	0	0	0.00251914	0.0183789	4.44275
TraesCS5B02G347300	taes04075	Plant hormone signal transduction	Auxin-responsive protein SAUR36	0	0.044309	0.030463	0.218971	0.50839	0.23103	0.247367	0.136829	0.15888	0.000640141	0.00616538	-3.32773
TraesCS7A02G273300	taes04075	Plant hormone signal transduction	Auxin-responsive protein SAUR36	0.939375	1.00542	1.66829	4.57223	3.62854	4.66963	4.2446	4.04088	5.60128	4.10198e-15	8.85484e-13	-1.88862
TraesCS7B02G370100	taes04075	Plant hormone signal transduction	Auxin-responsive protein SAUR72	1.22904	1.07072	0.59066	0.058375	0	0.047	0.214075	0.086177	0.40683	0.00278811	0.0199331	2.83092
TraesCS7B02G370300	taes04075	Plant hormone signal transduction	Auxin-responsive protein SAUR72	1.46756	1.27348	0.907352	0.337643	0.274399	0.224106	0.605726	0.869058	0.679696	0.00560098	0.0343428	1.28681
TraesCS3B02G551200	taes04075	Plant hormone signal transduction	Brassinosteroid LRR receptor kinase BRI1	0.145329	0.179711	0.237454	0.409961	0.511978	0.626536	0.309837	0.365314	0.517245	3.25543e-05	0.000535482	-1.28472
TraesCS3A02G233000	taes04075	Plant hormone signal transduction	DELLA protein GAI	5.49983	4.30631	2.42866	1.34109	0.926434	0.189811	1.49194	1.41206	1.63323	9.10884e-05	0.0012722	1.80668
TraesCS3D02G220100	taes04075	Plant hormone signal transduction	DELLA protein GAI	5.158	5.06399	2.8725	1.36139	1.24248	0.492949	1.60947	1.955	2.43418	3.34399e-05	0.000547845	1.52574
TraesCS6D02G266200	taes04075	Plant hormone signal transduction	Ethylene receptor 4	0.07814	0.074649	0.102493	0	0	0	0	0	0	6.98244e-06	0.000148329	9.73291
TraesCS5B02G527300	taes04075	Plant hormone signal transduction	Probable ethylene response sensor 1	0.42452	0.609937	0.68689	0.035417	0.097717	0.062151	0	0	0.056382	6.16168e-05	0.000917688	3.77395
TraesCS3D02G317600	taes04075	Plant hormone signal transduction	Probable indole-3-acetic acid-amido synthetase GH3.1	0.064672	0.081235	0.057016	0	0	0	0.015337	0	0	0.00720179	0.0416398	4.72584
TraesCS3A02G145300	taes04075	Plant hormone signal transduction	Probable indole-3-acetic acid-amido synthetase GH3.12	0.041194	0.136422	0.117397	0.338927	0.423939	0.074217	0.266201	0.584787	0.452019	0.00227054	0.0169184	-1.85882
TraesCS3A02G301200	taes04075	Plant hormone signal transduction	Probable indole-3-acetic acid-amido synthetase GH3.2	0.168719	0.017479	0.053471	0	0	0	0	0	0	0.000212673	0.0025316	9.64187
TraesCS3A02G362200	taes04075	Plant hormone signal transduction	Probable protein phosphatase 2C 9	7.42457	4.64997	1.75412	0.710578	0.406253	0.311747	1.3106	1.04674	2.13164	0.000840957	0.00768548	2.22459
The capital letters A, B, and C stand for CS, CSph2b, and 18-1-5, respectively. The capital letter D indicates CS and CSph2b. S1 represents the double-ridge stage.

## Sheet: C-S2 vs. D-S2
Table S7 DEGs involved in plant hormone signal transduction in different comparison groups
Gene	Pathway_ID	Pathway_Name	Description	FPKM.C-S2_1	FPKM.C-S2_2	FPKM.C-S2_3	FPKM.A-S2_1	FPKM.A-S2_2	FPKM.A-S2_3	FPKM.B-S3_1	FPKM.B-S3_2	FPKM.B-S3_3	P-value	Q-value	log2(fc)
TraesCS6A02G113000	taes04075	Plant hormone signal transduction	Auxin response factor 5	1.86241	1.47824	1.70873	6.83751	5.08235	5.58703	2.16122	2.27291	2.71195	0.000370487	0.0152902	-2.34859
TraesCS6B02G141300	taes04075	Plant hormone signal transduction	Auxin response factor 5	2.94303	2.56764	2.3301	13.3318	9.85554	7.98834	3.30457	3.96537	3.76463	0.000416566	0.0165783	-1.505
TraesCS6D02G102300	taes04075	Plant hormone signal transduction	Auxin response factor 5	3.22281	2.54228	3.22984	14.1539	10.5634	11.7742	3.47829	4.30659	3.90906	0.000770044	0.0254523	-1.91967
TraesCS2B02G403800	taes04075	Plant hormone signal transduction	Auxin-responsive protein SAUR36	3.77969	3.09446	4.37802	0	0.041967	0.22978	1.31248	0.529709	0.048248	0.001925	0.046163	1.04752
TraesCS7B02G370300	taes04075	Plant hormone signal transduction	Auxin-responsive protein SAUR72	1.58933	1.30207	1.91731	0.335175	0.396813	0.414339	1.25349	0.296979	0.338937	0.00176366	0.0435091	1.47825
TraesCS3B02G551200	taes04075	Plant hormone signal transduction	Brassinosteroid LRR receptor kinase BRI1	0.129388	0.214252	0.159077	0.424506	0.750372	0.547463	0.251404	0.433419	0.305098	0.000175374	0.00909121	-2.57156
TraesCS2D02G000500	taes04075	Plant hormone signal transduction	Ethylene receptor 2	3.71638	3.08491	3.33281	12.2716	16.6868	9.03907	3.82925	4.81397	4.41164	0.00139425	0.037509	-1.11838
TraesCS1B02G332400	taes04075	Plant hormone signal transduction	Probable indole-3-acetic acid-amido synthetase GH3.4	6.85866	7.43323	9.40063	23.4252	13.8386	21.1091	15.3591	12.7178	8.86382	0.000241579	0.0113854	-2.18866
TraesCS2B02G600800	taes04075	Plant hormone signal transduction	Probable indole-3-acetic acid-amido synthetase GH3.8	3.91633	2.74273	3.97738	1.42501	0.964835	1.46307	2.48312	2.37963	1.67872	0.0018005	0.044083	1.3064
The capital letters A, B, and C stand for CS, CSph2b, and 18-1-5, respectively. The capital letter D indicates CS and CSph2b. S2 represents the glume primordia differentiation stage.

## Sheet: C-S3 vs. D-S3
Table S7 DEGs involved in plant hormone signal transduction in different comparison groups
Gene	Pathway_ID	Pathway_Name	Description	FPKM.C-S3_1	FPKM.C-S3_2	FPKM.C-S3_3	FPKM.A-S3_1	FPKM.A-S3_2	FPKM.A-S3_3	FPKM.B-S3_1	FPKM.B-S3_2	FPKM.B-S3_3	P-value	Q-value	log2(fc)
TraesCS2A02G089400	taes04075	Plant hormone signal transduction	Abscisic acid receptor PYL5	1.43983	2.10045	1.27994	0.832257	0.577734	0.44647	1.49282	0.505387	0.782112	0.00600772	0.0468612	5.101
TraesCS2B02G105300	taes04075	Plant hormone signal transduction	Abscisic acid receptor PYL5	1.79948	1.15099	1.88478	0.597736	0.443669	0.527291	0.452493	0.791587	1.42064	0.00193824	0.0194468	1.33809
TraesCS2D02G087500	taes04075	Plant hormone signal transduction	Abscisic acid receptor PYL5	1.62595	2.06057	2.18596	0.52345	0.436652	0.631486	1.03501	0.544719	1.30861	8.34618e-05	0.00148223	1.25838
TraesCS7B02G269600	taes04075	Plant hormone signal transduction	Abscisic acid receptor PYL9	0.415769	0.215115	0.324968	0	0	0.026351	0	0	0.075141	0.0025242	0.0239473	3.0332
TraesCS5B02G058800	taes04075	Plant hormone signal transduction	Auxin-responsive protein IAA31	0.946341	0.76546	0.912505	0.12976	0.143429	0.461051	0.270999	0.251022	0.446379	0.000410609	0.00552973	1.39023
TraesCS6D02G307800	taes04075	Plant hormone signal transduction	Auxin-responsive protein SAUR32	0	0	0	0.094718	0.137446	0.038986	0.092227	0	0.229746	0.00245268	0.0234264	-8.91101
TraesCS7B02G370100	taes04075	Plant hormone signal transduction	Auxin-responsive protein SAUR72	0.337129	0.577683	0.763697	0.117013	0.159904	0.057278	0.248936	0.076641	0.022435	0.00637685	0.0491507	2.306
TraesCS3B02G551200	taes04075	Plant hormone signal transduction	Brassinosteroid LRR receptor kinase BRI1	0.117834	0.117586	0.046931	0.263422	0.198375	0.242836	0.17127	0.202946	0.234852	0.000667119	0.00824376	-1.10694
TraesCS2A02G000400	taes04075	Plant hormone signal transduction	Probable protein phosphatase 2C 37	0.052013	0.087295	0.024014	0.257351	0.27817	0.180932	0.294304	0.402614	0.368222	7.57858e-07	2.62873e-05	-11.4726
TraesCS2D02G000300	taes04075	Plant hormone signal transduction	Probable protein phosphatase 2C 37	0.054489	0.069569	0.130899	0.354943	0.288105	0.170908	0.616047	0.275371	0.214807	0.000152165	0.00244134	-2.74278
TraesCS3A02G237800	taes04075	Plant hormone signal transduction	Probable protein phosphatase 2C 8	0.555226	0.816801	0.799429	5.88107	4.92414	3.98967	3.3471	1.35024	3.45281	8.12419e-13	1.00876e-10	-1.15215
TraesCS3B02G266200	taes04075	Plant hormone signal transduction	Probable protein phosphatase 2C 8	0.177066	0.613941	0.291308	3.65218	2.85888	2.60852	1.79979	1.17109	1.82332	5.52317e-12	5.95745e-10	-6.10257
TraesCS3D02G238000	taes04075	Plant hormone signal transduction	Probable protein phosphatase 2C 8	0.34297	0.501079	0.356131	5.27427	3.90428	3.06632	2.70667	1.86488	2.39995	5.61085e-23	3.35524e-20	-2.01625
TraesCS3D02G355900	taes04075	Plant hormone signal transduction	Probable protein phosphatase 2C 9	1.16995	2.29175	1.85781	8.3053	6.74179	4.8874	3.70918	1.96759	3.48123	0.00150781	0.0158609	-1.21427
TraesCS3A02G249000	taes04075	Plant hormone signal transduction	Protein phosphatase 2C 50	1.84301	2.51242	2.17475	6.22276	5.69113	4.8354	4.31689	4.56263	3.40605	4.92956e-10	3.72202e-08	-1.75683
TraesCS3B02G277900	taes04075	Plant hormone signal transduction	Protein phosphatase 2C 50	3.25431	2.6498	3.07217	7.88774	5.9384	6.55868	5.65237	5.93373	5.22953	1.31496e-13	1.85107e-11	-1.90241
TraesCS3D02G249000	taes04075	Plant hormone signal transduction	Protein phosphatase 2C 50	2.56303	2.58746	2.4322	5.56811	5.0072	5.50111	5.47264	5.15248	4.2706	2.20785e-18	6.96348e-16	-8.77809
The capital letters A, B, and C stand for CS, CSph2b, and 18-1-5, respectively. The capital letter D indicates CS and CSph2b. S3 represents the floret primordia differentiation stage.

## Sheet: C-S4 vs. D-S4
Table S7 DEGs involved in plant hormone signal transduction in different comparison groups
Gene	Pathway_ID	Pathway_Name	Description	FPKM.C-S4_1	FPKM.C-S4_2	FPKM.C-S4_3	FPKM.A-S4_1	FPKM.A-S4_2	FPKM.A-S4_3	FPKM.B-S4_1	FPKM.B-S4_2	FPKM.B-S4_3	P-value	Q-value	log2(fc)
TraesCS2A02G089400	taes04075	Plant hormone signal transduction	Abscisic acid receptor PYL5	2.81311	1.78685	2.22772	0.883454	0.919783	0.560262	1.1278	1.27079	1.01135	1.05237e-05	0.000267202	2.73458
TraesCS2B02G105300	taes04075	Plant hormone signal transduction	Abscisic acid receptor PYL5	2.49704	2.0937	1.50896	0.658443	1.32164	1.11815	0.780787	0.883813	0.618596	0.000132867	0.00215514	3.69405
TraesCS2D02G087500	taes04075	Plant hormone signal transduction	Abscisic acid receptor PYL5	2.54954	3.3183	2.22735	0.717122	0.755056	0.63512	1.08273	1.22743	0.754772	2.16137e-09	1.69183e-07	1.17251
TraesCS7B02G269600	taes04075	Plant hormone signal transduction	Abscisic acid receptor PYL9	0.386547	0.333671	0.211628	0	0	0	0	0	0	8.54878e-05	0.00150369	1.1588
TraesCS1B02G356600	taes04075	Plant hormone signal transduction	Auxin-responsive protein IAA18	0.51611	0.679191	0.279854	1.36834	1.96365	2.04023	1.29199	1.56142	0.690587	3.0757e-05	0.000650518	-1.44552
TraesCS4A02G204900	taes04075	Plant hormone signal transduction	Auxin-responsive protein IAA27	1.16074	1.0331	0.941184	0.323904	0.274948	0.559069	0.440673	0.119434	0.442368	0.00029063	0.00409059	1.16681
TraesCS4B02G108600	taes04075	Plant hormone signal transduction	Auxin-responsive protein IAA27	0.95992	0.656182	0.837884	0.293104	0.176001	0.301314	0.453128	0.535993	0.301104	0.00119469	0.0123877	9.89412
TraesCS4D02G105700	taes04075	Plant hormone signal transduction	Auxin-responsive protein IAA27	1.28114	1.08007	0.55996	0.655666	0.080526	0.490295	0.307074	0.191718	0.213178	0.00663584	0.0460221	2.06213
TraesCS5B02G381900	taes04075	Plant hormone signal transduction	Auxin-responsive protein IAA30	3.77665	4.47545	3.04957	1.29304	1.73338	2.69333	2.47183	1.68808	1.29982	0.000227526	0.00335364	1.3216
TraesCS5A02G058700	taes04075	Plant hormone signal transduction	Auxin-responsive protein IAA31	1.99309	1.77104	1.15163	0.435482	0.661432	0.392449	0.898031	0.691739	0.359734	4.75825e-05	0.000931874	1.41887
TraesCS5B02G058800	taes04075	Plant hormone signal transduction	Auxin-responsive protein IAA31	2.55701	1.71696	1.7754	0.574397	0.795635	0.739641	0.749846	0.74716	0.383229	1.501e-07	7.16382e-06	1.67501
TraesCS5D02G069200	taes04075	Plant hormone signal transduction	Auxin-responsive protein IAA31	3.2847	2.41599	3.15677	1.10605	1.03051	1.25725	1.90479	1.15881	0.863481	2.31906e-06	7.48249e-05	1.44392
TraesCS2B02G521900	taes04075	Plant hormone signal transduction	Auxin-responsive protein SAUR19	2.59265	3.16676	2.11699	0.633011	0.300047	0.410558	1.07106	0.273965	0.601406	5.50914e-06	0.000155905	1.27015
TraesCS5B02G288000	taes04075	Plant hormone signal transduction	Auxin-responsive protein SAUR71	0.077075	0.091629	0.057037	0.252881	0.212635	0.290922	0.18898	0.144632	0.135628	0.000219132	0.00325694	-8.62037
TraesCS5B02G182000	taes04075	Plant hormone signal transduction	Probable protein phosphatase 2C 68	0	0	0.014549	0.056901	0.105441	0.168181	0.106965	0.217736	0.148321	0.000206169	0.00310198	-10.1242
TraesCS3D02G238000	taes04075	Plant hormone signal transduction	Probable protein phosphatase 2C 8	0.287696	0.267145	0.207276	0.230826	0.41436	0.427081	0.70285	0.766676	1.0712	0.00654151	0.04555	-1.69097
Note: The capital letters A, B, and C stand for CS, CSph2b, and 18-1-5, respectively. The capital letter D indicates CS and CSph2b. S4 represents the stamen and pistil differentiation stage.
