# Supplementary material for: Transcriptome Profiling of Spike Development Reveals Key Genes and Pathways Associated with Early Heading in Wheat–Psathyrstachys huashanica 7Ns Chromosome Addition Line
Source: Plants (Basel). 2025 Jul 7;14(13):2077. doi: 10.3390/plants14132077 (PMC12252408; doi:10.3390/plants14132077)
Supplement: Supplementary file 1 [file plants-14-02077-s001.zip › Supplementary Tables/Table S8.xlsx]

## Sheet: C-S1 vs. D-S1
Table S8 DEGs involved in starch and sucrose metabolism in different comparison groups
Gene ID	Pathway_ID	Pathway_Name	Description	FPKM.C-S1_1	FPKM.C-S1_2	FPKM.C-S1_3	FPKM.A-S1_1	FPKM.A-S1_2	FPKM.A-S1_3	FPKM.B-S1_1	FPKM.B-S1_2	FPKM.B-S1_3	P-value	Q-value	log2(fc)
TraesCS1A02G210400	taes00500	Starch and sucrose metabolism	Probable trehalose-phosphate phosphatase 2	4.18427	2.74961	2.83034	1.35478	1.81854	1.62197	1.12044	2.05849	1.27076	6.52965e-06	0.0001405	1.07884
TraesCS1A02G215500	taes00500	Starch and sucrose metabolism	Beta-amylase 3, chloroplastic	2.44076	3.66357	2.37477	1.14585	0.927013	1.08296	1.64148	1.69939	1.32638	2.7382e-06	6.69008e-05	1.11617
TraesCS1A02G339300	taes00500	Starch and sucrose metabolism	Alpha,alpha-trehalose-phosphate synthase	1.75314	1.48612	2.33818	0.764162	0.419333	0.362725	1.53669	0.980607	0.848833	0.00166156	0.0132274	1.18319
TraesCS1A02G360700	taes00500	Starch and sucrose metabolism	Endoglucanase 3	28.5676	40.0614	36.4014	9.30744	6.24165	4.95407	10.0018	12.6862	10.7051	9.56178e-17	2.87637e-14	1.96255
TraesCS1B02G142000	taes00500	Starch and sucrose metabolism	Hexokinase-7	0.998224	0.908764	0.715416	2.04171	2.33956	2.87041	1.69027	1.35427	1.53488	1.67035e-05	0.000308028	-1.17362
TraesCS1B02G143800	taes00500	Starch and sucrose metabolism	IQ domain-containing protein IQM4	0.141274	0.121072	0.344405	0.229329	0.195949	0.349177	6.94976	8.90492	6.29957	0.000626949	0.00606177	-4.23991
TraesCS1B02G377100	taes00500	Starch and sucrose metabolism	Endoglucanase 3	11.5028	10.0336	7.14015	2.47584	3.29388	1.94883	2.46424	5.5725	4.04371	8.30441e-08	3.2875e-06	1.53444
TraesCS1D02G041200	taes00500	Starch and sucrose metabolism	Glucose-6-phosphate isomerase, cytosolic	3.58122	3.3916	4.66345	20.9171	23.2885	22.9653	20.1388	19.6757	17.4067	9.20901e-75	1.12649e-70	-2.4182
TraesCS1D02G145400	taes00500	Starch and sucrose metabolism	NA	0.694547	0.518086	0.893397	1.27727	1.53616	2.02217	2.25795	3.10469	1.47156	3.26047e-06	7.74692e-05	-1.47018
TraesCS1D02G214700	taes00500	Starch and sucrose metabolism	Putative glucuronosyltransferase PGSIP7	0.779816	0.818622	0.487535	0.326042	0.108145	0.33207	0.178295	0.303904	0.31639	0.000564448	0.00557498	1.4147
TraesCS1D02G218000	taes00500	Starch and sucrose metabolism	Beta-amylase 3, chloroplastic	7.06228	7.10213	2.40503	1.26339	1.09491	1.14272	1.5809	2.05455	2.5331	2.66563e-07	9.09973e-06	1.777
TraesCS1D02G365100	taes00500	Starch and sucrose metabolism	Endoglucanase 3	20.0271	18.6665	13.9911	4.95576	4.04651	3.46301	5.99752	9.19518	6.34828	7.06821e-11	6.22028e-09	1.63158
TraesCS2A02G013600	taes00500	Starch and sucrose metabolism	Fructokinase-like 2, chloroplastic	0.398855	0.127658	0.34975	0.436578	0.509965	1.18929	1.04525	1.55668	0.856658	0.000466697	0.00477997	-1.67455
TraesCS2A02G123400	taes00500	Starch and sucrose metabolism	Berberine bridge enzyme-like Cyn d 4	3.20442	1.84128	0.807144	0.184705	0.30305	0.278073	0.629685	0.510741	0.582128	1.03655e-06	2.92045e-05	2.23393
TraesCS2A02G161000	taes00500	Starch and sucrose metabolism	Trehalose 6-phosphate phosphatase RA3	0.155754	0.422612	0.160977	0	0	0	0.022722	0.07498	0.041421	0.00864817	0.0478538	3.40988
TraesCS2A02G161100	taes00500	Starch and sucrose metabolism	Trehalose 6-phosphate phosphatase RA3	3.81268	4.32559	4.23561	0.283635	0.08655	0	0.279884	0.24871	0.188112	2.89588e-07	9.76761e-06	4.50902
TraesCS2A02G161200	taes00500	Starch and sucrose metabolism	Trehalose 6-phosphate phosphatase RA3	2.21271	1.8904	1.09398	0.240277	0.149003	0	0.1349	0.120225	0.839687	0.00105231	0.00921539	2.80813
TraesCS2A02G310300	taes00500	Starch and sucrose metabolism	1,4-alpha-glucan-branching enzyme 2, chloroplastic/amyloplastic	0.461251	0.597442	0.502283	0.08947	0.2316	0.18914	0.190676	0.279966	0.188857	4.70322e-05	0.000731341	1.4163
TraesCS2A02G329000	taes00500	Starch and sucrose metabolism	Beta-glucosidase 12	0.602906	0.333171	0.631443	1.20194	1.93419	2.02394	1.41827	1.00895	1.25049	2.19448e-06	5.55777e-05	-1.4952
TraesCS2A02G352800	taes00500	Starch and sucrose metabolism	Endoglucanase 12	3.83998	0.30944	0.247342	0.244198	0.134107	0.48119	0.218836	0.247864	0.325959	0.00484956	0.0307077	2.41209
TraesCS2A02G488900	taes00500	Starch and sucrose metabolism	Fructan 6-exohydrolase	0.932935	7.70235	2.56529	0.202556	0.12795	0.142495	0.103891	0.260963	0.853427	1.04907e-05	0.000209857	3.72739
TraesCS2A02G542600	taes00500	Starch and sucrose metabolism	Berberine bridge enzyme-like Cyn d 4	0.276564	0.022486	0.137581	0	0	0	0	0	0	1.32805e-05	0.000255297	10.5072
TraesCS2B02G145500	taes00500	Starch and sucrose metabolism	Berberine bridge enzyme-like Cyn d 4	5.17067	1.89901	0.920805	0.343278	0.535825	1.24307	1.0358	1.68612	1.33903	0.00743441	0.0426721	1.36995
TraesCS2B02G187100	taes00500	Starch and sucrose metabolism	Trehalose 6-phosphate phosphatase RA3	1.67701	1.36459	0.794818	0.216454	0.764459	0.236279	0.715256	0.256479	0.23037	0.00122932	0.0104509	1.66517
TraesCS2B02G187200	taes00500	Starch and sucrose metabolism	Trehalose 6-phosphate phosphatase RA3	0.649103	1.35644	0.262205	0.325922	0	0.079375	0.120645	0.126673	0.14126	0.00297068	0.0209448	2.51428
TraesCS2B02G294700	taes00500	Starch and sucrose metabolism	Pentatricopeptide repeat-containing protein At2g13600	0.725163	0.82359	0.772099	0.441764	0.457553	0.26981	0.328912	0.312953	0.486506	0.000146431	0.00186651	1.01459
TraesCS2B02G356200	taes00500	Starch and sucrose metabolism	Pachytene checkpoint protein 2 homolog	2.5919	3.10061	2.63368	0.820665	0.900748	0.66041	1.06472	1.36154	0.875823	1.35486e-11	1.40651e-09	1.55077
TraesCS2B02G357500	taes00500	Starch and sucrose metabolism	Glycosyl hydrolase 5 family protein	1.54734	1.97938	1.13813	1.00447	0.504286	0.218849	0.607246	0.908595	0.982386	0.00511569	0.0320774	1.1426
TraesCS2B02G516700	taes00500	Starch and sucrose metabolism	Fructan 6-exohydrolase	0.712252	7.70622	2.57499	0.093662	0.183963	0.328349	0.176989	0.245255	1.61933	0.00235173	0.0173875	3.05392
TraesCS2B02G599800	taes00500	Starch and sucrose metabolism	4-hydroxy-7-methoxy-3-oxo-3,4-dihydro-2H-1,4-benzoxazin-2-yl glucoside beta-D-glucosidase 1b, chloroplastic	0.141372	0.090212	0.19558	0.726214	1.32419	1.76809	0.282967	6.31633	0.205219	0.000340527	0.00370651	-3.63626
TraesCS2D02G168100	taes00500	Starch and sucrose metabolism	Trehalose 6-phosphate phosphatase RA3	1.16893	1.67906	1.0795	0	0.056631	0.139515	0.02762	0.302156	0.222809	4.94827e-05	0.000764585	3.39109
TraesCS2D02G168200	taes00500	Starch and sucrose metabolism	Trehalose 6-phosphate phosphatase RA3	4.32188	3.22614	3.24747	0.898321	0.499922	0.633956	1.31047	2.03959	0.519485	4.45951e-06	0.000101083	1.87122
TraesCS2D02G403600	taes00500	Starch and sucrose metabolism	Sucrose synthase 7	0	0	0	0	0	0.038799	0.125009	0.037221	0.117935	0.00202324	0.0154764	-9.05422
TraesCS2D02G489200	taes00500	Starch and sucrose metabolism	Fructan 6-exohydrolase	0.108689	1.07426	0.164262	0.019491	0.023637	0	0	0.064576	0.171953	0.00785267	0.0444363	3.26824
TraesCS2D02G594400	taes00500	Starch and sucrose metabolism	4-hydroxy-7-methoxy-3-oxo-3,4-dihydro-2H-1,4-benzoxazin-2-yl glucoside beta-D-glucosidase 1c, chloroplastic	0	0	0	0.140664	0.106834	0.768061	0.106978	0.137175	0	2.97058e-06	7.17662e-05	-11.0358
TraesCS3A02G184900	taes00500	Starch and sucrose metabolism	Sulfoquinovosidase	0	0	0.021967	0.051624	0.10954	0.109501	0.109522	0.108335	0.173898	0.000157678	0.00198742	-3.91434
TraesCS3A02G425500	taes00500	Starch and sucrose metabolism	Sucrose-phosphate synthase	0.065491	0.050354	0.056649	0.238362	0.295322	0.368019	0.658795	0.4947	0.27288	4.08412e-11	3.8234e-09	-2.75452
TraesCS3A02G480900	taes00500	Starch and sucrose metabolism	Hexokinase-3	16.696	13.0693	5.97316	5.42829	6.35994	6.00985	4.71982	5.21722	5.24904	6.25566e-06	0.000135159	1.1157
TraesCS3B02G320500	taes00500	Starch and sucrose metabolism	Hexokinase-9	0.248089	0.201404	0.19416	0.380916	0.68745	0.614495	0.771206	0.883471	0.988403	1.63749e-05	0.000303188	-1.74866
TraesCS3B02G369100	taes00500	Starch and sucrose metabolism	Beta-glucosidase 5	0.802206	0.575128	0.933118	0.216771	0.194869	0.166134	0.278829	0.141261	0.303572	1.56999e-07	5.77013e-06	1.82807
TraesCS3B02G406200	taes00500	Starch and sucrose metabolism	Glucan endo-1,3-beta-glucosidase 14	0.158692	0.0411	0.041911	0	0	0	0	0.018261	0	0.00868482	0.0480131	4.7264
TraesCS3B02G466000	taes00500	Starch and sucrose metabolism	UPF0481 protein At3g47200	0.082055	0.154278	0.065789	0.210664	0.305876	0.514245	0.618966	1.442	0.357917	9.78353e-05	0.00134443	-2.51326
TraesCS3D02G424200	taes00500	Starch and sucrose metabolism	UPF0481 protein At3g47200	0.10193	0.071027	0.155115	0.304499	0.0931	0.340195	0.555968	0.809232	0.832335	0.000958675	0.00854011	-2.16144
TraesCS3D02G475600	taes00500	Starch and sucrose metabolism	Hexokinase-3	12.4509	11.7251	4.59033	4.73882	5.02743	4.42208	2.98168	4.07894	4.06449	1.0834e-05	0.000215841	1.18447
TraesCS4A02G446700	taes00500	Starch and sucrose metabolism	Sucrose synthase 1	1.50371	1.39254	2.41281	0.117844	0.141494	0.249827	0.432865	0.301496	0.434852	2.68324e-11	2.61189e-09	2.66139
TraesCS4D02G223000	taes00500	Starch and sucrose metabolism	Cannabidiolic acid synthase-like 1	0.056985	0.11807	0.119659	0.557793	0.319069	0.258019	0.169245	0.176391	0.148009	0.00885408	0.0486703	-1.46618
TraesCS5A02G052600	taes00500	Starch and sucrose metabolism	Probable glucan 1,3-beta-glucosidase A	0.022363	0	0	0	0.09407	0.312843	0.020653	0.139414	0.210798	0.00716391	0.041454	-4.12017
TraesCS5A02G202600	taes00500	Starch and sucrose metabolism	Endoglucanase 22	0.341373	0.157672	0.207245	0.109818	0.102879	0.034028	0.077635	0.126311	0.118374	0.00774207	0.0439806	1.31172
TraesCS5A02G265800	taes00500	Starch and sucrose metabolism	Beta-glucosidase 30	0.132379	0.079433	0.080728	0.016735	0.020158	0	0	0	0.019285	0.00755792	0.043202	3.38056
TraesCS5A02G338400	taes00500	Starch and sucrose metabolism	Glucan endo-1,3-beta-glucosidase 13	0	0	0.0156207	0.122805	0.164024	0.184594	0.0360121	0.195627	0.137307	2.63188e-05	0.00044808	-4.74949
TraesCS5D02G064000	taes00500	Starch and sucrose metabolism	Probable glucan 1,3-beta-glucosidase A	0	0	0	0	0.067299	0.236982	0.040489	0.040156	0.171175	0.00030252	0.00336033	-9.85617
TraesCS5D02G208900	taes00500	Starch and sucrose metabolism	Endoglucanase 22	0.250871	0.444877	0.343459	0.13114	0.048665	0.217046	0.080221	0.11802	0.188175	0.00455575	0.0292281	1.40791
TraesCS5D02G303100	taes00500	Starch and sucrose metabolism	Beta-glucosidase 32	1.30976	1.69715	1.834	3.33414	3.70153	2.30979	2.95637	3.60388	4.0376	5.92845e-07	1.81526e-05	-1.04256
TraesCS6A02G325300	taes00500	Starch and sucrose metabolism	Glucan endo-1,3-beta-glucosidase 3	1.03889	0.812962	0.788123	12.9725	7.48692	3.17209	9.34654	9.89306	9.52145	2.22526e-24	1.75616e-21	-3.31076
TraesCS6B02G212200	taes00500	Starch and sucrose metabolism	Pentatricopeptide repeat-containing protein At2g02750	0.438018	0.497821	0.40205	0.187206	0.242358	0.19802	0.216884	0.151877	0.241915	2.7052e-05	0.000458964	1.11164
TraesCS6B02G341200	taes00500	Starch and sucrose metabolism	GDSL esterase/lipase At4g26790	0	0	0	0.27011	0.059192	0.230722	0	0.100505	0.026414	0.00532405	0.0329973	-10.161
TraesCS6D02G313500	taes00500	Starch and sucrose metabolism	Alpha-amylase type B isozyme	0.075386	0.163671	0.205671	0.02346	0	0	0	0	0	0.00108673	0.00945244	5.24465
TraesCS7A02G189000	taes00500	Starch and sucrose metabolism	Soluble starch synthase 2-3, chloroplastic/amyloplastic	3.94246	4.89677	3.48367	2.27761	2.31792	2.14787	1.74829	1.59721	1.65569	1.2747e-08	6.42557e-07	1.06934
TraesCS7A02G317700	taes00500	Starch and sucrose metabolism	Endoglucanase 19	7.88625	4.95474	7.05277	1.13514	0.575601	0.735619	2.25446	3.11788	2.56948	0.00051987	0.0052204	1.93737
TraesCS7A02G346300	taes00500	Starch and sucrose metabolism	PLASMODESMATA CALLOSE-BINDING PROTEIN 5	1.65057	0.856977	0.747009	0.309793	0.296712	0.181094	0.141828	0.243293	0.231601	1.00664e-06	2.85812e-05	2.21259
TraesCS7A02G518200	taes00500	Starch and sucrose metabolism	Probable sucrose-phosphate synthase 3	1.52178	1.29489	1.53562	4.21138	4.36408	4.96669	2.3321	1.90214	1.88001	0.000201678	0.0024242	-1.17515
TraesCS7A02G549100	taes00500	Starch and sucrose metabolism	1,4-alpha-glucan-branching enzyme, chloroplastic/amyloplastic	1.30444	1.20992	1.22264	13.6511	16.1446	16.9276	7.30177	5.40542	4.33666	3.77378e-10	2.82918e-08	-3.09286
TraesCS7A02G557600	taes00500	Starch and sucrose metabolism	Sucrose synthase 7	0.036154	0	0.043678	0.414904	0.349864	0.748019	0.309378	0.191538	0.201374	2.81027e-08	1.28112e-06	-3.79425
TraesCS7B02G093800	taes00500	Starch and sucrose metabolism	Soluble starch synthase 2-3, chloroplastic/amyloplastic	3.20218	2.07013	2.55721	0.15964	0.496183	0.603568	0.786727	0.642048	0.385136	2.14194e-10	1.70507e-08	2.34914
TraesCS7B02G219100	taes00500	Starch and sucrose metabolism	Endoglucanase 19	2.77009	1.54307	4.35062	0.125071	0.138974	0.099696	0.708802	0.786122	0.764142	1.33528e-05	0.000256351	2.72389
TraesCS7D02G064300	taes00500	Starch and sucrose metabolism	Granule-bound starch synthase 1, chloroplastic/amyloplastic	0.641024	0.352384	0.858824	0	0	0	0	0	0	3.91518e-21	2.19355e-18	12.592
TraesCS7D02G190100	taes00500	Starch and sucrose metabolism	Soluble starch synthase 2-3, chloroplastic/amyloplastic	2.19118	1.78593	1.75854	0.120128	0.174595	0.105701	0.119725	0.100811	0.060325	3.6901e-46	1.50464e-42	4.07363
TraesCS7D02G314400	taes00500	Starch and sucrose metabolism	Endoglucanase 19	6.99038	3.2871	6.98422	0.84779	0.410516	0.701025	2.10803	2.48725	2.06382	0.0008013	0.00739023	2.00208
TraesCSU02G036600	taes00500	Starch and sucrose metabolism	4-hydroxy-7-methoxy-3-oxo-3,4-dihydro-2H-1,4-benzoxazin-2-yl glucoside beta-D-glucosidase 1d, chloroplastic	0	0.082681	0.062146	0.22321	0.441527	0.815234	0.161322	0.354039	0.176874	0.000217184	0.00257432	-2.90676
The capital letters A, B, and C stand for CS, CSph2b, and 18-1-5, respectively. The capital letter D indicates CS and CSph2b. S1 represents the double-ridge stage.

## Sheet: C-S2 vs. D-S2
Table S8 DEGs involved in starch and sucrose metabolism in different comparison groups
Gene ID	Pathway_ID	Pathway_Name	Description	FPKM.C-S2_1	FPKM.C-S2_2	FPKM.C-S2_3	FPKM.A-S2_1	FPKM.A-S2_2	FPKM.A-S2_3	FPKM.B-S2_1	FPKM.B-S2_2	FPKM.B-S2_3	P-value	Q-value	log2(fc)
TraesCS1A02G234600	taes00500	Starch and sucrose metabolism	Lichenase-2 (Fragment)	3.00882	0.15888	0.252071	0	0	0	0	0	0	8.74943e-06	0.000967737	1.04508
TraesCS1B02G249000	taes00500	Starch and sucrose metabolism	Lichenase-2 (Fragment)	0.89714	0	0.075252	0	0	0	0	0	0	0.000312031	0.0136852	1.29515
TraesCS1D02G041200	taes00500	Starch and sucrose metabolism	Glucose-6-phosphate isomerase, cytosolic	5.1646	4.98688	4.94994	17.0239	17.0049	16.1772	13.2021	11.2054	10.4461	1.55276e-13	2.95923e-10	-3.83421
TraesCS1D02G237500	taes00500	Starch and sucrose metabolism	Lichenase-2 (Fragment)	0.93864	0	0	0	0	0	0	0	0	6.13146e-14	1.45251e-10	1.84801
TraesCS2A02G123400	taes00500	Starch and sucrose metabolism	Berberine bridge enzyme-like Cyn d 4	0.967622	0.888096	0.463396	2.67286	2.38276	2.53101	1.48429	0.985337	1.09829	0.000899435	0.0283493	-2.64119
TraesCS2A02G295400	taes00500	Starch and sucrose metabolism	Beta-fructofuranosidase, insoluble isoenzyme 2	0.084838	0.187914	0.065718	0.570752	0.971922	0.468476	0.149344	0.213711	0.281134	0.00131856	0.0362991	-2.0524
TraesCS2A02G329000	taes00500	Starch and sucrose metabolism	Beta-glucosidase 12	0.091038	0.275653	0.264621	1.53185	3.14694	1.08771	0.377353	0.457168	0.419098	0.000274856	0.0125194	-1.44621
TraesCS2A02G352800	taes00500	Starch and sucrose metabolism	Endoglucanase 12	0.302673	0.17429	0.032164	1.95756	1.09824	1.51734	0.354657	0.267526	0.536773	0.000274642	0.0125173	-1.35065
TraesCS2B02G145500	taes00500	Starch and sucrose metabolism	Berberine bridge enzyme-like Cyn d 4	0.432518	0.97443	0.718692	5.45895	3.88799	3.778	1.16492	0.820416	0.973821	0.000779155	0.025674	-3.1293
TraesCS2B02G311900	taes00500	Starch and sucrose metabolism	Beta-fructofuranosidase, insoluble isoenzyme 2	0.436209	0.452426	0.59912	2.64555	4.84591	3.36676	1.19566	1.54114	1.16211	3.26778e-07	6.85683e-05	-4.79055
TraesCS2B02G353400	taes00500	Starch and sucrose metabolism	Beta-glucosidase 12	0	0	0	1.88887	1.19107	0.672053	0.063218	0	0	0.00217497	0.0499476	-1.45399
TraesCS2B02G370600	taes00500	Starch and sucrose metabolism	Endoglucanase 12	0	0	0.0779162	0.94865	1.24713	0.551285	0.204626	0.0882695	0.139496	0.000118927	0.00684954	-1.2744
TraesCS2B02G594900	taes00500	Starch and sucrose metabolism	Fructan 6-exohydrolase	0.075956	0.020513	0	0.159513	0.1386	0.305153	0.276346	0.289429	0.184322	0.000184555	0.00943126	-1.57571
TraesCS2D02G126400	taes00500	Starch and sucrose metabolism	Berberine bridge enzyme-like Cyn d 4	0.458009	0.410508	0.722444	14.8067	10.7369	10.6125	2.37194	1.61537	1.61696	4.3238e-06	0.00055401	-10.7796
TraesCS2D02G168300	taes00500	Starch and sucrose metabolism	Trehalose 6-phosphate phosphatase RA3	0.163072	0.289331	0.105277	0	0	0.0186079	0	0	0	0.000758506	0.0251936	1.57719
TraesCS2D02G293200	taes00500	Starch and sucrose metabolism	Beta-fructofuranosidase, insoluble isoenzyme 2	0.561957	0.320819	0.266133	0.603508	1.18066	0.729144	0.656677	0.934124	0.58203	0.00217777	0.0499476	-1.51842
TraesCS2D02G333800	taes00500	Starch and sucrose metabolism	Beta-glucosidase 12	0.601294	0.844056	0.53761	6.86236	10.152	6.73994	1.11977	1.56953	1.728	3.70914e-06	0.000491264	-2.01581
TraesCS3A02G425500	taes00500	Starch and sucrose metabolism	Sucrose-phosphate synthase	0.134183	0.095279	0.074436	0.255477	0.369805	0.249282	0.467816	0.265391	0.217974	1.04924e-05	0.00109314	-1.57872
TraesCS3B02G369100	taes00500	Starch and sucrose metabolism	Beta-glucosidase 5	0.770178	0.820542	0.548194	0.169263	0.12184	0.16989	0.260159	0.454084	0.360183	0.00181202	0.0442925	1.0318
TraesCS3D02G440600	taes00500	Starch and sucrose metabolism	Beta-glucosidase 5	2.30704	2.38127	2.66801	0.71702	0.833745	0.994246	1.62207	1.57259	1.44752	0.000826182	0.026798	9.54986
TraesCS4A02G446700	taes00500	Starch and sucrose metabolism	Sucrose synthase 1	1.89446	2.04784	1.92258	0.112154	0.119203	0.147938	0.321102	0.642787	0.744032	2.94217e-05	0.00241818	1.44
TraesCS4B02G091100	taes00500	Starch and sucrose metabolism	Probable sucrose-phosphate synthase 5	0.276283	0.142437	0.262367	2.35598	0.837717	0.929809	0.70891	0.373386	0.259308	0.000469501	0.0180503	-1.26344
TraesCS4B02G285600	taes00500	Starch and sucrose metabolism	Alpha-amylase isozyme 3D	0.220714	0.137829	0.152861	0	0	0	0	0	0	2.06244e-05	0.00184067	2.34937
TraesCS5B02G400000	taes00500	Starch and sucrose metabolism	Alpha-1,4 glucan phosphorylase L isozyme, chloroplastic/amyloplastic	3.43776	3.4051	4.15971	10.2182	11.1805	9.48628	4.18461	5.65405	6.38882	0.000162012	0.00858929	-2.38953
TraesCS5D02G200800	taes00500	Starch and sucrose metabolism	Probable trehalose-phosphate phosphatase 7	0.219064	0.026022	0.150883	0.837551	1.96978	2.5113	0.412622	0.62528	0.520832	7.55185e-06	0.00086522	-1.17821
TraesCS5D02G273700	taes00500	Starch and sucrose metabolism	Beta-glucosidase 30	0.998474	1.21835	1.19027	3.80849	3.88016	3.47324	2.29633	1.89586	2.1566	1.22917e-06	0.000205872	-4.91218
TraesCS5D02G404500	taes00500	Starch and sucrose metabolism	Alpha-1,4 glucan phosphorylase L isozyme, chloroplastic/amyloplastic	4.36791	4.02336	5.03102	12.3852	13.5594	11.5704	6.70471	6.77474	6.71983	4.57334e-05	0.00338246	-1.95558
TraesCS6A02G029400	taes00500	Starch and sucrose metabolism	UPF0481 protein At3g47200	0	0	0	0.240649	0.231243	0.044201	0.189615	0	0.025377	0.00020395	0.0100895	-1.19613
TraesCS6A02G325300	taes00500	Starch and sucrose metabolism	Glucan endo-1,3-beta-glucosidase 3	2.40611	1.32893	1.05422	9.5019	4.41606	24.4914	21.7494	8.05732	4.31744	2.86854e-08	9.07966e-06	-12.121
TraesCS6B02G276300	taes00500	Starch and sucrose metabolism	Probable trehalose-phosphate phosphatase 1	0	0	0	0.191019	0.199909	0.549647	0	0.021611	0	0.00061875	0.021792	-2.93595
TraesCS7A02G319000	taes00500	Starch and sucrose metabolism	Fructokinase-2	26.2213	23.404	19.8312	58.2639	56.2231	69.0557	34.4639	35.3174	36.9942	1.92543e-05	0.00175402	-3.33981
TraesCS7A02G346300	taes00500	Starch and sucrose metabolism	PLASMODESMATA CALLOSE-BINDING PROTEIN 5	1.72777	2.07863	2.51913	0.28575	0.238436	0.340919	1.46476	0.335238	0.333354	0.000732929	0.0246621	2.93573
TraesCS7A02G549100	taes00500	Starch and sucrose metabolism	1,4-alpha-glucan-branching enzyme, chloroplastic/amyloplastic	2.80373	0.699205	0.912064	13.579	12.3784	10.6841	3.46625	2.97785	4.90991	0.000206037	0.0101323	-1.64635
TraesCS7B02G219100	taes00500	Starch and sucrose metabolism	Endoglucanase 19	2.83445	5.79951	4.007	0.351659	0.094391	0.201972	1.60815	0.833554	1.02178	0.000123199	0.00704669	1.15405
TraesCS7D02G245000	taes00500	Starch and sucrose metabolism	Beta-glucosidase 28	0	0.16615	0.066721	0.550417	0.721457	0.435491	0.357116	0.349705	0.290536	0.000550438	0.0201857	-2.95324
The capital letters A, B, and C stand for CS, CSph2b, and 18-1-5, respectively. The capital letter D indicates CS and CSph2b. S2 represents the glume primordia differentiation stage.

## Sheet: C-S3 vs. D-S3
Table S8 DEGs involved in starch and sucrose metabolism in different comparison groups
Gene ID	Pathway_ID	Pathway_Name	Description	FPKM.C-S3_1	FPKM.C-S3_2	FPKM.C-S3_3	FPKM.A-S3_1	FPKM.A-S3_2	FPKM.A-S3_3	FPKM.B-S3_1	FPKM.B-S3_2	FPKM.B-S3_3	P-value	Q-value	log2(fc)
TraesCS1B02G143800	taes00500	Starch and sucrose metabolism	IQ domain-containing protein IQM4	0.172282	0.213989	0.281742	0.322712	0.183061	0.156527	5.6417	3.16986	6.05896	0.00241146	0.0231154	-1.74893
TraesCS1D02G041200	taes00500	Starch and sucrose metabolism	Glucose-6-phosphate isomerase, cytosolic	4.06284	4.41168	4.52941	17.0589	17.6503	17.4522	17.4613	15.3581	15.9839	3.32306e-81	4.9679e-77	-2.60492
TraesCS1D02G056500	taes00500	Starch and sucrose metabolism	Glucan endo-1,3-beta-glucosidase 11	0.253711	0.481588	0.388213	0.083127	0.205335	0.156153	0.13466	0.079996	0.17293	0.0017408	0.0178128	1.11784
TraesCS1D02G278300	taes00500	Starch and sucrose metabolism	Beta-glucosidase BoGH3B	0.966305	1.17546	0.974382	0.360895	0.491083	0.439904	0.573691	0.513776	0.558652	6.67931e-07	2.35951e-05	1.13362
TraesCS1D02G360900	taes00500	Starch and sucrose metabolism	Glucan endo-1,3-beta-glucosidase 8	0.221637	0.063277	0.123523	0	0.019737	0	0.019899	0	0.019489	0.00115615	0.0128335	1.05289
TraesCS2A02G123400	taes00500	Starch and sucrose metabolism	Berberine bridge enzyme-like Cyn d 4	1.99375	2.27007	1.85576	0.26988	0.452591	0.608814	0.839258	0.694076	1.61405	0.000338184	0.00472238	1.69592
TraesCS2A02G134300	taes00500	Starch and sucrose metabolism	Beta-glucosidase 26	0.393227	0.624984	0.389584	1.17564	1.17369	1.68992	1.48291	1.06092	1.4595	4.02156e-10	3.09905e-08	-1.40521
TraesCS2A02G155200	taes00500	Starch and sucrose metabolism	Glucan endo-1,3-beta-glucosidase 4	0	0	0	0.204578	0.119682	0.045568	0.431924	0.065578	0.049539	4.59442e-06	0.000125798	-5.28724
TraesCS2A02G161200	taes00500	Starch and sucrose metabolism	Trehalose 6-phosphate phosphatase RA3	1.85013	2.06152	1.57033	5.80989	4.84182	5.33786	3.60527	2.66848	2.56794	7.71168e-06	0.000196402	-9.38228
TraesCS2A02G310300	taes00500	Starch and sucrose metabolism	1,4-alpha-glucan-branching enzyme 2, chloroplastic/amyloplastic	0.533039	0.612217	0.634521	0.266258	0.0479637	0.220269	0.268493	0.144276	0.237318	0.000228757	0.00342399	2.15266
TraesCS2A02G542600	taes00500	Starch and sucrose metabolism	Berberine bridge enzyme-like Cyn d 4	0.487629	0.561869	0.48254	0.160252	0.20038	0.220288	0.095588	0.347954	0.24128	0.0015769	0.0164213	1.1147
TraesCS2B02G145500	taes00500	Starch and sucrose metabolism	Berberine bridge enzyme-like Cyn d 4	2.74982	3.3177	1.95257	0.474985	0.729409	1.09915	0.804561	0.635202	1.54651	1.06319e-06	3.53368e-05	1.93402
TraesCS2B02G180000	taes00500	Starch and sucrose metabolism	IQ domain-containing protein IQM2	0.189882	0.250297	0.136097	0.377047	0.433862	0.510375	0.368512	0.530099	0.524986	4.53701e-05	0.000890356	-1.06552
TraesCS2B02G356200	taes00500	Starch and sucrose metabolism	Pachytene checkpoint protein 2 homolog	3.77396	4.42555	3.58335	0.53017	0.533864	0.491627	0.828349	1.32902	1.35159	5.04114e-12	5.493e-10	1.8668
TraesCS2B02G600100	taes00500	Starch and sucrose metabolism	4-hydroxy-7-methoxy-3-oxo-3,4-dihydro-2H-1,4-benzoxazin-2-yl glucoside beta-D-glucosidase 1a, chloroplastic	0.989266	0.557003	1.00433	0.927212	1.59672	1.46476	2.6273	1.37795	2.6783	0.00150235	0.0158234	-1.45128
TraesCS3B02G278400	taes00500	Starch and sucrose metabolism	Glucan endo-1,3-beta-glucosidase 14	0	0	0	0.098837	0.090177	0	0.063081	0.032113	0.186079	0.00144997	0.0153779	-1.07349
TraesCS3B02G320500	taes00500	Starch and sucrose metabolism	Hexokinase-9	0.147095	0.08266	0.265737	0.525162	0.269318	0.47585	0.405119	0.296807	0.487492	0.00527531	0.0424411	-2.55293
TraesCS3B02G369100	taes00500	Starch and sucrose metabolism	Beta-glucosidase 5	0.745287	0.714102	0.721462	0.119723	0.095226	0	0.09253	0.09467	0.081394	3.23965e-07	1.24376e-05	1.25859
TraesCS3D02G171000	taes00500	Starch and sucrose metabolism	Beta-glucosidase 32	0.992088	0.881305	0.853054	0.309128	0.309619	0.570142	0.544301	0.43383	0.389086	0.000327806	0.00459635	1.59646
TraesCS3D02G440500	taes00500	Starch and sucrose metabolism	Beta-glucosidase 5	0.796978	0.922658	1.01737	0.443854	0.221294	0.268641	0.508728	0.535291	0.504472	0.000494005	0.00643205	1.72401
TraesCS4A02G140000	taes00500	Starch and sucrose metabolism	Sucrose synthase 4	1.87738	1.7289	1.78623	3.15655	3.17821	3.50904	4.86491	4.67186	4.73269	2.12178e-13	2.91011e-11	-1.89707
TraesCS4A02G446700	taes00500	Starch and sucrose metabolism	Sucrose synthase 1	0.634004	0.943426	0.858784	0.073359	0.207141	0.159985	0.232263	0.50479	0.201942	3.42801e-05	0.000704925	1.02602
TraesCS4B02G167500	taes00500	Starch and sucrose metabolism	Sucrose synthase 4	0.196648	0.166168	0.169817	0.379845	0.444827	0.481192	0.646368	0.554612	0.408841	3.91357e-08	1.90827e-06	-1.78874
TraesCS4B02G344300	taes00500	Starch and sucrose metabolism	Beta-amylase 2, chloroplastic	0.274709	0.184639	0.149192	1.98233	1.17467	1.04143	0.991493	0.463031	0.581266	1.36045e-08	7.44998e-07	-3.70252
TraesCS4D02G339400	taes00500	Starch and sucrose metabolism	Beta-amylase 2, chloroplastic	0.305659	0.175028	0.118621	3.56598	1.7676	1.92417	1.18157	0.793914	0.832815	7.29965e-08	3.29295e-06	-1.10073
TraesCS5A02G513200	taes00500	Starch and sucrose metabolism	Beta-amylase 2, chloroplastic	0.015214	0	0	0.336256	0.233705	0.338505	0.130088	0.105395	0.250384	4.59459e-09	2.78315e-07	-2.65394
TraesCS5B02G294400	taes00500	Starch and sucrose metabolism	Beta-glucosidase 31	0.096422	0.057729	0.068103	0.217607	0.132904	0.124041	0.286352	0.413881	0.178264	0.00255202	0.0241561	-10.3683
TraesCS5B02G294500	taes00500	Starch and sucrose metabolism	Beta-glucosidase 31	0	0.039158	0	0.422734	0.151228	0.145761	0.337832	0.379457	0.511859	2.07824e-08	1.08331e-06	-1.22569
TraesCS5D02G302600	taes00500	Starch and sucrose metabolism	Beta-glucosidase 31	0	0	0	0.073049	0	0.052811	0.124529	0.077886	0.21836	4.33485e-05	0.000857211	-1.00427
TraesCS5D02G302700	taes00500	Starch and sucrose metabolism	Beta-glucosidase 31	0.061911	0.074549	0.056799	0.3162	0.29905	0.201893	0.227668	0.30089	0.199907	1.4058e-06	4.48687e-05	-1.39292
TraesCS6A02G325300	taes00500	Starch and sucrose metabolism	Glucan endo-1,3-beta-glucosidase 3	0.919659	0.695107	0.773145	18.2467	18.2013	16.785	6.8501	4.7553	14.3101	6.99688e-18	2.03506e-15	-1.05192
TraesCS6B02G341200	taes00500	Starch and sucrose metabolism	GDSL esterase/lipase At4g26790	0.055633	0	0.060951	0.104121	0.305849	0.17657	0.28814	0.335618	0.400142	0.00157585	0.0164149	-2.39207
TraesCS6D02G313500	taes00500	Starch and sucrose metabolism	Alpha-amylase type B isozyme	0.076348	0	0	0.203744	0.321584	0.245522	0.118761	0.240641	0.099654	0.00130921	0.0141481	-1.4343
TraesCS6D02G403800	taes00500	Starch and sucrose metabolism	Sucrose synthase 7	0.255434	0.2849	0.49163	0.628729	0.931552	0.691911	0.645503	0.660879	0.740152	1.79048e-05	0.000406058	-10.074
TraesCS7A02G040900	taes00500	Starch and sucrose metabolism	Sucrose synthase 1	1.48724	1.62943	1.75768	0.83445	0.584391	0.667827	0.793548	1.02464	0.850785	1.8034e-08	9.56045e-07	2.27778
TraesCS7A02G070100	taes00500	Starch and sucrose metabolism	Granule-bound starch synthase 1, chloroplastic/amyloplastic	0.134546	0.141509	0.130984	0	0	0	0	0	0	1.77873e-08	9.45459e-07	1.7408
TraesCS7A02G336400	taes00500	Starch and sucrose metabolism	1,4-alpha-glucan-branching enzyme 3, chloroplastic/amyloplastic	9.00691	9.08559	9.02117	4.23817	4.28088	3.81558	4.55028	5.3775	4.715	7.99849e-24	5.19895e-21	1.62829
TraesCS7A02G464200	taes00500	Starch and sucrose metabolism	Alpha-glucosidase	0.0517134	0.0340601	0.141924	0	0	0.00904033	0.00535566	0.0211518	0.0105612	0.00224555	0.0218132	2.4108
TraesCS7A02G518200	taes00500	Starch and sucrose metabolism	Probable sucrose-phosphate synthase 3	1.40104	1.40798	1.04181	4.11892	3.84697	3.9268	2.72365	1.99525	1.4177	0.000860462	0.0101273	-9.47564
TraesCS7A02G549100	taes00500	Starch and sucrose metabolism	1,4-alpha-glucan-branching enzyme, chloroplastic/amyloplastic	0.970384	0.725243	0.658821	12.9444	13.3968	14.0522	9.34569	4.61007	3.8342	4.45561e-14	6.83886e-12	-1.87807
TraesCS7A02G557600	taes00500	Starch and sucrose metabolism	Sucrose synthase 7	0	0.019489	0	0.502862	0.348653	0.293539	0.339583	0.125336	0.104732	1.65355e-10	1.37948e-08	-1.04577
TraesCS7B02G093800	taes00500	Starch and sucrose metabolism	Soluble starch synthase 2-3, chloroplastic/amyloplastic	1.40881	1.67655	1.73984	0.321664	0.288471	0.282151	0.55511	0.529379	0.509283	3.317e-14	5.23085e-12	2.42337
TraesCS7D02G025300	taes00500	Starch and sucrose metabolism	UPF0481 protein At3g47200	8.18845	7.93109	7.74876	3.53339	3.31048	4.17737	4.09439	4.04921	4.68317	1.20372e-18	3.98127e-16	1.64125
TraesCS7D02G190100	taes00500	Starch and sucrose metabolism	Soluble starch synthase 2-3, chloroplastic/amyloplastic	1.70349	1.90989	1.46797	0.179037	0.101011	0.168461	0.312196	0.454508	0.188184	4.22836e-15	7.76575e-13	1.61449
TraesCS7D02G201000	taes00500	Starch and sucrose metabolism	Endoglucanase 7	0.136378	0.181325	0.138644	0.402436	0.46463	0.139008	0.771114	0.36585	0.586379	0.000559142	0.00711894	-9.26043
TraesCS7D02G369200	taes00500	Starch and sucrose metabolism	Berberine bridge enzyme-like Cyn d 4	0.196267	0.304444	0.310475	0.06746	0.165073	0.083645	0.054014	0.076356	0.130143	0.00577249	0.0454054	1.42457
The capital letters A, B, and C stand for CS, CSph2b, and 18-1-5, respectively. The capital letter D indicates CS and CSph2b. S3 represents the floret primordia differentiation stage.

## Sheet: C-S4 vs. D-S4
Table S8 DEGs involved in starch and sucrose metabolism in different comparison groups
Gene ID	Pathway_ID	Pathway_Name	Description	FPKM.C-S4_1	FPKM.C-S4_2	FPKM.C-S4_3	FPKM.A-S4_1	FPKM.A-S4_2	FPKM.A-S4_3	FPKM.B-S4_1	FPKM.B-S4_2	FPKM.B-S4_3	P-value	Q-value	log2(fc)
TraesCS2A02G310300	taes00500	Starch and sucrose metabolism	1,4-alpha-glucan-branching enzyme 2, chloroplastic/amyloplastic	0.593999	0.576073	0.562622	0.362046	0.122642	0.0560928	0.230528	0.246363	0.269606	0.00205965	0.0189386	1.1803
TraesCS7A02G549100	taes00500	Starch and sucrose metabolism	1,4-alpha-glucan-branching enzyme, chloroplastic/amyloplastic	0.891474	0.852884	0.778481	14.2558	12.1343	13.2375	6.56789	7.05553	6.62517	2.54977e-29	2.7566e-26	-1.56928
TraesCS7B02G300200	taes00500	Starch and sucrose metabolism	Berberine bridge enzyme-like Cyn d 4	0.996374	0.635399	0.726109	0.213376	0.330852	0.56478	0.371978	0.136395	0.267681	0.00212023	0.0193684	2.37542
TraesCS2A02G295400	taes00500	Starch and sucrose metabolism	Beta-fructofuranosidase, insoluble isoenzyme 2	0.809893	1.0446	0.59436	2.35306	3.91643	3.46635	2.48388	3.47593	0.929326	9.54669e-08	4.83478e-06	-3.414
TraesCS2B02G311900	taes00500	Starch and sucrose metabolism	Beta-fructofuranosidase, insoluble isoenzyme 2	1.22519	1.24211	1.33712	8.33078	8.00016	7.61809	5.73313	8.08541	2.45623	4.34181e-11	5.08456e-09	-2.59217
TraesCS2D02G293200	taes00500	Starch and sucrose metabolism	Beta-fructofuranosidase, insoluble isoenzyme 2	1.33605	1.63651	1.23939	3.04076	3.65172	4.11415	2.86217	2.92333	0.987519	0.000416771	0.00544576	-3.16738
TraesCS2A02G489000	taes00500	Starch and sucrose metabolism	Beta-fructofuranosidase, insoluble isoenzyme 7	0.105052	0.085427	0.051397	0.201485	0.323398	0.343618	0.127459	0.172434	0.148029	1.80588e-111	2.69427e-107	4.76218
TraesCS2A02G329000	taes00500	Starch and sucrose metabolism	Beta-glucosidase 12	0.722283	0.827958	0.264795	0.113545	0.163625	0.188483	0.252899	0.19854	0.166226	0.000205886	0.00309897	1.12386
TraesCS2B02G353400	taes00500	Starch and sucrose metabolism	Beta-glucosidase 12	0	0.09112	0.217472	0	0	0	0	0	0	0.00385263	0.0304594	1.36853
TraesCS7D02G245000	taes00500	Starch and sucrose metabolism	Beta-glucosidase 28	0.05594	0.075542	0	0.202163	0.093022	0.290823	0.243598	0.306133	0.205754	0.0027314	0.0234281	-3.52532
TraesCS5D02G302600	taes00500	Starch and sucrose metabolism	Beta-glucosidase 31	0	0	0	0.078191	0	0.196396	0.187877	0.207184	0	0.000209257	0.00313705	-1.44084
TraesCS3A02G447800	taes00500	Starch and sucrose metabolism	Beta-glucosidase 5	1.04486	1.31694	1.71744	4.11027	3.72048	4.19728	1.97315	2.06345	2.02516	9.80714e-05	0.00169191	-1.00469
TraesCS3B02G484000	taes00500	Starch and sucrose metabolism	Beta-glucosidase 5	0.466615	1.35068	1.1168	2.47834	1.92982	2.50924	1.53703	2.04576	2.06209	0.000116246	0.00193996	-9.59919
TraesCS1D02G278300	taes00500	Starch and sucrose metabolism	Beta-glucosidase BoGH3B	1.346	1.22387	0.924197	0.415361	0.284697	0.317579	0.537223	0.235944	0.365792	5.61835e-08	3.03265e-06	1.2383
TraesCS2A02G352800	taes00500	Starch and sucrose metabolism	Endoglucanase 12	2.34509	2.7565	1.92771	0.752724	1.60236	0.535365	1.52084	1.3797	1.1659	0.00079717	0.0089968	2.57243
TraesCS7A02G197900	taes00500	Starch and sucrose metabolism	Endoglucanase 7	1.39834	2.15848	0.842947	0.778338	0.320845	0.256439	0.595874	0.529523	0.765318	0.000438523	0.00565765	1.21919
TraesCS7D02G201000	taes00500	Starch and sucrose metabolism	Endoglucanase 7	1.05135	1.12848	0.922662	0.396021	0.459941	0.594943	0.412159	0.775802	0.36214	0.000484088	0.00611127	1.28327
TraesCS2A02G488900	taes00500	Starch and sucrose metabolism	Fructan 6-exohydrolase	3.44369	6.62475	2.79319	20.4608	13.7757	22.8858	4.39925	12.3694	16.1529	0.00032556	0.00446758	-1.09756
TraesCS2B02G516700	taes00500	Starch and sucrose metabolism	Fructan 6-exohydrolase	5.28868	13.1631	7.32732	27.159	25.5724	30.3216	8.67607	20.8558	27.0224	0.000778333	0.00882928	-2.04002
TraesCS7D02G065400	taes00500	Starch and sucrose metabolism	Glucan endo-1,3-beta-glucosidase 11	0.786154	1.02435	0.655209	0.440471	0.371259	0.570995	0.289578	0.166326	0.315655	0.00369884	0.029523	5.19881
TraesCSU02G153100	taes00500	Starch and sucrose metabolism	Glucan endo-1,3-beta-glucosidase 11	1.18417	0.965126	1.08453	0.719827	0.217922	0.362669	0.62272	0.437384	0.503914	0.00167542	0.0161162	5.05649
TraesCS7B02G285700	taes00500	Starch and sucrose metabolism	Glucan endo-1,3-beta-glucosidase 13	0.174374	0.248728	0.15168	0.079027	0.018444	0	0.056879	0.038104	0.041513	0.00744235	0.0499664	1.35392
TraesCS3D02G249500	taes00500	Starch and sucrose metabolism	Glucan endo-1,3-beta-glucosidase 14	0.0807063	0.0591559	0.0614402	0.162272	0.435116	0.334316	0.0972033	0.191508	0.175151	0.00215664	0.0196231	-1.70423
TraesCS6A02G325300	taes00500	Starch and sucrose metabolism	Glucan endo-1,3-beta-glucosidase 3	1.05626	1.10573	1.01058	17.8671	22.5556	24.0636	8.60849	11.5062	11.4521	9.95474e-29	1.0035e-25	-2.96311
TraesCS4A02G298200	taes00500	Starch and sucrose metabolism	Glucan endo-1,3-beta-glucosidase 8	0	0	0	0.123082	0.019414	0.063268	0.128572	0.042992	0	0.000999882	0.0107842	-1.59006
TraesCS4B02G015500	taes00500	Starch and sucrose metabolism	Glucan endo-1,3-beta-glucosidase 8	0	0	0	0.060545	0.130892	0	0.097969	0.077194	0	0.00242629	0.0214473	-1.19051
TraesCS1D02G041200	taes00500	Starch and sucrose metabolism	Glucose-6-phosphate isomerase, cytosolic	4.17227	3.56007	3.61847	14.8556	15.8178	15.5729	13.0529	13.0256	14.5327	2.6589e-78	2.20384e-74	-5.91183
TraesCS4A02G418200	taes00500	Starch and sucrose metabolism	Granule-bound starch synthase 1, chloroplastic/amyloplastic	0.402679	0.354757	0.144212	0	0	0	0	0	0	1.19878e-13	2.28125e-11	1.16446
TraesCS7D02G064300	taes00500	Starch and sucrose metabolism	Granule-bound starch synthase 1, chloroplastic/amyloplastic	0.838568	0.642286	0.760483	0	0	0	0	0	0	2.52618e-23	1.52963e-20	2.5346
TraesCS3B02G238500	taes00500	Starch and sucrose metabolism	IQ domain-containing protein IQM1	1.26512	1.48488	1.67013	0.664056	0.948443	0.466987	0.347149	0.612067	0.709313	0.000160324	0.00251518	1.43244
TraesCS2D02G160200	taes00500	Starch and sucrose metabolism	IQ domain-containing protein IQM2	2.96495	3.99508	1.72374	0.693948	0.965781	1.19893	2.76861	1.488	1.24953	0.00367183	0.0293766	1.01841
TraesCS1B02G143800	taes00500	Starch and sucrose metabolism	IQ domain-containing protein IQM4	0.295001	0.241371	0.299712	0.432984	0.360146	0.261078	5.3211	6.30785	2.84627	0.00184816	0.0174449	-9.15238
TraesCS2B02G356200	taes00500	Starch and sucrose metabolism	Pachytene checkpoint protein 2 homolog	2.67866	3.11505	2.95192	1.00579	0.805281	0.803138	1.34822	1.61706	1.58542	7.92643e-07	3.00757e-05	1.43042
TraesCS7A02G518200	taes00500	Starch and sucrose metabolism	Probable sucrose-phosphate synthase 3	1.00782	1.29275	1.57071	4.03125	3.12082	3.18399	2.42888	2.2704	2.28882	1.04498e-08	6.79619e-07	-2.11666
TraesCS7A02G180800	taes00500	Starch and sucrose metabolism	Probable trehalose-phosphate phosphatase 8	0.29158	0.169832	0.222993	0.868947	1.54564	0.575137	0.644193	0.569901	0.431217	6.64894e-05	0.0012181	-1.78914
TraesCSU02G242100	taes00500	Starch and sucrose metabolism	Putative beta-glucosidase 17	0.916427	0.839323	0.514863	0.356067	0.324822	0.310638	0.306957	0.258227	0.121724	0.00565246	0.0408029	1.07691
TraesCS7B02G093800	taes00500	Starch and sucrose metabolism	Soluble starch synthase 2-3, chloroplastic/amyloplastic	1.49946	2.06044	1.48225	0.533518	0.559968	0.485934	0.53822	0.619725	0.574132	1.84939e-16	5.38903e-14	13.0267
TraesCS7D02G190100	taes00500	Starch and sucrose metabolism	Soluble starch synthase 2-3, chloroplastic/amyloplastic	2.12496	1.41002	2.00082	0.12675	0.112383	0.327784	0.277949	0.214686	0.175262	4.54911e-21	2.13428e-18	1.69032
TraesCS4A02G446700	taes00500	Starch and sucrose metabolism	Sucrose synthase 1	0.915344	1.58072	0.919717	0.484458	0.333166	0.418061	0.399971	0.197105	0.254252	1.49614e-07	7.14518e-06	3.44459
TraesCS7A02G040900	taes00500	Starch and sucrose metabolism	Sucrose synthase 1	3.81396	3.30307	3.07225	1.95533	1.50834	1.49069	1.86994	1.5843	1.09246	1.4334e-09	1.17891e-07	1.49703
TraesCS7D02G036600	taes00500	Starch and sucrose metabolism	Sucrose synthase 1	6.98642	6.50299	5.58135	3.97197	2.4382	4.06671	2.61422	1.74475	2.0706	6.46665e-07	2.51115e-05	1.30789
TraesCS4B02G167500	taes00500	Starch and sucrose metabolism	Sucrose synthase 4	0.12299	0.144095	0.090725	0.622215	0.272877	0.411597	0.322057	0.30914	0.361625	8.00296e-06	0.000212077	-2.99843
TraesCS7A02G557600	taes00500	Starch and sucrose metabolism	Sucrose synthase 7	0	0	0.039464	0.476475	0.862243	1.1427	0.455308	0.481592	0.45027	8.03246e-09	5.3927e-07	-1.38655
TraesCS3A02G425500	taes00500	Starch and sucrose metabolism	Sucrose-phosphate synthase	0.112912	0.212289	0.212747	0.573899	0.659604	0.333333	0.621693	0.354322	0.394225	1.99375e-05	0.000451027	-1.06938
TraesCS3D02G420300	taes00500	Starch and sucrose metabolism	Sucrose-phosphate synthase	0.104431	0.132712	0.137028	0.413754	0.450624	0.42765	0.299193	0.600626	0.440363	1.63223e-09	1.31774e-07	-10.4837
TraesCS2D02G168100	taes00500	Starch and sucrose metabolism	Trehalose 6-phosphate phosphatase RA3	0.597402	0.673562	0.787943	1.56568	2.22759	1.40126	1.74136	1.23631	1.24363	6.45071e-06	0.000177239	-3.07081
TraesCS7B02G126700	taes00500	Starch and sucrose metabolism	Uncharacterized membrane protein At3g27390	0.113302	0	0.153476	0	0	0	0	0	0	0.000736573	0.00846367	2.38295
TraesCS4D02G065100	taes00500	Starch and sucrose metabolism	UPF0481 protein At3g47200	0.248717	0.431638	0.136489	0	0.019999	0.026295	0	0.051087	0	0.00041467	0.00542591	1.35614
TraesCS7A02G375800	taes00500	Starch and sucrose metabolism	UPF0481 protein At3g47200	2.05164	1.17711	1.30816	0.701844	0.506537	0.663879	0.490158	0.460635	0.137855	0.000121252	0.002006	2.58102
TraesCS7B02G277400	taes00500	Starch and sucrose metabolism	UPF0481 protein At3g47200	1.34428	1.38446	0.94695	0.313208	0.804273	0.543844	0.448868	0.315069	0.444642	0.000262062	0.00376016	2.17008
TraesCS6A02G166800	taes00500	Starch and sucrose metabolism	Zinc finger CCCH domain-containing protein 14	1.18799	1.25007	1.49582	3.65163	3.48341	2.41438	2.61246	2.89255	2.27783	4.25682e-08	2.35918e-06	-1.28829
The capital letters A, B, and C stand for CS, CSph2b, and 18-1-5, respectively. The capital letter D indicates CS and CSph2b. S4 represents the stamen and pistil differentiation stage.
