# Supplementary material for: Transcriptome Profiling of Spike Development Reveals Key Genes and Pathways Associated with Early Heading in Wheat–Psathyrstachys huashanica 7Ns Chromosome Addition Line
Source: Plants (Basel). 2025 Jul 7;14(13):2077. doi: 10.3390/plants14132077 (PMC12252408; doi:10.3390/plants14132077)
Supplement: Supplementary file 1 [file plants-14-02077-s001.zip › Supplementary Tables/Table S9.xlsx]

## Sheet: C-S1 vs. D-S1
Table S9 DEGs involved in photosynthesis - antenna proteins in different comparison groups
Gene ID	Pathway_ID	Pathway_Name	Description	FPKM.C-S1_1	FPKM.C-S1_2	FPKM.C-S1_3	FPKM.A-S1_1	FPKM.A-S1_2	FPKM.A-S1_3	FPKM.B-S1_1	FPKM.B-S1_2	FPKM.B-S1_3	P-value	Q-value	log2(fc)
TraesCS1A02G403300	taes00196	Photosynthesis - antenna proteins	Chlorophyll a-b binding protein, chloroplastic	58.8611	42.2106	51.0566	11.5109	4.26021	3.103	13.1557	4.90581	12.2874	2.80625e-07	9.51778e-06	2.62788
TraesCS1B02G388200	taes00196	Photosynthesis - antenna proteins	Chlorophyll a-b binding protein, chloroplastic	0.889032	0.212414	0.926143	0.180112	0.036159	0.102191	0.127022	0.094962	0	0.000558114	0.0055273	2.90754
TraesCS1B02G432700	taes00196	Photosynthesis - antenna proteins	Chlorophyll a-b binding protein, chloroplastic	66.1889	39.8731	58.0969	16.3356	9.35608	10.8506	18.2437	8.79268	17.3327	1.43112e-16	4.13532e-14	2.02068
TraesCS1B02G451100	taes00196	Photosynthesis - antenna proteins	Chlorophyll a-b binding protein of LHCII type III, chloroplastic	13.6569	4.75085	11.2699	1.26881	1.03468	1.41349	2.20351	2.60255	2.39506	1.5291e-12	1.93497e-10	2.44265
TraesCS1B02G451200	taes00196	Photosynthesis - antenna proteins	NA	0.539667	0.134977	0.202633	0	0	0	0	0	0	2.05771e-05	0.000366479	11.5139
TraesCS1D02G375100	taes00196	Photosynthesis - antenna proteins	Chlorophyll a-b binding protein 3C, chloroplastic	0.115368	0.060046	0.139288	0	0	0	0	0	0	0.00137119	0.0113856	10.0348
TraesCS1D02G411300	taes00196	Photosynthesis - antenna proteins	Chlorophyll a-b binding protein, chloroplastic	40.3941	28.5082	43.5015	16.2258	8.11676	5.37108	17.592	9.52307	14.9534	2.62621e-05	0.000447321	1.647
TraesCS1D02G428200	taes00196	Photosynthesis - antenna proteins	Chlorophyll a-b binding protein of LHCII type III, chloroplastic	9.9429	2.89906	11.4318	1.37106	0.53203	0.477725	1.47525	1.2009	2.2362	1.65721e-08	8.05504e-07	2.73478
TraesCS2A02G187200	taes00196	Photosynthesis - antenna proteins	Chlorophyll a-b binding protein 7, chloroplastic	12.5925	5.6143	12.1224	3.41835	2.46074	4.20229	5.41364	4.20605	5.16875	3.76846e-06	8.77216e-05	1.28632
TraesCS2A02G204800	taes00196	Photosynthesis - antenna proteins	Chlorophyll a-b binding protein of LHCII type III, chloroplastic	5.13366	1.10327	3.996	1.00493	0.439817	0.288152	0.813013	0.654565	0.575205	1.92071e-07	6.83661e-06	2.43841
TraesCS2A02G206200	taes00196	Photosynthesis - antenna proteins	Chlorophyll a-b binding protein CP29.2, chloroplastic	11.3052	5.69063	11.1913	3.25189	2.22661	1.65486	5.21592	3.11206	5.00814	1.22709e-05	0.000239018	1.46156
TraesCS2B02G220100	taes00196	Photosynthesis - antenna proteins	Chlorophyll a-b binding protein 7, chloroplastic	7.83185	3.21742	7.30459	0.668998	0.736671	1.3866	3.3724	2.18751	2.11454	8.5517e-05	0.00120679	1.81028
TraesCS2B02G233400	taes00196	Photosynthesis - antenna proteins	Chlorophyll a-b binding protein CP29.2, chloroplastic	8.06625	2.8007	6.95617	1.51602	0.779217	0.925038	2.18363	2.06505	2.60386	2.04088e-06	5.21737e-05	1.82328
TraesCS2D02G200700	taes00196	Photosynthesis - antenna proteins	Chlorophyll a-b binding protein 7, chloroplastic	10.3951	6.15377	9.58768	2.12291	1.11515	2.14226	3.75482	3.65074	4.76704	8.20319e-06	0.000170125	1.57436
TraesCS2D02G209900	taes00196	Photosynthesis - antenna proteins	Chlorophyll a-b binding protein CP29.2, chloroplastic	11.7797	5.7006	10.8781	2.61124	1.30065	2.05069	4.34418	4.34881	3.59469	1.3163e-06	3.59278e-05	1.63586
TraesCS2D02G320900	taes00196	Photosynthesis - antenna proteins	Chlorophyll a-b binding protein CP24 10A, chloroplastic	18.9086	10.5489	19.9499	7.79311	2.762	2.77338	8.31514	8.22639	10.6228	0.00852996	0.0473424	1.28706
TraesCS4A02G226900	taes00196	Photosynthesis - antenna proteins	Chlorophyll a-b binding protein CP26, chloroplastic	19.1188	9.91137	15.7924	2.01836	0.676715	1.58826	3.03521	2.11649	1.58198	2.78937e-19	1.30661e-16	3.02449
TraesCS4B02G089500	taes00196	Photosynthesis - antenna proteins	Chlorophyll a-b binding protein CP26, chloroplastic	21.4891	9.47082	17.9167	3.70546	1.51042	3.24205	3.41469	3.60017	3.0238	1.12147e-17	4.1362e-15	2.40189
TraesCS4D02G086400	taes00196	Photosynthesis - antenna proteins	Chlorophyll a-b binding protein CP26, chloroplastic	24.7884	12.8863	20.564	2.97911	2.07866	3.03254	2.97557	2.41436	2.58825	1.60805e-46	6.94252e-43	2.85774
TraesCS5A02G229300	taes00196	Photosynthesis - antenna proteins	Chlorophyll a-b binding protein 1B-20, chloroplastic (Fragment)	6.77631	3.15534	6.11501	1.32613	0.251182	1.40779	1.80074	1.64916	1.89002	1.13846e-05	0.000224737	1.94674
TraesCS5A02G322500	taes00196	Photosynthesis - antenna proteins	Chlorophyll a-b binding protein, chloroplastic	16.0161	11.0244	16.005	5.53411	2.49491	2.20663	5.08828	0.987354	3.66439	3.59808e-05	0.000583673	2.10762
TraesCS5A02G350600	taes00196	Photosynthesis - antenna proteins	Chlorophyll a-b binding protein 1, chloroplastic	58.2441	28.1144	41.6899	16.5485	10.4818	4.8552	14.1657	8.73835	17.8064	2.2678e-05	0.000396203	1.81873
TraesCS5A02G454200	taes00196	Photosynthesis - antenna proteins	Chlorophyll a-b binding protein, chloroplastic	0.874349	0.754716	1.01694	0.196711	0.031368	0.088652	0.398895	0.210559	0.180061	0.00015571	0.00196633	2.25814
TraesCS5B02G227900	taes00196	Photosynthesis - antenna proteins	Chlorophyll a-b binding protein 1B-20, chloroplastic (Fragment)	1.56851	0.680391	1.16674	0.04244	0.020622	0.260417	0.154421	0.1281	0.240228	2.13681e-06	5.42856e-05	3.01304
TraesCS5B02G322900	taes00196	Photosynthesis - antenna proteins	Chlorophyll a-b binding protein, chloroplastic	18.9214	8.31012	17.0323	4.78481	1.81873	2.14662	2.85768	1.4585	2.55823	2.228e-13	3.3509e-11	2.50231
TraesCS5B02G353200	taes00196	Photosynthesis - antenna proteins	Chlorophyll a-b binding protein 1, chloroplastic	40.3426	15.5387	34.3535	8.5134	4.2915	3.24393	8.30447	4.14608	12.6189	2.24433e-05	0.000392945	2.13391
TraesCS5B02G462800	taes00196	Photosynthesis - antenna proteins	Chlorophyll a-b binding protein, chloroplastic	0.517526	0.423482	0.831013	0.103742	0.025287	0.031762	0.050889	0.081166	0.032256	1.08622e-08	5.59462e-07	3.44643
TraesCS5B02G462900	taes00196	Photosynthesis - antenna proteins	Chlorophyll a-b binding protein, chloroplastic	1.67271	1.26756	2.27436	0.313044	0.204545	0	0.048097	0.141326	0.058302	1.05738e-06	2.97115e-05	3.76844
TraesCS5B02G463000	taes00196	Photosynthesis - antenna proteins	Chlorophyll a-b binding protein, chloroplastic	1.44365	0.182127	1.73239	0.12914	0.091999	0.266454	0.091434	0.08507	0.082388	8.04611e-06	0.000167324	3.16949
TraesCS5B02G463100	taes00196	Photosynthesis - antenna proteins	Chlorophyll a-b binding protein, chloroplastic	1.3529	0.375463	0.22851	0.059677	0	0.135437	0	0.015732	0.051463	0.00028876	0.00323509	3.89921
TraesCS5D02G238300	taes00196	Photosynthesis - antenna proteins	Chlorophyll a-b binding protein 1B-20, chloroplastic (Fragment)	6.09898	2.71385	6.14072	1.57782	1.77321	2.31445	2.11255	2.15879	2.04108	3.58104e-07	1.17603e-05	1.32011
TraesCS5D02G329200	taes00196	Photosynthesis - antenna proteins	Chlorophyll a-b binding protein, chloroplastic	2.40616	0.594099	1.63852	0.317771	0.129546	0.088765	0.18478	0.215443	0	1.43937e-05	0.000272275	3.30869
TraesCS5D02G357600	taes00196	Photosynthesis - antenna proteins	Chlorophyll a-b binding protein 1, chloroplastic	47.5781	20.9806	34.9784	12.9835	6.25282	4.08172	9.28593	4.65242	12.5527	5.99344e-06	0.000130328	2.05567
TraesCS5D02G464700	taes00196	Photosynthesis - antenna proteins	Chlorophyll a-b binding protein, chloroplastic	0.778584	0.953147	0.95913	0.216466	0	0	0.294698	0.130558	0.107011	0.00446595	0.0287601	2.84554
TraesCS5D02G464800	taes00196	Photosynthesis - antenna proteins	Chlorophyll a-b binding protein, chloroplastic	4.29334	4.70393	7.14563	1.83431	0.675323	1.89941	1.72	1.02351	1.96534	2.33153e-08	1.08649e-06	1.82413
TraesCS7A02G227100	taes00196	Photosynthesis - antenna proteins	Chlorophyll a-b binding protein 1B-21, chloroplastic	18.2141	10.0049	13.6032	3.98145	2.20846	2.38996	4.37929	3.70133	4.77709	4.72114e-14	8.05832e-12	1.96413
TraesCS7A02G238400	taes00196	Photosynthesis - antenna proteins	Chlorophyll a-b binding protein, chloroplastic	3.40485	2.03315	5.15959	1.24097	0.533908	2.06762	0.972313	1.18884	1.75106	0.000416165	0.00436286	1.45059
TraesCS7A02G276400	taes00196	Photosynthesis - antenna proteins	Chlorophyll a-b binding protein 1B, chloroplastic	3.71757	3.52113	3.40727	1.44869	0.59824	0.478046	1.67427	1.49026	1.7707	9.62136e-05	0.00132787	1.51302
TraesCS7B02G103400	taes00196	Photosynthesis - antenna proteins	Chlorophyll a-b binding protein, chloroplastic	1.21047	0.78449	1.56999	0.116023	0.190723	0.035156	0.065547	0.247755	0.107107	1.3885e-08	6.9044e-07	3.22543
TraesCS7B02G192500	taes00196	Photosynthesis - antenna proteins	Chlorophyll a-b binding protein 1B-21, chloroplastic	18.2548	9.53591	15.8977	3.02184	1.5285	1.89837	3.3971	2.89061	3.17986	2.62616e-20	1.367e-17	2.45675
TraesCS7D02G227300	taes00196	Photosynthesis - antenna proteins	Chlorophyll a-b binding protein 1B-21, chloroplastic	23.1427	14.6914	21.5118	5.23254	2.59773	2.57982	4.86119	4.72791	4.67807	3.62405e-20	1.84713e-17	2.26597
TraesCS7D02G276300	taes00196	Photosynthesis - antenna proteins	Chlorophyll a-b binding protein 1B, chloroplastic	3.42962	2.83272	4.14918	0.36739	0.510015	0.543057	1.31912	1.2267	1.69733	2.06425e-05	0.000367422	1.87839
TraesCSU02G167700	taes00196	Photosynthesis - antenna proteins	Chlorophyll a-b binding protein 3C, chloroplastic	0.684193	0.051774	0.563671	0.007095	0.024404	0.134175	0.03002	0	0.024527	0.00130287	0.0109447	3.56109
TraesCSU02G250000	taes00196	Photosynthesis - antenna proteins	Chlorophyll a-b binding protein, chloroplastic	0.19905	0.03716	0.536825	0.030895	0	0	0	0	0	0.000747275	0.00697878	5.64509
The capital letters A, B, and C stand for CS, CSph2b, and 18-1-5, respectively. The capital letter D indicates CS and CSph2b. S1 represents the double-ridge stage.

## Sheet: C-S2 vs. D-S2
DEGs involved in photosynthesis - antenna proteins were not detected during this stage

## Sheet: C-S3 vs. D-S3
Table S9 DEGs involved in photosynthesis - antenna proteins in different comparison groups
Gene ID	Pathway_ID	Pathway_Name	Description	FPKM.C-S3_1	FPKM.C-S3_2	FPKM.C-S3_3	FPKM.A-S3_1	FPKM.A-S3_2	FPKM.A-S3_3	FPKM.B-S3_1	FPKM.B-S3_2	FPKM.B-S3_3	P-value	Q-value	log2(fc)
TraesCS1A02G403300	taes00203	Photosynthesis - antenna proteins	Chlorophyll a-b binding protein, chloroplastic	34.4328	35.8314	28.3016	108.205	113.979	105.016	78.8392	50.8458	75.2245	1.60802e-08	8.61661e-07	-11.8401
TraesCS1B02G432700	taes00205	Photosynthesis - antenna proteins	Chlorophyll a-b binding protein, chloroplastic	34.7348	34.094	27.377	131.903	134.603	116.108	88.3163	53.5739	75.792	3.123e-08	1.55939e-06	-2.05819
TraesCS1D02G411300	taes00204	Photosynthesis - antenna proteins	Chlorophyll a-b binding protein, chloroplastic	23.647	25.9261	21.9073	68.9342	70.0656	61.8209	50.8187	34.4998	49.3061	3.05584e-08	1.53098e-06	-1.64148
TraesCS1D02G428200	taes00223	Photosynthesis - antenna proteins	Chlorophyll a-b binding protein of LHCII type III, chloroplastic	7.37659	6.66814	6.0793	24.659	18.2047	16.8712	12.4271	8.50484	8.90471	0.00154347	0.0161535	-1.18238
TraesCS2A02G204800	taes00226	Photosynthesis - antenna proteins	Chlorophyll a-b binding protein of LHCII type III, chloroplastic	2.97557	2.75133	2.96176	11.4026	10.2126	6.03758	5.27419	3.91407	3.32678	0.00498558	0.0405823	-1.49353
TraesCS2A02G342600	taes00220	Photosynthesis - antenna proteins	Chlorophyll a-b binding protein CP24 10A, chloroplastic	10.0202	9.38321	9.85267	26.2822	26.8562	25.0552	17.2267	9.23012	18.2921	0.00111726	0.0124965	-1.97861
TraesCS2B02G233400	taes00221	Photosynthesis - antenna proteins	Chlorophyll a-b binding protein CP29.2, chloroplastic	3.96769	3.78397	4.01538	11.1339	11.1993	9.44703	7.1198	4.99745	4.7652	0.00126969	0.0138068	-2.41867
TraesCS2B02G340300	taes00215	Photosynthesis - antenna proteins	Chlorophyll a-b binding protein CP24 10A, chloroplastic	9.34688	10.1002	9.94008	27.4832	25.7204	25.9376	18.9626	11.3725	18.0679	6.40079e-05	0.00118399	-2.04201
TraesCS2D02G209900	taes00222	Photosynthesis - antenna proteins	Chlorophyll a-b binding protein CP29.2, chloroplastic	5.87629	6.06222	5.5119	18.1626	16.1525	14.7095	9.69021	6.55956	8.06791	0.00148163	0.0156514	-1.06495
TraesCS4A02G226900	taes00202	Photosynthesis - antenna proteins	Chlorophyll a-b binding protein CP26, chloroplastic	14.7264	11.8602	11.1595	30.9721	29.2462	30.2361	22.4573	18.5604	19.7708	4.54311e-09	2.7542e-07	-2.84488
TraesCS4B02G089500	taes00200	Photosynthesis - antenna proteins	Chlorophyll a-b binding protein CP26, chloroplastic	9.93498	11.36	10.3486	29.366	29.156	27.1467	18.3825	19.0861	18.4925	4.6308e-12	5.06805e-10	-3.64093
TraesCS4D02G086400	taes00199	Photosynthesis - antenna proteins	Chlorophyll a-b binding protein CP26, chloroplastic	17.5562	14.939	16.1948	39.1203	39.3255	37.2614	31.3955	27.789	27.5336	1.82144e-15	3.53658e-13	-2.16687
TraesCS5A02G322500	taes00196	Photosynthesis - antenna proteins	Chlorophyll a-b binding protein, chloroplastic	10.7928	9.23041	7.88216	35.3044	36.9912	36.0084	33.2216	23.7205	29.7897	2.74426e-33	4.36449e-30	-5.65347
TraesCS5A02G350600	taes00216	Photosynthesis - antenna proteins	Chlorophyll a-b binding protein 1, chloroplastic	26.0179	24.3004	24.5505	63.9127	62.1893	62.635	48.9258	26.5173	52.3416	7.5552e-05	0.00136181	-4.37931
TraesCS5A02G454200	taes00208	Photosynthesis - antenna proteins	Chlorophyll a-b binding protein, chloroplastic	1.70863	1.76639	1.10515	4.8696	5.52085	4.92194	3.9281	2.59179	2.25795	8.94988e-07	3.03674e-05	-1.52767
TraesCS5A02G454300	taes00228	Photosynthesis - antenna proteins	Chlorophyll a-b binding protein, chloroplastic	0.932885	0.974623	0.760754	3.00185	2.49139	2.75754	1.20802	0.947819	0.883847	6.69777e-47	2.94501e-43	1.07757
TraesCS5B02G322900	taes00197	Photosynthesis - antenna proteins	Chlorophyll a-b binding protein, chloroplastic	15.0945	14.1712	11.7601	63.2183	62.1485	57.2361	49.8063	35.4628	42.704	2.84833e-30	3.73526e-27	-2.3321
TraesCS5B02G353200	taes00211	Photosynthesis - antenna proteins	Chlorophyll a-b binding protein 1, chloroplastic	17.8656	15.2324	14.1626	47.7039	40.9346	41.6721	36.3946	20.2032	34.3844	2.41157e-06	7.21917e-05	-1.31614
TraesCS5B02G462800	taes00210	Photosynthesis - antenna proteins	Chlorophyll a-b binding protein, chloroplastic	1.18392	1.10644	0.904098	4.93707	4.34145	4.7571	2.87669	1.83224	1.55164	1.36861e-06	4.39064e-05	-3.60419
TraesCS5B02G463000	taes00227	Photosynthesis - antenna proteins	Chlorophyll a-b binding protein, chloroplastic	2.6618	1.75113	1.10951	5.36024	5.20417	5.8972	3.39855	1.99714	1.60633	0.00619172	0.047981	-1.07529
TraesCS5D02G329200	taes00198	Photosynthesis - antenna proteins	Chlorophyll a-b binding protein, chloroplastic	3.28041	3.65908	2.74299	11.1645	11.5489	12.0142	9.84918	8.27494	7.90361	2.94283e-23	1.81796e-20	-4.95215
TraesCS5D02G357600	taes00207	Photosynthesis - antenna proteins	Chlorophyll a-b binding protein 1, chloroplastic	22.1372	23.1982	17.5313	59.6182	61.2173	60.5077	45.6241	30.5489	46.7082	1.77458e-07	7.31651e-06	-1.64296
TraesCS5D02G464800	taes00225	Photosynthesis - antenna proteins	Chlorophyll a-b binding protein, chloroplastic	5.40138	5.27998	4.69948	16.6019	16.6823	15.783	8.78376	6.33943	5.54064	0.00491705	0.0401512	-8.33207
TraesCS5D02G464900	taes00217	Photosynthesis - antenna proteins	Chlorophyll a-b binding protein, chloroplastic	0.179302	0.147417	0	1.1164	1.15811	0.857202	0.502378	0.249662	0.461414	0.000170588	0.00268222	-2.27779
TraesCS6A02G093700	taes00218	Photosynthesis - antenna proteins	Chlorophyll a-b binding protein, chloroplastic	0.731744	0.527411	0.268575	4.08144	3.76182	3.46574	1.49553	0.959288	1.0532	0.000173223	0.00271908	-2.63277
TraesCS6A02G159800	taes00201	Photosynthesis - antenna proteins	Chlorophyll a-b binding protein 8, chloroplastic	8.63816	9.86901	7.66156	22.2531	20.9005	20.6702	16.3368	13.4899	14.3989	1.84124e-10	1.52415e-08	-1.70589
TraesCS6B02G122600	taes00224	Photosynthesis - antenna proteins	Chlorophyll a-b binding protein, chloroplastic	0	0.04019	0	0.628158	0.285905	0.305319	0.022532	0.123723	0.077083	0.00206719	0.0204369	-3.64275
TraesCS6D02G088800	taes00214	Photosynthesis - antenna proteins	Chlorophyll a-b binding protein, chloroplastic	0.131475	0.109618	0.040105	1.5586	0.994644	0.713005	0.387054	0.315881	0.214608	1.17814e-05	0.00028253	-2.13214
TraesCS7A02G238400	taes00212	Photosynthesis - antenna proteins	Chlorophyll a-b binding protein, chloroplastic	3.00228	2.17139	1.79104	12.2304	8.73853	8.20112	4.76957	4.33744	3.35156	5.23661e-06	0.000141081	-1.94684
TraesCS7A02G276400	taes00206	Photosynthesis - antenna proteins	Chlorophyll a-b binding protein 1B, chloroplastic	2.00648	3.0022	1.74283	8.78557	7.8798	7.0112	4.70084	4.22168	4.22833	6.89466e-08	3.14058e-06	-12.4816
TraesCS7B02G103400	taes00209	Photosynthesis - antenna proteins	Chlorophyll a-b binding protein, chloroplastic	2.00012	2.9963	1.30058	8.35379	8.39399	7.12079	5.10175	4.15826	3.18226	9.23771e-07	3.12048e-05	-1.46153
TraesCS7D02G199400	taes00213	Photosynthesis - antenna proteins	Chlorophyll a-b binding protein, chloroplastic	0.069061	0.107913	0.039481	0.925206	0.756321	1.21699	0.389461	0.192355	0.152114	1.17567e-05	0.000282119	-2.13341
TraesCSU02G250000	taes00219	Photosynthesis - antenna proteins	Chlorophyll a-b binding protein, chloroplastic	0.304825	0.243621	0.194209	1.88148	1.45128	1.34388	0.417452	0.463741	0.24618	0.00076687	0.00920848	-1.32656
The capital letters A, B, and C stand for CS, CSph2b, and 18-1-5, respectively. The capital letter D indicates CS and CSph2b. S3 represents the floret primordia differentiation stage.

## Sheet: C-S4 vs. D-S4
Table S9 DEGs involved in photosynthesis - antenna proteins in different comparison groups
Gene ID	Pathway_ID	Pathway_Name	Description	FPKM.C-S4_1	FPKM.C-S4_2	FPKM.C-S4_3	FPKM.A-S4_1	FPKM.A-S4_2	FPKM.A-S4_3	FPKM.B-S4_1	FPKM.B-S4_2	FPKM.B-S4_3	P-value	Q-value	log2(fc)
TraesCS5B02G322900	taes00196	Photosynthesis - antenna proteins	Chlorophyll a-b binding protein, chloroplastic	24.8659	19.0534	18.699	49.667	42.4707	46.8822	41.5615	45.8049	36.8892	2.01716e-22	1.09835e-19	-3.13717
TraesCS5B02G462800	taes00199	Photosynthesis - antenna proteins	Chlorophyll a-b binding protein, chloroplastic	1.32289	0.831414	0.998308	2.30563	3.94339	3.38907	2.14717	2.90678	2.16161	4.22574e-08	2.34719e-06	-1.10462
TraesCS5B02G462900	taes00201	Photosynthesis - antenna proteins	Chlorophyll a-b binding protein, chloroplastic	2.85928	2.27711	2.09892	5.48089	6.22032	6.07755	3.18415	4.57686	4.71139	1.13783e-05	0.000285498	-2.94523
TraesCS5B02G463100	taes00200	Photosynthesis - antenna proteins	Chlorophyll a-b binding protein, chloroplastic	1.75666	1.46321	1.44483	3.55097	4.54716	3.7919	2.36293	3.18631	3.47897	5.68639e-08	3.06272e-06	-1.20132
TraesCS5D02G464700	taes00197	Photosynthesis - antenna proteins	Chlorophyll a-b binding protein, chloroplastic	0.801663	0.7322	0.826156	2.56121	3.11317	3.14724	1.72603	2.74946	2.17528	4.04741e-12	5.77294e-10	-1.24304
TraesCS5D02G464800	taes00198	Photosynthesis - antenna proteins	Chlorophyll a-b binding protein, chloroplastic	4.91922	5.36898	4.51853	8.35861	12.8343	8.12559	10.0941	10.355	10.2944	1.65071e-11	2.09062e-09	-5.81607
TraesCS5D02G464900	taes00203	Photosynthesis - antenna proteins	Chlorophyll a-b binding protein, chloroplastic	0.094544	0.04986	0.038971	0.398533	0.478503	0.77464	0.099314	0.527444	0.193093	0.000663493	0.00778707	-1.03856
TraesCS6A02G093700	taes00202	Photosynthesis - antenna proteins	Chlorophyll a-b binding protein, chloroplastic	1.01283	0.629148	0.714227	1.95196	1.64898	1.01594	2.35841	2.18319	1.52832	2.3876e-05	0.000527101	-1.07686
The capital letters A, B, and C stand for CS, CSph2b, and 18-1-5, respectively. The capital letter D indicates CS and CSph2b. S4 represents the stamen and pistil differentiation stage.
